# Supplementary material for: The Effect of Infertility on the Liver Structure, Endocrinology, and Gene Network in Japanese Flounder
Source: Animals (Basel). 2021 Mar 25;11(4):936. doi: 10.3390/ani11040936 (PMC8066618; doi:10.3390/ani11040936)
Supplement: Supplementary file 1 [file animals-11-00936-s001.zip]

Archive with 5 entries (4 files):
- supplementary files/Table S1.xls
- supplementary files/Table S2.xls
- supplementary files/Table S3.xls
- supplementary files/Table S4.xls
- supplementary files/
