# Supplementary material for: The Effect of Infertility on the Liver Structure, Endocrinology, and Gene Network in Japanese Flounder
Source: Animals (Basel). 2021 Mar 25;11(4):936. doi: 10.3390/ani11040936 (PMC8066618; doi:10.3390/ani11040936)
Supplement: Supplementary file 1 [file animals-11-00936-s001.zip › supplementary files/Table S1.xls]

## Sheet: Sheet1
Table S1. Sequence of primers used in q-PCR
Gene name	Primers(5'-3’）	Tm(℃)	Amplicon size(bp)
FAS	F: CAGGTGCGTTATGAGGAAAG	60.0	109
	R: CAGTGATGATGTAGGAGTGGG
ACAC	F: TTACCCAAATGCCCTCTTCC	60.0	111
	R: ACCAATCTCGTTGCCTCCTG
ACOD	F: AATCCTTGGTTGTGGCATACTTC	60.0	157
	R: CCTCGGGTTGATGGTGTTGT
G6PC	F: CTTGGTTGTGGCATACTTCGT	60.0	127
	R: CCTCGGGTTGATGGTGTTGT
LCAT	F: CTCGGTGCTGCTGGCTGTGA	60.0	122
	R: GTGGCGGAGTGCTGTTGCTG
PA21B	F: GCTCAACCAGTTCAGGCAAAT	60.0	80
	R: AGCAGCCGTAGTCAGCGTAG
PSB4	F: AGATCGCCATAGTAACAGAAGG	60.0	80
	R: CAGGTGAGCAATGTCCCAGT
MSMO1	F: CGGTGGATATGGAATGGTGC	60.0	187
	R: CTCAAGATGTCTGCCGAGCC
ZP4	F: TTCTTCTTCTCCCACATCGG	60.0	97
	R: CATCTGCCTTCAGGTCCAAC
DBLOH	F: GGTGACAGGGAGTTGTGCTT	60.0	166
	R: ATTGTTTGCTTGGGTGCTTA
IBP1	F: GCACTGAGGACGTGGGC	60.0	96
	R: CTTGCTGGTCGAAGGGA
CATE	F: CAATGAAATCCTCAGCCTCC	60.0	184
	R: GCACAACTCCCTGTCACCAA
PNPH	F: TGAAACGATTGCCGAGTGCC	60.0	200
	R: GCTGCTTCCCTATGTGGAGGAC
18S	F: AGTTGGTGGAGCGATTTG	56.0	221
	R: CTCGGCGAAGGGTAGACA
