# Supplementary material for: The Effect of Infertility on the Liver Structure, Endocrinology, and Gene Network in Japanese Flounder
Source: Animals (Basel). 2021 Mar 25;11(4):936. doi: 10.3390/ani11040936 (PMC8066618; doi:10.3390/ani11040936)
Supplement: Supplementary file 1 [file animals-11-00936-s001.zip › supplementary files/Table S2.xls]

## Sheet: Table S3
Chromosome	lncRNA_ID	lncRNA_Gene_ID	lncRNA_Gene_Symbol	lncRNA_Status	lncRNA_Start	lncRNA_End	lncRNA_Strand	mRNA_ID	mRNA_Gene_Id	mRNA_Gene_Symbol	mRNA_Gene_Description	mRNA_Start	mRNA_End	mRNA_Strand	Distance	Location
Chr19	LNC_003902	XLOC_022427	--	lncRNA	9819764	9825110	-	GS_006327	noname_GLEAN_10012485	--	gnl|BL_ORD_ID|510119 sp|Q9H4A3|WNK1_HUMAN Serine/threonine-protein kinase WNK1 OS=Homo sapiens OX=9606 GN=WNK1 PE=1 SV=2//2.14154e-06	9790860	9812219	+	7544	downstream
Chr19	LNC_003902	XLOC_022427	--	lncRNA	9819764	9825110	-	GS_006326	noname_GLEAN_10012484	--	gnl|BL_ORD_ID|339098 sp|Q8IUD2|RB6I2_HUMAN ELKS/Rab6-interacting/CAST family member 1 OS=Homo sapiens OX=9606 GN=ERC1 PE=1 SV=1//0	9773786	9785428	-	34335	upstream
Chr19	LNC_003902	XLOC_022427	--	lncRNA	9819764	9825110	-	GS_006325	noname_GLEAN_10012483	--	gnl|BL_ORD_ID|140537 sp|Q8BID8|FXL14_MOUSE F-box/LRR-repeat protein 14 OS=Mus musculus OX=10090 GN=Fbxl14 PE=2 SV=1//0	9768000	9769211	+	50552	downstream
Chr19	LNC_003902	XLOC_022427	--	lncRNA	9819764	9825110	-	GS_006324	CUFF31.3473.2	--	gnl|BL_ORD_ID|162548 sp|Q1LWL6|GSE1_DANRE Genetic suppressor element 1 OS=Danio rerio OX=7955 GN=gse1 PE=4 SV=1//2.78425e-61	9716668	9753246	-	66517	upstream
Chr19	LNC_003902	XLOC_022427	--	lncRNA	9819764	9825110	-	GS_006341	noname_GLEAN_10012497	--	gnl|BL_ORD_ID|227313 sp|Q9WVQ1|MAGI2_MOUSE Membrane-associated guanylate kinase, WW and PDZ domain-containing protein 2 OS=Mus musculus OX=10090 GN=Magi2 PE=1 SV=2//2.72966e-06	9924134	9994070	-	99023	downstream
Chr19	LNC_003902	XLOC_022427	--	lncRNA	9819764	9825110	-	GS_006329	noname_GLEAN_10012487	--	gnl|BL_ORD_ID|317545 sp|Q812A5|PRR5_MOUSE Proline-rich protein 5 OS=Mus musculus OX=10090 GN=Prr5 PE=1 SV=2//1.55292e-147	9824685	9827557	+	-426	antisense
Chr19	LNC_003902	XLOC_022427	--	lncRNA	9819764	9825110	-	GS_006328	noname_GLEAN_10012486	--	gnl|BL_ORD_ID|338057 sp|P43352|RAD52_MOUSE DNA repair protein RAD52 homolog OS=Mus musculus OX=10090 GN=Rad52 PE=2 SV=1//8.8685e-72	9815359	9818894	-	869	upstream
Chr19	LNC_003902	XLOC_022427	--	lncRNA	9819764	9825110	-	GS_006338	scaffold216	-	--	9907590	9909207	+	82479	upstream
Chr19	LNC_003902	XLOC_022427	--	lncRNA	9819764	9825110	-	GS_006339	scaffold216	-	--	9912848	9914413	+	87737	upstream
Chr19	LNC_003902	XLOC_022427	--	lncRNA	9819764	9825110	-	GS_006340	noname_GLEAN_10012496	--	gnl|BL_ORD_ID|121453 sp|Q7T2D4|ERGI2_DANRE Endoplasmic reticulum-Golgi intermediate compartment protein 2 OS=Danio rerio OX=7955 GN=ergic2 PE=2 SV=1//0	9916196	9920325	+	91085	upstream
Chr19	LNC_003902	XLOC_022427	--	lncRNA	9819764	9825110	-	GS_006330	scaffold216	-	--	9830567	9830968	+	5456	upstream
Chr19	LNC_003902	XLOC_022427	--	lncRNA	9819764	9825110	-	GS_006331	noname_GLEAN_10012489	--	gnl|BL_ORD_ID|417429 sp|Q6PCB5|RSBNL_HUMAN Round spermatid basic protein 1-like protein OS=Homo sapiens OX=9606 GN=RSBN1L PE=1 SV=2//0	9833066	9842539	-	7955	downstream
Chr19	LNC_003902	XLOC_022427	--	lncRNA	9819764	9825110	-	GS_006332	noname_GLEAN_10012490	--	gnl|BL_ORD_ID|131942 sp|P12804|FGL2_MOUSE Fibroleukin OS=Mus musculus OX=10090 GN=Fgl2 PE=1 SV=1//1.29153e-09	9849585	9855596	+	24474	upstream
Chr19	LNC_003902	XLOC_022427	--	lncRNA	9819764	9825110	-	GS_006333	noname_GLEAN_10012491	--	gnl|BL_ORD_ID|125337 sp|Q8N0U4|F185A_HUMAN Protein FAM185A OS=Homo sapiens OX=9606 GN=FAM185A PE=2 SV=3//1.47328e-51	9857453	9864220	+	32342	upstream
Chr19	LNC_003902	XLOC_022427	--	lncRNA	9819764	9825110	-	GS_006334	scaffold216	-	--	9865939	9874189	-	40828	downstream
Chr19	LNC_003902	XLOC_022427	--	lncRNA	9819764	9825110	-	GS_006335	noname_GLEAN_10012493	--	gnl|BL_ORD_ID|223036 sp|Q9CXD9|LRC17_MOUSE Leucine-rich repeat-containing protein 17 OS=Mus musculus OX=10090 GN=Lrrc17 PE=2 SV=1//1.28031e-98	9870727	9873587	+	45616	upstream
Chr19	LNC_003902	XLOC_022427	--	lncRNA	9819764	9825110	-	GS_006336	scaffold216	-	--	9881955	9883702	+	56844	upstream
Chr19	LNC_003902	XLOC_022427	--	lncRNA	9819764	9825110	-	GS_006337	scaffold216	-	--	9886224	9902695	+	61113	upstream
Chr19	LNC_003903	XLOC_022428	--	lncRNA	9826546	9828381	-	GS_006327	noname_GLEAN_10012485	--	gnl|BL_ORD_ID|510119 sp|Q9H4A3|WNK1_HUMAN Serine/threonine-protein kinase WNK1 OS=Homo sapiens OX=9606 GN=WNK1 PE=1 SV=2//2.14154e-06	9790860	9812219	+	14326	downstream
Chr19	LNC_003903	XLOC_022428	--	lncRNA	9826546	9828381	-	GS_006326	noname_GLEAN_10012484	--	gnl|BL_ORD_ID|339098 sp|Q8IUD2|RB6I2_HUMAN ELKS/Rab6-interacting/CAST family member 1 OS=Homo sapiens OX=9606 GN=ERC1 PE=1 SV=1//0	9773786	9785428	-	41117	upstream
Chr19	LNC_003903	XLOC_022428	--	lncRNA	9826546	9828381	-	GS_006325	noname_GLEAN_10012483	--	gnl|BL_ORD_ID|140537 sp|Q8BID8|FXL14_MOUSE F-box/LRR-repeat protein 14 OS=Mus musculus OX=10090 GN=Fbxl14 PE=2 SV=1//0	9768000	9769211	+	57334	downstream
Chr19	LNC_003903	XLOC_022428	--	lncRNA	9826546	9828381	-	GS_006324	CUFF31.3473.2	--	gnl|BL_ORD_ID|162548 sp|Q1LWL6|GSE1_DANRE Genetic suppressor element 1 OS=Danio rerio OX=7955 GN=gse1 PE=4 SV=1//2.78425e-61	9716668	9753246	-	73299	upstream
Chr19	LNC_003903	XLOC_022428	--	lncRNA	9826546	9828381	-	GS_006341	noname_GLEAN_10012497	--	gnl|BL_ORD_ID|227313 sp|Q9WVQ1|MAGI2_MOUSE Membrane-associated guanylate kinase, WW and PDZ domain-containing protein 2 OS=Mus musculus OX=10090 GN=Magi2 PE=1 SV=2//2.72966e-06	9924134	9994070	-	95752	downstream
Chr19	LNC_003903	XLOC_022428	--	lncRNA	9826546	9828381	-	GS_006329	noname_GLEAN_10012487	--	gnl|BL_ORD_ID|317545 sp|Q812A5|PRR5_MOUSE Proline-rich protein 5 OS=Mus musculus OX=10090 GN=Prr5 PE=1 SV=2//1.55292e-147	9824685	9827557	+	-1012	antisense
Chr19	LNC_003903	XLOC_022428	--	lncRNA	9826546	9828381	-	GS_006328	noname_GLEAN_10012486	--	gnl|BL_ORD_ID|338057 sp|P43352|RAD52_MOUSE DNA repair protein RAD52 homolog OS=Mus musculus OX=10090 GN=Rad52 PE=2 SV=1//8.8685e-72	9815359	9818894	-	7651	upstream
Chr19	LNC_003903	XLOC_022428	--	lncRNA	9826546	9828381	-	GS_006338	scaffold216	-	--	9907590	9909207	+	79208	upstream
Chr19	LNC_003903	XLOC_022428	--	lncRNA	9826546	9828381	-	GS_006339	scaffold216	-	--	9912848	9914413	+	84466	upstream
Chr19	LNC_003903	XLOC_022428	--	lncRNA	9826546	9828381	-	GS_006340	noname_GLEAN_10012496	--	gnl|BL_ORD_ID|121453 sp|Q7T2D4|ERGI2_DANRE Endoplasmic reticulum-Golgi intermediate compartment protein 2 OS=Danio rerio OX=7955 GN=ergic2 PE=2 SV=1//0	9916196	9920325	+	87814	upstream
Chr19	LNC_003903	XLOC_022428	--	lncRNA	9826546	9828381	-	GS_006330	scaffold216	-	--	9830567	9830968	+	2185	upstream
Chr19	LNC_003903	XLOC_022428	--	lncRNA	9826546	9828381	-	GS_006331	noname_GLEAN_10012489	--	gnl|BL_ORD_ID|417429 sp|Q6PCB5|RSBNL_HUMAN Round spermatid basic protein 1-like protein OS=Homo sapiens OX=9606 GN=RSBN1L PE=1 SV=2//0	9833066	9842539	-	4684	downstream
Chr19	LNC_003903	XLOC_022428	--	lncRNA	9826546	9828381	-	GS_006332	noname_GLEAN_10012490	--	gnl|BL_ORD_ID|131942 sp|P12804|FGL2_MOUSE Fibroleukin OS=Mus musculus OX=10090 GN=Fgl2 PE=1 SV=1//1.29153e-09	9849585	9855596	+	21203	upstream
Chr19	LNC_003903	XLOC_022428	--	lncRNA	9826546	9828381	-	GS_006333	noname_GLEAN_10012491	--	gnl|BL_ORD_ID|125337 sp|Q8N0U4|F185A_HUMAN Protein FAM185A OS=Homo sapiens OX=9606 GN=FAM185A PE=2 SV=3//1.47328e-51	9857453	9864220	+	29071	upstream
Chr19	LNC_003903	XLOC_022428	--	lncRNA	9826546	9828381	-	GS_006334	scaffold216	-	--	9865939	9874189	-	37557	downstream
Chr19	LNC_003903	XLOC_022428	--	lncRNA	9826546	9828381	-	GS_006335	noname_GLEAN_10012493	--	gnl|BL_ORD_ID|223036 sp|Q9CXD9|LRC17_MOUSE Leucine-rich repeat-containing protein 17 OS=Mus musculus OX=10090 GN=Lrrc17 PE=2 SV=1//1.28031e-98	9870727	9873587	+	42345	upstream
Chr19	LNC_003903	XLOC_022428	--	lncRNA	9826546	9828381	-	GS_006336	scaffold216	-	--	9881955	9883702	+	53573	upstream
Chr19	LNC_003903	XLOC_022428	--	lncRNA	9826546	9828381	-	GS_006337	scaffold216	-	--	9886224	9902695	+	57842	upstream
Chr19	LNC_003900	XLOC_022415	--	lncRNA	9447867	9454229	-	GS_006312	noname_GLEAN_10012471	--	gnl|BL_ORD_ID|77030 sp|P50416|CPT1A_HUMAN Carnitine O-palmitoyltransferase 1, liver isoform OS=Homo sapiens OX=9606 GN=CPT1A PE=1 SV=2//0	9424717	9434787	+	13079	downstream
Chr19	LNC_003900	XLOC_022415	--	lncRNA	9447867	9454229	-	GS_006313	noname_GLEAN_10012472	--	gnl|BL_ORD_ID|442280 sp|Q7ZW38|SPS1_DANRE Selenide, water dikinase 1 OS=Danio rerio OX=7955 GN=sephs1 PE=1 SV=2//0	9436628	9439456	-	8410	upstream
Chr19	LNC_003900	XLOC_022415	--	lncRNA	9447867	9454229	-	GS_006310	noname_GLEAN_10012469	--	gnl|BL_ORD_ID|556687 sp|P48834|ZP4_FELCA Zona pellucida sperm-binding protein 4 OS=Felis catus OX=9685 GN=ZP4 PE=2 SV=1//1.02768e-59	9412552	9414295	+	33571	downstream
Chr19	LNC_003900	XLOC_022415	--	lncRNA	9447867	9454229	-	GS_006311	noname_GLEAN_10012470	--	gnl|BL_ORD_ID|62907 sp|Q01134|CHKA_RAT Choline kinase alpha OS=Rattus norvegicus OX=10116 GN=Chka PE=1 SV=2//2.09159e-166	9415656	9422141	+	25725	downstream
Chr19	LNC_003900	XLOC_022415	--	lncRNA	9447867	9454229	-	GS_006316	noname_GLEAN_10012475	--	-//-	9458600	9466260	+	4370	upstream
Chr19	LNC_003900	XLOC_022415	--	lncRNA	9447867	9454229	-	GS_006314	noname_GLEAN_10012473	--	gnl|BL_ORD_ID|42156 sp|Q8N7W2|BEND7_HUMAN BEN domain-containing protein 7 OS=Homo sapiens OX=9606 GN=BEND7 PE=1 SV=2//1.57523e-85	9442321	9445838	-	2028	upstream
Chr19	LNC_003900	XLOC_022415	--	lncRNA	9447867	9454229	-	GS_006307	noname_GLEAN_10012466	--	gnl|BL_ORD_ID|199624 sp|Q9ERE9|JIP2_MOUSE C-Jun-amino-terminal kinase-interacting protein 2 OS=Mus musculus OX=10090 GN=Mapk8ip2 PE=1 SV=1//6.61097e-144	9379174	9393893	-	53973	upstream
Chr19	LNC_003900	XLOC_022415	--	lncRNA	9447867	9454229	-	GS_006306	scaffold216	-	--	9371563	9375990	+	71876	downstream
Chr19	LNC_003900	XLOC_022415	--	lncRNA	9447867	9454229	-	GS_006309	noname_GLEAN_10012468	--	gnl|BL_ORD_ID|556677 sp|P79762|ZP3_CHICK Zona pellucida sperm-binding protein 3 OS=Gallus gallus OX=9031 GN=ZP3 PE=1 SV=4//5.06623e-82	9407526	9409835	-	38031	upstream
Chr19	LNC_003900	XLOC_022415	--	lncRNA	9447867	9454229	-	GS_006308	noname_GLEAN_10012467	--	gnl|BL_ORD_ID|298750 sp|Q9GMY3|PEPC_RHIFE Gastricsin OS=Rhinolophus ferrumequinum OX=59479 GN=PGC PE=2 SV=1//8.3106e-154	9395462	9398379	+	49487	downstream
Chr19	LNC_003900	XLOC_022415	--	lncRNA	9447867	9454229	-	GS_006315	noname_GLEAN_10012474	--	gnl|BL_ORD_ID|317184 sp|Q6GMH0|PRP18_DANRE Pre-mRNA-splicing factor 18 OS=Danio rerio OX=7955 GN=prpf18 PE=2 SV=1//0	9447980	9453989	+	-6010	antisense
Chr19	LNC_003900	XLOC_022415	--	lncRNA	9447867	9454229	-	GS_006317	noname_GLEAN_10012476	--	gnl|BL_ORD_ID|227242 sp|Q98UK4|MAF_DANRE Transcription factor Maf OS=Danio rerio OX=7955 GN=maf PE=1 SV=1//1.84557e-58	9510110	9511090	+	55880	upstream
Chr19	LNC_003901	XLOC_022425	--	lncRNA	9787424	9790596	-	GS_006327	noname_GLEAN_10012485	--	gnl|BL_ORD_ID|510119 sp|Q9H4A3|WNK1_HUMAN Serine/threonine-protein kinase WNK1 OS=Homo sapiens OX=9606 GN=WNK1 PE=1 SV=2//2.14154e-06	9790860	9812219	+	263	upstream
Chr19	LNC_003901	XLOC_022425	--	lncRNA	9787424	9790596	-	GS_006326	noname_GLEAN_10012484	--	gnl|BL_ORD_ID|339098 sp|Q8IUD2|RB6I2_HUMAN ELKS/Rab6-interacting/CAST family member 1 OS=Homo sapiens OX=9606 GN=ERC1 PE=1 SV=1//0	9773786	9785428	-	1995	upstream
Chr19	LNC_003901	XLOC_022425	--	lncRNA	9787424	9790596	-	GS_006325	noname_GLEAN_10012483	--	gnl|BL_ORD_ID|140537 sp|Q8BID8|FXL14_MOUSE F-box/LRR-repeat protein 14 OS=Mus musculus OX=10090 GN=Fbxl14 PE=2 SV=1//0	9768000	9769211	+	18212	downstream
Chr19	LNC_003901	XLOC_022425	--	lncRNA	9787424	9790596	-	GS_006324	CUFF31.3473.2	--	gnl|BL_ORD_ID|162548 sp|Q1LWL6|GSE1_DANRE Genetic suppressor element 1 OS=Danio rerio OX=7955 GN=gse1 PE=4 SV=1//2.78425e-61	9716668	9753246	-	34177	upstream
Chr19	LNC_003901	XLOC_022425	--	lncRNA	9787424	9790596	-	GS_006323	noname_GLEAN_10012481	--	gnl|BL_ORD_ID|100247 sp|Q32P85|DLRB2_BOVIN Dynein light chain roadblock-type 2 OS=Bos taurus OX=9913 GN=DYNLRB2 PE=3 SV=1//5.50274e-38	9712901	9713434	+	73989	downstream
Chr19	LNC_003901	XLOC_022425	--	lncRNA	9787424	9790596	-	GS_006322	noname_GLEAN_10012480	--	gnl|BL_ORD_ID|323246 sp|P51665|PSMD7_HUMAN 26S proteasome non-ATPase regulatory subunit 7 OS=Homo sapiens OX=9606 GN=PSMD7 PE=1 SV=2//3.5676e-177	9709606	9712524	-	74899	upstream
Chr19	LNC_003901	XLOC_022425	--	lncRNA	9787424	9790596	-	GS_006321	scaffold216	-	--	9703929	9707685	-	79738	upstream
Chr19	LNC_003901	XLOC_022425	--	lncRNA	9787424	9790596	-	GS_006320	scaffold216	-	--	9700728	9701907	-	85516	upstream
Chr19	LNC_003901	XLOC_022425	--	lncRNA	9787424	9790596	-	GS_006319	noname_GLEAN_10012478	--	gnl|BL_ORD_ID|268223 sp|D3ZGB1|NFAT5_RAT Nuclear factor of activated T-cells 5 OS=Rattus norvegicus OX=10116 GN=Nfat5 PE=1 SV=1//0	9687626	9696466	+	90957	downstream
Chr19	LNC_003901	XLOC_022425	--	lncRNA	9787424	9790596	-	GS_006329	noname_GLEAN_10012487	--	gnl|BL_ORD_ID|317545 sp|Q812A5|PRR5_MOUSE Proline-rich protein 5 OS=Mus musculus OX=10090 GN=Prr5 PE=1 SV=2//1.55292e-147	9824685	9827557	+	34088	upstream
Chr19	LNC_003901	XLOC_022425	--	lncRNA	9787424	9790596	-	GS_006328	noname_GLEAN_10012486	--	gnl|BL_ORD_ID|338057 sp|P43352|RAD52_MOUSE DNA repair protein RAD52 homolog OS=Mus musculus OX=10090 GN=Rad52 PE=2 SV=1//8.8685e-72	9815359	9818894	-	24762	downstream
Chr19	LNC_003901	XLOC_022425	--	lncRNA	9787424	9790596	-	GS_006330	scaffold216	-	--	9830567	9830968	+	39970	upstream
Chr19	LNC_003901	XLOC_022425	--	lncRNA	9787424	9790596	-	GS_006331	noname_GLEAN_10012489	--	gnl|BL_ORD_ID|417429 sp|Q6PCB5|RSBNL_HUMAN Round spermatid basic protein 1-like protein OS=Homo sapiens OX=9606 GN=RSBN1L PE=1 SV=2//0	9833066	9842539	-	42469	downstream
Chr19	LNC_003901	XLOC_022425	--	lncRNA	9787424	9790596	-	GS_006332	noname_GLEAN_10012490	--	gnl|BL_ORD_ID|131942 sp|P12804|FGL2_MOUSE Fibroleukin OS=Mus musculus OX=10090 GN=Fgl2 PE=1 SV=1//1.29153e-09	9849585	9855596	+	58988	upstream
Chr19	LNC_003901	XLOC_022425	--	lncRNA	9787424	9790596	-	GS_006333	noname_GLEAN_10012491	--	gnl|BL_ORD_ID|125337 sp|Q8N0U4|F185A_HUMAN Protein FAM185A OS=Homo sapiens OX=9606 GN=FAM185A PE=2 SV=3//1.47328e-51	9857453	9864220	+	66856	upstream
Chr19	LNC_003901	XLOC_022425	--	lncRNA	9787424	9790596	-	GS_006334	scaffold216	-	--	9865939	9874189	-	75342	downstream
Chr19	LNC_003901	XLOC_022425	--	lncRNA	9787424	9790596	-	GS_006335	noname_GLEAN_10012493	--	gnl|BL_ORD_ID|223036 sp|Q9CXD9|LRC17_MOUSE Leucine-rich repeat-containing protein 17 OS=Mus musculus OX=10090 GN=Lrrc17 PE=2 SV=1//1.28031e-98	9870727	9873587	+	80130	upstream
Chr19	LNC_003901	XLOC_022425	--	lncRNA	9787424	9790596	-	GS_006336	scaffold216	-	--	9881955	9883702	+	91358	upstream
Chr19	LNC_003901	XLOC_022425	--	lncRNA	9787424	9790596	-	GS_006337	scaffold216	-	--	9886224	9902695	+	95627	upstream
Chr19	LNC_003906	XLOC_022433	--	lncRNA	9902783	9906461	-	GS_006327	noname_GLEAN_10012485	--	gnl|BL_ORD_ID|510119 sp|Q9H4A3|WNK1_HUMAN Serine/threonine-protein kinase WNK1 OS=Homo sapiens OX=9606 GN=WNK1 PE=1 SV=2//2.14154e-06	9790860	9812219	+	90563	downstream
Chr19	LNC_003906	XLOC_022433	--	lncRNA	9902783	9906461	-	GS_006342	noname_GLEAN_10012498	--	gnl|BL_ORD_ID|156907 sp|P87383|GNAI1_ORYLA Guanine nucleotide-binding protein G(i) subunit alpha-1 OS=Oryzias latipes OX=8090 GN=gnai1 PE=2 SV=3//0	10001092	10009310	-	94630	downstream
Chr19	LNC_003906	XLOC_022433	--	lncRNA	9902783	9906461	-	GS_006341	noname_GLEAN_10012497	--	gnl|BL_ORD_ID|227313 sp|Q9WVQ1|MAGI2_MOUSE Membrane-associated guanylate kinase, WW and PDZ domain-containing protein 2 OS=Mus musculus OX=10090 GN=Magi2 PE=1 SV=2//2.72966e-06	9924134	9994070	-	17672	downstream
Chr19	LNC_003906	XLOC_022433	--	lncRNA	9902783	9906461	-	GS_006329	noname_GLEAN_10012487	--	gnl|BL_ORD_ID|317545 sp|Q812A5|PRR5_MOUSE Proline-rich protein 5 OS=Mus musculus OX=10090 GN=Prr5 PE=1 SV=2//1.55292e-147	9824685	9827557	+	75225	downstream
Chr19	LNC_003906	XLOC_022433	--	lncRNA	9902783	9906461	-	GS_006328	noname_GLEAN_10012486	--	gnl|BL_ORD_ID|338057 sp|P43352|RAD52_MOUSE DNA repair protein RAD52 homolog OS=Mus musculus OX=10090 GN=Rad52 PE=2 SV=1//8.8685e-72	9815359	9818894	-	83888	upstream
Chr19	LNC_003906	XLOC_022433	--	lncRNA	9902783	9906461	-	GS_006338	scaffold216	-	--	9907590	9909207	+	1128	upstream
Chr19	LNC_003906	XLOC_022433	--	lncRNA	9902783	9906461	-	GS_006339	scaffold216	-	--	9912848	9914413	+	6386	upstream
Chr19	LNC_003906	XLOC_022433	--	lncRNA	9902783	9906461	-	GS_006340	noname_GLEAN_10012496	--	gnl|BL_ORD_ID|121453 sp|Q7T2D4|ERGI2_DANRE Endoplasmic reticulum-Golgi intermediate compartment protein 2 OS=Danio rerio OX=7955 GN=ergic2 PE=2 SV=1//0	9916196	9920325	+	9734	upstream
Chr19	LNC_003906	XLOC_022433	--	lncRNA	9902783	9906461	-	GS_006330	scaffold216	-	--	9830567	9830968	+	71814	downstream
Chr19	LNC_003906	XLOC_022433	--	lncRNA	9902783	9906461	-	GS_006331	noname_GLEAN_10012489	--	gnl|BL_ORD_ID|417429 sp|Q6PCB5|RSBNL_HUMAN Round spermatid basic protein 1-like protein OS=Homo sapiens OX=9606 GN=RSBN1L PE=1 SV=2//0	9833066	9842539	-	60243	upstream
Chr19	LNC_003906	XLOC_022433	--	lncRNA	9902783	9906461	-	GS_006332	noname_GLEAN_10012490	--	gnl|BL_ORD_ID|131942 sp|P12804|FGL2_MOUSE Fibroleukin OS=Mus musculus OX=10090 GN=Fgl2 PE=1 SV=1//1.29153e-09	9849585	9855596	+	47186	downstream
Chr19	LNC_003906	XLOC_022433	--	lncRNA	9902783	9906461	-	GS_006333	noname_GLEAN_10012491	--	gnl|BL_ORD_ID|125337 sp|Q8N0U4|F185A_HUMAN Protein FAM185A OS=Homo sapiens OX=9606 GN=FAM185A PE=2 SV=3//1.47328e-51	9857453	9864220	+	38562	downstream
Chr19	LNC_003906	XLOC_022433	--	lncRNA	9902783	9906461	-	GS_006334	scaffold216	-	--	9865939	9874189	-	28593	upstream
Chr19	LNC_003906	XLOC_022433	--	lncRNA	9902783	9906461	-	GS_006335	noname_GLEAN_10012493	--	gnl|BL_ORD_ID|223036 sp|Q9CXD9|LRC17_MOUSE Leucine-rich repeat-containing protein 17 OS=Mus musculus OX=10090 GN=Lrrc17 PE=2 SV=1//1.28031e-98	9870727	9873587	+	29195	downstream
Chr19	LNC_003906	XLOC_022433	--	lncRNA	9902783	9906461	-	GS_006336	scaffold216	-	--	9881955	9883702	+	19080	downstream
Chr19	LNC_003906	XLOC_022433	--	lncRNA	9902783	9906461	-	GS_006337	scaffold216	-	--	9886224	9902695	+	87	downstream
Chr19	LNC_003907	XLOC_022434	--	lncRNA	9916799	9918186	-	GS_006342	noname_GLEAN_10012498	--	gnl|BL_ORD_ID|156907 sp|P87383|GNAI1_ORYLA Guanine nucleotide-binding protein G(i) subunit alpha-1 OS=Oryzias latipes OX=8090 GN=gnai1 PE=2 SV=3//0	10001092	10009310	-	82905	downstream
Chr19	LNC_003907	XLOC_022434	--	lncRNA	9916799	9918186	-	GS_006335	noname_GLEAN_10012493	--	gnl|BL_ORD_ID|223036 sp|Q9CXD9|LRC17_MOUSE Leucine-rich repeat-containing protein 17 OS=Mus musculus OX=10090 GN=Lrrc17 PE=2 SV=1//1.28031e-98	9870727	9873587	+	43211	downstream
Chr19	LNC_003907	XLOC_022434	--	lncRNA	9916799	9918186	-	GS_006341	noname_GLEAN_10012497	--	gnl|BL_ORD_ID|227313 sp|Q9WVQ1|MAGI2_MOUSE Membrane-associated guanylate kinase, WW and PDZ domain-containing protein 2 OS=Mus musculus OX=10090 GN=Magi2 PE=1 SV=2//2.72966e-06	9924134	9994070	-	5947	downstream
Chr19	LNC_003907	XLOC_022434	--	lncRNA	9916799	9918186	-	GS_006329	noname_GLEAN_10012487	--	gnl|BL_ORD_ID|317545 sp|Q812A5|PRR5_MOUSE Proline-rich protein 5 OS=Mus musculus OX=10090 GN=Prr5 PE=1 SV=2//1.55292e-147	9824685	9827557	+	89241	downstream
Chr19	LNC_003907	XLOC_022434	--	lncRNA	9916799	9918186	-	GS_006328	noname_GLEAN_10012486	--	gnl|BL_ORD_ID|338057 sp|P43352|RAD52_MOUSE DNA repair protein RAD52 homolog OS=Mus musculus OX=10090 GN=Rad52 PE=2 SV=1//8.8685e-72	9815359	9818894	-	97904	upstream
Chr19	LNC_003907	XLOC_022434	--	lncRNA	9916799	9918186	-	GS_006338	scaffold216	-	--	9907590	9909207	+	7591	downstream
Chr19	LNC_003907	XLOC_022434	--	lncRNA	9916799	9918186	-	GS_006339	scaffold216	-	--	9912848	9914413	+	2385	downstream
Chr19	LNC_003907	XLOC_022434	--	lncRNA	9916799	9918186	-	GS_006330	scaffold216	-	--	9830567	9830968	+	85830	downstream
Chr19	LNC_003907	XLOC_022434	--	lncRNA	9916799	9918186	-	GS_006331	noname_GLEAN_10012489	--	gnl|BL_ORD_ID|417429 sp|Q6PCB5|RSBNL_HUMAN Round spermatid basic protein 1-like protein OS=Homo sapiens OX=9606 GN=RSBN1L PE=1 SV=2//0	9833066	9842539	-	74259	upstream
Chr19	LNC_003907	XLOC_022434	--	lncRNA	9916799	9918186	-	GS_006332	noname_GLEAN_10012490	--	gnl|BL_ORD_ID|131942 sp|P12804|FGL2_MOUSE Fibroleukin OS=Mus musculus OX=10090 GN=Fgl2 PE=1 SV=1//1.29153e-09	9849585	9855596	+	61202	downstream
Chr19	LNC_003907	XLOC_022434	--	lncRNA	9916799	9918186	-	GS_006333	noname_GLEAN_10012491	--	gnl|BL_ORD_ID|125337 sp|Q8N0U4|F185A_HUMAN Protein FAM185A OS=Homo sapiens OX=9606 GN=FAM185A PE=2 SV=3//1.47328e-51	9857453	9864220	+	52578	downstream
Chr19	LNC_003907	XLOC_022434	--	lncRNA	9916799	9918186	-	GS_006334	scaffold216	-	--	9865939	9874189	-	42609	upstream
Chr19	LNC_003907	XLOC_022434	--	lncRNA	9916799	9918186	-	GS_006340	noname_GLEAN_10012496	--	gnl|BL_ORD_ID|121453 sp|Q7T2D4|ERGI2_DANRE Endoplasmic reticulum-Golgi intermediate compartment protein 2 OS=Danio rerio OX=7955 GN=ergic2 PE=2 SV=1//0	9916196	9920325	+	-1388	antisense
Chr19	LNC_003907	XLOC_022434	--	lncRNA	9916799	9918186	-	GS_006336	scaffold216	-	--	9881955	9883702	+	33096	downstream
Chr19	LNC_003907	XLOC_022434	--	lncRNA	9916799	9918186	-	GS_006337	scaffold216	-	--	9886224	9902695	+	14103	downstream
Chr19	LNC_003904	XLOC_022431	--	lncRNA	9873195	9873489	-	GS_006327	noname_GLEAN_10012485	--	gnl|BL_ORD_ID|510119 sp|Q9H4A3|WNK1_HUMAN Serine/threonine-protein kinase WNK1 OS=Homo sapiens OX=9606 GN=WNK1 PE=1 SV=2//2.14154e-06	9790860	9812219	+	60975	downstream
Chr19	LNC_003904	XLOC_022431	--	lncRNA	9873195	9873489	-	GS_006326	noname_GLEAN_10012484	--	gnl|BL_ORD_ID|339098 sp|Q8IUD2|RB6I2_HUMAN ELKS/Rab6-interacting/CAST family member 1 OS=Homo sapiens OX=9606 GN=ERC1 PE=1 SV=1//0	9773786	9785428	-	87766	upstream
Chr19	LNC_003904	XLOC_022431	--	lncRNA	9873195	9873489	-	GS_006341	noname_GLEAN_10012497	--	gnl|BL_ORD_ID|227313 sp|Q9WVQ1|MAGI2_MOUSE Membrane-associated guanylate kinase, WW and PDZ domain-containing protein 2 OS=Mus musculus OX=10090 GN=Magi2 PE=1 SV=2//2.72966e-06	9924134	9994070	-	50644	downstream
Chr19	LNC_003904	XLOC_022431	--	lncRNA	9873195	9873489	-	GS_006329	noname_GLEAN_10012487	--	gnl|BL_ORD_ID|317545 sp|Q812A5|PRR5_MOUSE Proline-rich protein 5 OS=Mus musculus OX=10090 GN=Prr5 PE=1 SV=2//1.55292e-147	9824685	9827557	+	45637	downstream
Chr19	LNC_003904	XLOC_022431	--	lncRNA	9873195	9873489	-	GS_006328	noname_GLEAN_10012486	--	gnl|BL_ORD_ID|338057 sp|P43352|RAD52_MOUSE DNA repair protein RAD52 homolog OS=Mus musculus OX=10090 GN=Rad52 PE=2 SV=1//8.8685e-72	9815359	9818894	-	54300	upstream
Chr19	LNC_003904	XLOC_022431	--	lncRNA	9873195	9873489	-	GS_006338	scaffold216	-	--	9907590	9909207	+	34100	upstream
Chr19	LNC_003904	XLOC_022431	--	lncRNA	9873195	9873489	-	GS_006339	scaffold216	-	--	9912848	9914413	+	39358	upstream
Chr19	LNC_003904	XLOC_022431	--	lncRNA	9873195	9873489	-	GS_006340	noname_GLEAN_10012496	--	gnl|BL_ORD_ID|121453 sp|Q7T2D4|ERGI2_DANRE Endoplasmic reticulum-Golgi intermediate compartment protein 2 OS=Danio rerio OX=7955 GN=ergic2 PE=2 SV=1//0	9916196	9920325	+	42706	upstream
Chr19	LNC_003904	XLOC_022431	--	lncRNA	9873195	9873489	-	GS_006330	scaffold216	-	--	9830567	9830968	+	42226	downstream
Chr19	LNC_003904	XLOC_022431	--	lncRNA	9873195	9873489	-	GS_006331	noname_GLEAN_10012489	--	gnl|BL_ORD_ID|417429 sp|Q6PCB5|RSBNL_HUMAN Round spermatid basic protein 1-like protein OS=Homo sapiens OX=9606 GN=RSBN1L PE=1 SV=2//0	9833066	9842539	-	30655	upstream
Chr19	LNC_003904	XLOC_022431	--	lncRNA	9873195	9873489	-	GS_006332	noname_GLEAN_10012490	--	gnl|BL_ORD_ID|131942 sp|P12804|FGL2_MOUSE Fibroleukin OS=Mus musculus OX=10090 GN=Fgl2 PE=1 SV=1//1.29153e-09	9849585	9855596	+	17598	downstream
Chr19	LNC_003904	XLOC_022431	--	lncRNA	9873195	9873489	-	GS_006333	noname_GLEAN_10012491	--	gnl|BL_ORD_ID|125337 sp|Q8N0U4|F185A_HUMAN Protein FAM185A OS=Homo sapiens OX=9606 GN=FAM185A PE=2 SV=3//1.47328e-51	9857453	9864220	+	8974	downstream
Chr19	LNC_003904	XLOC_022431	--	lncRNA	9873195	9873489	-	GS_006334	scaffold216	-	--	9865939	9874189	-	-295	sense_overlapping
Chr19	LNC_003904	XLOC_022431	--	lncRNA	9873195	9873489	-	GS_006335	noname_GLEAN_10012493	--	gnl|BL_ORD_ID|223036 sp|Q9CXD9|LRC17_MOUSE Leucine-rich repeat-containing protein 17 OS=Mus musculus OX=10090 GN=Lrrc17 PE=2 SV=1//1.28031e-98	9870727	9873587	+	-295	antisense
Chr19	LNC_003904	XLOC_022431	--	lncRNA	9873195	9873489	-	GS_006336	scaffold216	-	--	9881955	9883702	+	8465	upstream
Chr19	LNC_003904	XLOC_022431	--	lncRNA	9873195	9873489	-	GS_006337	scaffold216	-	--	9886224	9902695	+	12734	upstream
Chr19	LNC_003905	XLOC_022433	--	lncRNA	9902783	9904960	-	GS_006327	noname_GLEAN_10012485	--	gnl|BL_ORD_ID|510119 sp|Q9H4A3|WNK1_HUMAN Serine/threonine-protein kinase WNK1 OS=Homo sapiens OX=9606 GN=WNK1 PE=1 SV=2//2.14154e-06	9790860	9812219	+	90563	downstream
Chr19	LNC_003905	XLOC_022433	--	lncRNA	9902783	9904960	-	GS_006342	noname_GLEAN_10012498	--	gnl|BL_ORD_ID|156907 sp|P87383|GNAI1_ORYLA Guanine nucleotide-binding protein G(i) subunit alpha-1 OS=Oryzias latipes OX=8090 GN=gnai1 PE=2 SV=3//0	10001092	10009310	-	96131	downstream
Chr19	LNC_003905	XLOC_022433	--	lncRNA	9902783	9904960	-	GS_006341	noname_GLEAN_10012497	--	gnl|BL_ORD_ID|227313 sp|Q9WVQ1|MAGI2_MOUSE Membrane-associated guanylate kinase, WW and PDZ domain-containing protein 2 OS=Mus musculus OX=10090 GN=Magi2 PE=1 SV=2//2.72966e-06	9924134	9994070	-	19173	downstream
Chr19	LNC_003905	XLOC_022433	--	lncRNA	9902783	9904960	-	GS_006329	noname_GLEAN_10012487	--	gnl|BL_ORD_ID|317545 sp|Q812A5|PRR5_MOUSE Proline-rich protein 5 OS=Mus musculus OX=10090 GN=Prr5 PE=1 SV=2//1.55292e-147	9824685	9827557	+	75225	downstream
Chr19	LNC_003905	XLOC_022433	--	lncRNA	9902783	9904960	-	GS_006328	noname_GLEAN_10012486	--	gnl|BL_ORD_ID|338057 sp|P43352|RAD52_MOUSE DNA repair protein RAD52 homolog OS=Mus musculus OX=10090 GN=Rad52 PE=2 SV=1//8.8685e-72	9815359	9818894	-	83888	upstream
Chr19	LNC_003905	XLOC_022433	--	lncRNA	9902783	9904960	-	GS_006338	scaffold216	-	--	9907590	9909207	+	2629	upstream
Chr19	LNC_003905	XLOC_022433	--	lncRNA	9902783	9904960	-	GS_006339	scaffold216	-	--	9912848	9914413	+	7887	upstream
Chr19	LNC_003905	XLOC_022433	--	lncRNA	9902783	9904960	-	GS_006340	noname_GLEAN_10012496	--	gnl|BL_ORD_ID|121453 sp|Q7T2D4|ERGI2_DANRE Endoplasmic reticulum-Golgi intermediate compartment protein 2 OS=Danio rerio OX=7955 GN=ergic2 PE=2 SV=1//0	9916196	9920325	+	11235	upstream
Chr19	LNC_003905	XLOC_022433	--	lncRNA	9902783	9904960	-	GS_006330	scaffold216	-	--	9830567	9830968	+	71814	downstream
Chr19	LNC_003905	XLOC_022433	--	lncRNA	9902783	9904960	-	GS_006331	noname_GLEAN_10012489	--	gnl|BL_ORD_ID|417429 sp|Q6PCB5|RSBNL_HUMAN Round spermatid basic protein 1-like protein OS=Homo sapiens OX=9606 GN=RSBN1L PE=1 SV=2//0	9833066	9842539	-	60243	upstream
Chr19	LNC_003905	XLOC_022433	--	lncRNA	9902783	9904960	-	GS_006332	noname_GLEAN_10012490	--	gnl|BL_ORD_ID|131942 sp|P12804|FGL2_MOUSE Fibroleukin OS=Mus musculus OX=10090 GN=Fgl2 PE=1 SV=1//1.29153e-09	9849585	9855596	+	47186	downstream
Chr19	LNC_003905	XLOC_022433	--	lncRNA	9902783	9904960	-	GS_006333	noname_GLEAN_10012491	--	gnl|BL_ORD_ID|125337 sp|Q8N0U4|F185A_HUMAN Protein FAM185A OS=Homo sapiens OX=9606 GN=FAM185A PE=2 SV=3//1.47328e-51	9857453	9864220	+	38562	downstream
Chr19	LNC_003905	XLOC_022433	--	lncRNA	9902783	9904960	-	GS_006334	scaffold216	-	--	9865939	9874189	-	28593	upstream
Chr19	LNC_003905	XLOC_022433	--	lncRNA	9902783	9904960	-	GS_006335	noname_GLEAN_10012493	--	gnl|BL_ORD_ID|223036 sp|Q9CXD9|LRC17_MOUSE Leucine-rich repeat-containing protein 17 OS=Mus musculus OX=10090 GN=Lrrc17 PE=2 SV=1//1.28031e-98	9870727	9873587	+	29195	downstream
Chr19	LNC_003905	XLOC_022433	--	lncRNA	9902783	9904960	-	GS_006336	scaffold216	-	--	9881955	9883702	+	19080	downstream
Chr19	LNC_003905	XLOC_022433	--	lncRNA	9902783	9904960	-	GS_006337	scaffold216	-	--	9886224	9902695	+	87	downstream
Chr7	LNC_008011	XLOC_046147	--	lncRNA	10971259	10991339	+	GS_001834	noname_GLEAN_10019240	--	gnl|BL_ORD_ID|39243 sp|Q8TE60|ATS18_HUMAN A disintegrin and metalloproteinase with thrombospondin motifs 18 OS=Homo sapiens OX=9606 GN=ADAMTS18 PE=1 SV=3//0	10899413	10954502	+	16756	downstream
Chr7	LNC_008010	XLOC_046145	--	lncRNA	10860827	10890119	+	GS_001834	noname_GLEAN_10019240	--	gnl|BL_ORD_ID|39243 sp|Q8TE60|ATS18_HUMAN A disintegrin and metalloproteinase with thrombospondin motifs 18 OS=Homo sapiens OX=9606 GN=ADAMTS18 PE=1 SV=3//0	10899413	10954502	+	9293	upstream
Chr7	LNC_008010	XLOC_046145	--	lncRNA	10860827	10890119	+	GS_001833	noname_GLEAN_10019239	--	gnl|BL_ORD_ID|207774 sp|P12798|KPBB_RABIT Phosphorylase b kinase regulatory subunit beta OS=Oryctolagus cuniculus OX=9986 GN=PHKB PE=1 SV=3//0	10758145	10852746	+	8080	downstream
Chr7	LNC_008013	XLOC_046166	--	lncRNA	11647978	11654370	+	GS_001844	noname_GLEAN_10019248	--	gnl|BL_ORD_ID|2980 sp|Q02084|A33_PLEWA Zinc-binding protein A33 OS=Pleurodeles waltl OX=8319 PE=1 SV=2//6.34952e-66	11656242	11657864	+	1871	upstream
Chr7	LNC_008013	XLOC_046166	--	lncRNA	11647978	11654370	+	GS_001838	scaffold135	-	--	11592076	11592696	-	55281	upstream
Chr7	LNC_008013	XLOC_046166	--	lncRNA	11647978	11654370	+	GS_001846	noname_GLEAN_10019250	--	gnl|BL_ORD_ID|241028 sp|P51511|MMP15_HUMAN Matrix metalloproteinase-15 OS=Homo sapiens OX=9606 GN=MMP15 PE=1 SV=1//0	11690732	11716725	+	36361	upstream
Chr7	LNC_008013	XLOC_046166	--	lncRNA	11647978	11654370	+	GS_001845	noname_GLEAN_10019249	--	gnl|BL_ORD_ID|12170 sp|C6KFA3|AGRG6_DANRE Adhesion G-protein coupled receptor G6 OS=Danio rerio OX=7955 GN=adgrg6 PE=1 SV=1//1.06727e-08	11661216	11690515	-	6845	downstream
Chr7	LNC_008013	XLOC_046166	--	lncRNA	11647978	11654370	+	GS_001839	noname_GLEAN_10019243	--	gnl|BL_ORD_ID|303818 sp|Q66KD6|PHOP2_XENTR Probable phosphatase phospho2 OS=Xenopus tropicalis OX=8364 GN=phospho2 PE=2 SV=1//3.67036e-85	11610908	11612025	-	35952	upstream
Chr7	LNC_008013	XLOC_046166	--	lncRNA	11647978	11654370	+	GS_001843	noname_GLEAN_10019247	--	gnl|BL_ORD_ID|426003 sp|Q5U3I2|S7A6O_DANRE Probable RNA polymerase II nuclear localization protein SLC7A6OS OS=Danio rerio OX=7955 GN=slc7a6os PE=2 SV=1//4.47354e-96	11648848	11654339	-	-5492	antisense
Chr7	LNC_008013	XLOC_046166	--	lncRNA	11647978	11654370	+	GS_001842	noname_GLEAN_10019246	--	gnl|BL_ORD_ID|548221 sp|Q59I64|YLAT2_DANRE Y+L amino acid transporter 2 OS=Danio rerio OX=7955 GN=slc7a6 PE=2 SV=1//0	11643544	11646419	+	1558	downstream
Chr7	LNC_008013	XLOC_046166	--	lncRNA	11647978	11654370	+	GS_001841	CUFF10.3369.1	--	gnl|BL_ORD_ID|12170 sp|C6KFA3|AGRG6_DANRE Adhesion G-protein coupled receptor G6 OS=Danio rerio OX=7955 GN=adgrg6 PE=1 SV=1//5.97375e-37	11629283	11637196	+	10781	downstream
Chr7	LNC_008013	XLOC_046166	--	lncRNA	11647978	11654370	+	GS_001840	noname_GLEAN_10019244	--	gnl|BL_ORD_ID|449443 sp|Q96A49|SYAP1_HUMAN Synapse-associated protein 1 OS=Homo sapiens OX=9606 GN=SYAP1 PE=1 SV=1//1.3288e-93	11613365	11617314	+	30663	downstream
Chr19	LNC_003909	XLOC_022438	--	lncRNA	10035611	10037522	-	GS_006351	noname_GLEAN_10012507	--	gnl|BL_ORD_ID|348024 sp|A2BGA0|RFX4_DANRE Transcription factor RFX4 OS=Danio rerio OX=7955 GN=rfx4 PE=2 SV=1//0	10111669	10126310	-	74146	downstream
Chr19	LNC_003909	XLOC_022438	--	lncRNA	10035611	10037522	-	GS_006350	noname_GLEAN_10012506	--	gnl|BL_ORD_ID|350245 sp|Q6DRJ9|RIC8B_DANRE Synembryn-B OS=Danio rerio OX=7955 GN=ric8b PE=2 SV=1//0	10101024	10108259	-	63501	downstream
Chr19	LNC_003909	XLOC_022438	--	lncRNA	10035611	10037522	-	GS_006352	noname_GLEAN_10012508	--	gnl|BL_ORD_ID|391750 sp|Q9NW08|RPC2_HUMAN DNA-directed RNA polymerase III subunit RPC2 OS=Homo sapiens OX=9606 GN=POLR3B PE=1 SV=2//0	10129050	10149389	-	91527	downstream
Chr19	LNC_003909	XLOC_022438	--	lncRNA	10035611	10037522	-	GS_006349	noname_GLEAN_10012505	--	gnl|BL_ORD_ID|435674 sp|Q9NTG7|SIR3_HUMAN NAD-dependent protein deacetylase sirtuin-3, mitochondrial OS=Homo sapiens OX=9606 GN=SIRT3 PE=1 SV=2//3.68412e-97	10095743	10098873	+	58220	upstream
Chr19	LNC_003909	XLOC_022438	--	lncRNA	10035611	10037522	-	GS_006348	noname_GLEAN_10012504	--	gnl|BL_ORD_ID|475079 sp|Q7T352|TM263_DANRE Transmembrane protein 263 OS=Danio rerio OX=7955 GN=tmem263 PE=2 SV=1//7.79972e-28	10084694	10095213	-	47171	downstream
Chr19	LNC_003909	XLOC_022438	--	lncRNA	10035611	10037522	-	GS_006345	noname_GLEAN_10012501	--	gnl|BL_ORD_ID|506586 sp|P42839|VNX1_YEAST Low affinity vacuolar monovalent cation/H(+) antiporter OS=Saccharomyces cerevisiae (strain ATCC 204508 / S288c) OX=559292 GN=VNX1 PE=1 SV=1//2.39151e-73	10048063	10074653	-	10540	downstream
Chr19	LNC_003909	XLOC_022438	--	lncRNA	10035611	10037522	-	GS_006344	noname_GLEAN_10012500	--	gnl|BL_ORD_ID|426237 sp|Q96HN2|SAHH3_HUMAN Adenosylhomocysteinase 3 OS=Homo sapiens OX=9606 GN=AHCYL2 PE=1 SV=1//0	10026637	10035095	+	515	downstream
Chr19	LNC_003909	XLOC_022438	--	lncRNA	10035611	10037522	-	GS_006347	noname_GLEAN_10012503	--	gnl|BL_ORD_ID|556686 sp|Q9BH11|ZP4_BOVIN Zona pellucida sperm-binding protein 4 OS=Bos taurus OX=9913 GN=ZP4 PE=1 SV=2//4.09421e-67	10079615	10082993	+	42092	upstream
Chr19	LNC_003909	XLOC_022438	--	lncRNA	10035611	10037522	-	GS_006346	scaffold216	-	--	10058567	10061979	+	21044	upstream
Chr19	LNC_003909	XLOC_022438	--	lncRNA	10035611	10037522	-	GS_006341	noname_GLEAN_10012497	--	gnl|BL_ORD_ID|227313 sp|Q9WVQ1|MAGI2_MOUSE Membrane-associated guanylate kinase, WW and PDZ domain-containing protein 2 OS=Mus musculus OX=10090 GN=Magi2 PE=1 SV=2//2.72966e-06	9924134	9994070	-	41540	upstream
Chr19	LNC_003909	XLOC_022438	--	lncRNA	10035611	10037522	-	GS_006343	noname_GLEAN_10012499	--	gnl|BL_ORD_ID|6991 sp|P08172|ACM2_HUMAN Muscarinic acetylcholine receptor M2 OS=Homo sapiens OX=9606 GN=CHRM2 PE=1 SV=1//0	10021927	10023797	+	11813	downstream
Chr19	LNC_003909	XLOC_022438	--	lncRNA	10035611	10037522	-	GS_006342	noname_GLEAN_10012498	--	gnl|BL_ORD_ID|156907 sp|P87383|GNAI1_ORYLA Guanine nucleotide-binding protein G(i) subunit alpha-1 OS=Oryzias latipes OX=8090 GN=gnai1 PE=2 SV=3//0	10001092	10009310	-	26300	upstream
Chr7	LNC_008015	XLOC_046229	--	lncRNA	13622770	13624017	+	GS_001894	noname_GLEAN_10019295	--	gnl|BL_ORD_ID|9947 sp|Q80TL1|ADCY2_MOUSE Adenylate cyclase type 2 OS=Mus musculus OX=10090 GN=Adcy2 PE=1 SV=2//0	13585111	13613806	+	8963	downstream
Chr7	LNC_008015	XLOC_046229	--	lncRNA	13622770	13624017	+	GS_001895	scaffold135	-	--	13615015	13624002	-	-1233	antisense
Chr7	LNC_008015	XLOC_046229	--	lncRNA	13622770	13624017	+	GS_001896	noname_GLEAN_10019297	--	gnl|BL_ORD_ID|270582 sp|Q2TJA6|NKD1_DANRE Protein naked cuticle homolog 1 OS=Danio rerio OX=7955 GN=nkd1 PE=2 SV=1//2.44956e-23	13657100	13676977	+	33082	upstream
Chr7	LNC_008015	XLOC_046229	--	lncRNA	13622770	13624017	+	GS_001897	noname_GLEAN_10019298	--	gnl|BL_ORD_ID|270582 sp|Q2TJA6|NKD1_DANRE Protein naked cuticle homolog 1 OS=Danio rerio OX=7955 GN=nkd1 PE=2 SV=1//4.81788e-161	13696630	13706197	+	72612	upstream
Chr7	LNC_008015	XLOC_046229	--	lncRNA	13622770	13624017	+	GS_001892	CUFF10.4593.1	--	gnl|BL_ORD_ID|169004 sp|Q8BQM4|HEAT3_MOUSE HEAT repeat-containing protein 3 OS=Mus musculus OX=10090 GN=Heatr3 PE=1 SV=1//0	13520047	13530797	+	91972	downstream
Chr7	LNC_008015	XLOC_046229	--	lncRNA	13622770	13624017	+	GS_001893	scaffold135	-	--	13534626	13553866	+	68903	downstream
Chr7	LNC_008014	XLOC_046215	--	lncRNA	13009869	13011206	+	GS_001880	noname_GLEAN_10019282	--	gnl|BL_ORD_ID|223116 sp|Q8IUZ0|LRC49_HUMAN Leucine-rich repeat-containing protein 49 OS=Homo sapiens OX=9606 GN=LRRC49 PE=2 SV=2//0	12920055	12953772	+	56096	downstream
Chr7	LNC_008014	XLOC_046215	--	lncRNA	13009869	13011206	+	GS_001882	scaffold135	-	--	13009589	13020777	-	-1338	antisense
Chr7	LNC_008014	XLOC_046215	--	lncRNA	13009869	13011206	+	GS_001881	scaffold135	-	--	12961361	13003957	+	5911	downstream
Chr7	LNC_008014	XLOC_046215	--	lncRNA	13009869	13011206	+	GS_001879	noname_GLEAN_10019281	--	gnl|BL_ORD_ID|211075 sp|Q9BRS8|LARP6_HUMAN La-related protein 6 OS=Homo sapiens OX=9606 GN=LARP6 PE=1 SV=1//2.25792e-119	12904877	12910299	-	99569	upstream
Chr7	LNC_008017	XLOC_046246	--	lncRNA	14297424	14298991	+	GS_001902	noname_GLEAN_10019304	--	gnl|BL_ORD_ID|340019 sp|Q64700|RBL2_MOUSE Retinoblastoma-like protein 2 OS=Mus musculus OX=10090 GN=Rbl2 PE=1 SV=3//4.07505e-25	14254939	14265516	-	31907	upstream
Chr7	LNC_008017	XLOC_046246	--	lncRNA	14297424	14298991	+	GS_001903	noname_GLEAN_10019305	--	gnl|BL_ORD_ID|62131 sp|Q3L8U1|CHD9_HUMAN Chromodomain-helicase-DNA-binding protein 9 OS=Homo sapiens OX=9606 GN=CHD9 PE=1 SV=2//2.38893e-11	14272130	14341344	-	-1568	antisense
Chr7	LNC_008017	XLOC_046246	--	lncRNA	14297424	14298991	+	GS_001904	noname_GLEAN_10019306	--	-//-	14346273	14347219	-	47281	downstream
Chr7	LNC_008017	XLOC_046246	--	lncRNA	14297424	14298991	+	GS_001905	scaffold135	-	--	14349977	14352712	-	50985	downstream
Chr7	LNC_008016	XLOC_046245	--	lncRNA	14280591	14281039	+	GS_001902	noname_GLEAN_10019304	--	gnl|BL_ORD_ID|340019 sp|Q64700|RBL2_MOUSE Retinoblastoma-like protein 2 OS=Mus musculus OX=10090 GN=Rbl2 PE=1 SV=3//4.07505e-25	14254939	14265516	-	15074	upstream
Chr7	LNC_008016	XLOC_046245	--	lncRNA	14280591	14281039	+	GS_001903	noname_GLEAN_10019305	--	gnl|BL_ORD_ID|62131 sp|Q3L8U1|CHD9_HUMAN Chromodomain-helicase-DNA-binding protein 9 OS=Homo sapiens OX=9606 GN=CHD9 PE=1 SV=2//2.38893e-11	14272130	14341344	-	-449	antisense
Chr7	LNC_008016	XLOC_046245	--	lncRNA	14280591	14281039	+	GS_001904	noname_GLEAN_10019306	--	-//-	14346273	14347219	-	65233	downstream
Chr7	LNC_008016	XLOC_046245	--	lncRNA	14280591	14281039	+	GS_001905	scaffold135	-	--	14349977	14352712	-	68937	downstream
Chr1	LNC_000109	XLOC_000590	--	lncRNA	12773790	12774958	+	GS_002079	noname_GLEAN_10017867	--	gnl|BL_ORD_ID|11042 sp|Q9H2P0|ADNP_HUMAN Activity-dependent neuroprotector homeobox protein OS=Homo sapiens OX=9606 GN=ADNP PE=1 SV=1//1.2997e-83	12736078	12738974	+	34815	downstream
Chr1	LNC_000109	XLOC_000590	--	lncRNA	12773790	12774958	+	GS_002078	scaffold137	-	--	12740808	12742222	+	31567	downstream
Chr1	LNC_000109	XLOC_000590	--	lncRNA	12773790	12774958	+	GS_002077	noname_GLEAN_10017865	--	gnl|BL_ORD_ID|143202 sp|P23824|GATA2_CHICK GATA-binding factor 2 OS=Gallus gallus OX=9031 GN=GATA2 PE=2 SV=1//5.36403e-08	12746025	12748033	-	25756	upstream
Chr1	LNC_000109	XLOC_000590	--	lncRNA	12773790	12774958	+	GS_002076	noname_GLEAN_10017864	--	gnl|BL_ORD_ID|337731 sp|H9BW96|RAB7_EPICO Ras-related protein rab7 OS=Epinephelus coioides OX=94232 GN=rab7 PE=1 SV=1//5.50575e-48	12754475	12756555	+	17234	downstream
Chr1	LNC_000109	XLOC_000590	--	lncRNA	12773790	12774958	+	GS_002075	noname_GLEAN_10017863	--	gnl|BL_ORD_ID|168246 sp|P51610|HCFC1_HUMAN Host cell factor 1 OS=Homo sapiens OX=9606 GN=HCFC1 PE=1 SV=2//8.98154e-06	12758331	12768912	-	4877	upstream
Chr1	LNC_000109	XLOC_000590	--	lncRNA	12773790	12774958	+	GS_002074	noname_GLEAN_10017862	--	gnl|BL_ORD_ID|286550 sp|P51472|OPSB_ASTFA Blue-sensitive opsin OS=Astyanax fasciatus OX=223369 GN=B23 PE=2 SV=1//1.88074e-171	12776982	12778653	+	2023	upstream
Chr1	LNC_000109	XLOC_000590	--	lncRNA	12773790	12774958	+	GS_002073	noname_GLEAN_10017861	--	gnl|BL_ORD_ID|286550 sp|P51472|OPSB_ASTFA Blue-sensitive opsin OS=Astyanax fasciatus OX=223369 GN=B23 PE=2 SV=1//1.02333e-120	12780071	12782107	+	5112	upstream
Chr1	LNC_000109	XLOC_000590	--	lncRNA	12773790	12774958	+	GS_002072	noname_GLEAN_10017860	--	gnl|BL_ORD_ID|286558 sp|P87365|OPSB_ORYLA Blue-sensitive opsin OS=Oryzias latipes OX=8090 PE=2 SV=1//2.41191e-175	12784120	12787812	+	9161	upstream
Chr1	LNC_000109	XLOC_000590	--	lncRNA	12773790	12774958	+	GS_002071	noname_GLEAN_10017859	--	gnl|BL_ORD_ID|286722 sp|P87367|OPSR_ORYLA Red-sensitive opsin OS=Oryzias latipes OX=8090 PE=1 SV=1//0	12794531	12796608	+	19572	upstream
Chr1	LNC_000109	XLOC_000590	--	lncRNA	12773790	12774958	+	GS_002070	noname_GLEAN_10017858	--	gnl|BL_ORD_ID|157058 sp|Q9NVN8|GNL3L_HUMAN Guanine nucleotide-binding protein-like 3-like protein OS=Homo sapiens OX=9606 GN=GNL3L PE=1 SV=1//5.88064e-140	12798825	12805014	+	23866	upstream
Chr1	LNC_000109	XLOC_000590	--	lncRNA	12773790	12774958	+	GS_002084	scaffold137	-	--	12679758	12686021	+	87768	downstream
Chr1	LNC_000109	XLOC_000590	--	lncRNA	12773790	12774958	+	GS_002085	noname_GLEAN_10017872	--	gnl|BL_ORD_ID|86182 sp|Q5RED8|CYLD_PONAB Ubiquitin carboxyl-terminal hydrolase CYLD OS=Pongo abelii OX=9601 GN=CYLD PE=2 SV=1//2.89774e-130	12668921	12673964	+	99825	downstream
Chr1	LNC_000109	XLOC_000590	--	lncRNA	12773790	12774958	+	GS_002082	noname_GLEAN_10017869	--	gnl|BL_ORD_ID|125841 sp|A4QP72|FA83D_DANRE Protein FAM83D OS=Danio rerio OX=7955 GN=fam83d PE=2 SV=1//0	12704059	12708062	+	65727	downstream
Chr1	LNC_000109	XLOC_000590	--	lncRNA	12773790	12774958	+	GS_002083	noname_GLEAN_10017870	--	gnl|BL_ORD_ID|555286 sp|Q9H4I2|ZHX3_HUMAN Zinc fingers and homeoboxes protein 3 OS=Homo sapiens OX=9606 GN=ZHX3 PE=1 SV=3//2.02894e-20	12690037	12692781	-	81008	upstream
Chr1	LNC_000109	XLOC_000590	--	lncRNA	12773790	12774958	+	GS_002080	noname_GLEAN_10017868	--	gnl|BL_ORD_ID|106217 sp|Q8TB45|DPTOR_HUMAN DEP domain-containing mTOR-interacting protein OS=Homo sapiens OX=9606 GN=DEPTOR PE=1 SV=2//1.6125e-11	12731736	12734859	+	38930	downstream
Chr1	LNC_000109	XLOC_000590	--	lncRNA	12773790	12774958	+	GS_002081	scaffold137	-	--	12726892	12727822	-	45967	upstream
Chr1	LNC_000109	XLOC_000590	--	lncRNA	12773790	12774958	+	GS_002063	scaffold137	-	--	12867505	12873246	+	92546	upstream
Chr1	LNC_000109	XLOC_000590	--	lncRNA	12773790	12774958	+	GS_002064	scaffold137	-	--	12856825	12864478	+	81866	upstream
Chr1	LNC_000109	XLOC_000590	--	lncRNA	12773790	12774958	+	GS_002065	scaffold137	-	--	12847440	12851109	+	72481	upstream
Chr1	LNC_000109	XLOC_000590	--	lncRNA	12773790	12774958	+	GS_002066	scaffold137	-	--	12825668	12836221	+	50709	upstream
Chr1	LNC_000109	XLOC_000590	--	lncRNA	12773790	12774958	+	GS_002067	noname_GLEAN_10017855	--	gnl|BL_ORD_ID|83199 sp|Q9P0U4|CXXC1_HUMAN CXXC-type zinc finger protein 1 OS=Homo sapiens OX=9606 GN=CXXC1 PE=1 SV=2//2.09776e-28	12816212	12821385	+	41253	upstream
Chr1	LNC_000109	XLOC_000590	--	lncRNA	12773790	12774958	+	GS_002068	noname_GLEAN_10017856	--	-//-	12812851	12814127	-	37892	downstream
Chr1	LNC_000109	XLOC_000590	--	lncRNA	12773790	12774958	+	GS_002069	noname_GLEAN_10017857	--	gnl|BL_ORD_ID|468494 sp|Q05B92|TFE3_BOVIN Transcription factor E3 OS=Bos taurus OX=9913 GN=TFE3 PE=2 SV=1//1.07532e-124	12807021	12811061	+	32062	upstream
Chr1	LNC_000108	XLOC_000577	--	lncRNA	12566255	12579431	+	GS_002088	noname_GLEAN_10017875	--	gnl|BL_ORD_ID|438151 sp|P19382|SNAI1_XENLA Protein snail homolog Sna OS=Xenopus laevis OX=8355 GN=snai1 PE=1 SV=1//6.131e-73	12654234	12656143	-	74802	downstream
Chr1	LNC_000108	XLOC_000577	--	lncRNA	12566255	12579431	+	GS_002089	scaffold137	-	--	12618630	12633122	-	39198	downstream
Chr1	LNC_000108	XLOC_000577	--	lncRNA	12566255	12579431	+	GS_002086	noname_GLEAN_10017873	--	gnl|BL_ORD_ID|149203 sp|Q0V8L2|GGT7_BOVIN Glutathione hydrolase 7 OS=Bos taurus OX=9913 GN=GGT7 PE=2 SV=1//6.65649e-15	12661341	12664530	+	81909	upstream
Chr1	LNC_000108	XLOC_000577	--	lncRNA	12566255	12579431	+	GS_002094	scaffold137	-	--	12503343	12512711	+	53543	downstream
Chr1	LNC_000108	XLOC_000577	--	lncRNA	12566255	12579431	+	GS_002085	noname_GLEAN_10017872	--	gnl|BL_ORD_ID|86182 sp|Q5RED8|CYLD_PONAB Ubiquitin carboxyl-terminal hydrolase CYLD OS=Pongo abelii OX=9601 GN=CYLD PE=2 SV=1//2.89774e-130	12668921	12673964	+	89489	upstream
Chr1	LNC_000108	XLOC_000577	--	lncRNA	12566255	12579431	+	GS_002091	noname_GLEAN_10017878	--	gnl|BL_ORD_ID|266867 sp|Q9QYF9|NDRG3_MOUSE Protein NDRG3 OS=Mus musculus OX=10090 GN=Ndrg3 PE=1 SV=1//2.45701e-165	12579616	12606530	+	184	upstream
Chr1	LNC_000108	XLOC_000577	--	lncRNA	12566255	12579431	+	GS_002090	noname_GLEAN_10017877	--	gnl|BL_ORD_ID|477349 sp|Q9JLV2|TP4AP_MOUSE Short transient receptor potential channel 4-associated protein OS=Mus musculus OX=10090 GN=Trpc4ap PE=1 SV=2//0	12607095	12615836	+	27663	upstream
Chr1	LNC_000108	XLOC_000577	--	lncRNA	12566255	12579431	+	GS_002093	scaffold137	-	--	12527426	12546552	+	19702	downstream
Chr1	LNC_000108	XLOC_000577	--	lncRNA	12566255	12579431	+	GS_002092	noname_GLEAN_10017879	--	gnl|BL_ORD_ID|303106 sp|Q9BVI0|PHF20_HUMAN PHD finger protein 20 OS=Homo sapiens OX=9606 GN=PHF20 PE=1 SV=2//1.0523e-09	12550358	12563132	+	3122	downstream
Chr1	LNC_000108	XLOC_000577	--	lncRNA	12566255	12579431	+	GS_002087	noname_GLEAN_10017874	--	-//-	12659597	12660766	+	80165	upstream
Chr22	LNC_005423	XLOC_030895	--	lncRNA	1125347	1125809	-	GS_015226	noname_GLEAN_10000997	--	gnl|BL_ORD_ID|446922 sp|Q6J9G0|STYK1_HUMAN Tyrosine-protein kinase STYK1 OS=Homo sapiens OX=9606 GN=STYK1 PE=1 SV=4//1.34435e-59	1063881	1067460	+	57886	downstream
Chr22	LNC_005423	XLOC_030895	--	lncRNA	1125347	1125809	-	GS_015227	noname_GLEAN_10000998	--	gnl|BL_ORD_ID|65657 sp|Q9MZT1|CLCN1_CANLF Chloride channel protein 1 OS=Canis lupus familiaris OX=9615 GN=CLCN1 PE=1 SV=1//8.97564e-32	1034622	1057592	-	67754	upstream
Chr22	LNC_005423	XLOC_030895	--	lncRNA	1125347	1125809	-	GS_015224	noname_GLEAN_10000995	--	gnl|BL_ORD_ID|163638 sp|P20303|GTR1_PIG Solute carrier family 2, facilitated glucose transporter member 1 OS=Sus scrofa OX=9823 GN=SLC2A1 PE=2 SV=2//4.80454e-11	1085539	1089884	-	35462	upstream
Chr22	LNC_005423	XLOC_030895	--	lncRNA	1125347	1125809	-	GS_015225	noname_GLEAN_10000996	--	gnl|BL_ORD_ID|302900 sp|P78364|PHC1_HUMAN Polyhomeotic-like protein 1 OS=Homo sapiens OX=9606 GN=PHC1 PE=1 SV=3//2.63542e-08	1070953	1078408	-	46938	upstream
Chr22	LNC_005423	XLOC_030895	--	lncRNA	1125347	1125809	-	GS_015228	noname_GLEAN_10000999	--	gnl|BL_ORD_ID|124652 sp|A0JNG6|F131B_BOVIN Protein FAM131B OS=Bos taurus OX=9913 GN=FAM131B PE=2 SV=1//1.85033e-68	1010016	1030277	+	95069	downstream
Chr22	LNC_005423	XLOC_030895	--	lncRNA	1125347	1125809	-	GS_017826	noname_GLEAN_10002387	--	gnl|BL_ORD_ID|55519 sp|Q8VHW7|CCG6_RAT Voltage-dependent calcium channel gamma-6 subunit OS=Rattus norvegicus OX=10116 GN=Cacng6 PE=2 SV=1//4.52092e-46	1122721	1125715	+	-369	antisense
Chr22	LNC_005423	XLOC_030895	--	lncRNA	1125347	1125809	-	GS_017827	noname_GLEAN_10002388	--	gnl|BL_ORD_ID|55526 sp|Q8VHW5|CCG8_RAT Voltage-dependent calcium channel gamma-8 subunit OS=Rattus norvegicus OX=10116 GN=Cacng8 PE=1 SV=1//1.2596e-63	1134000	1160105	-	8190	downstream
Chr22	LNC_005423	XLOC_030895	--	lncRNA	1125347	1125809	-	GS_017825	noname_GLEAN_10002386	--	gnl|BL_ORD_ID|273092 sp|P47972|NPTX2_HUMAN Neuronal pentraxin-2 OS=Homo sapiens OX=9606 GN=NPTX2 PE=1 SV=2//3.4217e-08	1102734	1108147	-	17199	upstream
Chr22	LNC_005423	XLOC_030895	--	lncRNA	1125347	1125809	-	GS_017828	scaffold649	-	--	1194303	1268834	-	68493	downstream
Chr22	LNC_005423	XLOC_030895	--	lncRNA	1125347	1125809	-	GS_017829	noname_GLEAN_10002390	--	-//-	1225086	1231913	+	99276	upstream
Chr22	LNC_005422	XLOC_030886	--	lncRNA	943657	945024	-	GS_015231	noname_GLEAN_10001002	--	gnl|BL_ORD_ID|189717 sp|Q0D2I5|IFFO1_HUMAN Intermediate filament family orphan 1 OS=Homo sapiens OX=9606 GN=IFFO1 PE=2 SV=2//8.93028e-16	974768	980306	-	29743	downstream
Chr22	LNC_005422	XLOC_030886	--	lncRNA	943657	945024	-	GS_015230	noname_GLEAN_10001001	--	gnl|BL_ORD_ID|141127 sp|Q5XJ10|G3P_DANRE Glyceraldehyde-3-phosphate dehydrogenase OS=Danio rerio OX=7955 GN=gapdh PE=2 SV=2//0	981953	986892	-	36928	downstream
Chr22	LNC_005422	XLOC_030886	--	lncRNA	943657	945024	-	GS_015233	noname_GLEAN_10001004	--	gnl|BL_ORD_ID|62115 sp|Q14839|CHD4_HUMAN Chromodomain-helicase-DNA-binding protein 4 OS=Homo sapiens OX=9606 GN=CHD4 PE=1 SV=2//5.62304e-66	944520	966792	+	-505	antisense
Chr22	LNC_005422	XLOC_030886	--	lncRNA	943657	945024	-	GS_015232	noname_GLEAN_10001003	--	gnl|BL_ORD_ID|450156 sp|P13701|SYB_TETCF Synaptobrevin OS=Tetronarce californica OX=7787 PE=2 SV=1//1.1988e-43	969660	970242	-	24635	downstream
Chr22	LNC_005422	XLOC_030886	--	lncRNA	943657	945024	-	GS_015235	noname_GLEAN_10001006	--	gnl|BL_ORD_ID|118927 sp|O57391|ENOG_CHICK Gamma-enolase OS=Gallus gallus OX=9031 GN=ENO2 PE=2 SV=1//0	914173	918197	-	25459	upstream
Chr22	LNC_005422	XLOC_030886	--	lncRNA	943657	945024	-	GS_015234	noname_GLEAN_10001005	--	gnl|BL_ORD_ID|57459 sp|Q8CFN2|CDC42_RAT Cell division control protein 42 homolog OS=Rattus norvegicus OX=10116 GN=Cdc42 PE=1 SV=2//1.00473e-126	929373	931747	+	11909	downstream
Chr22	LNC_005422	XLOC_030886	--	lncRNA	943657	945024	-	GS_015237	noname_GLEAN_10001008	--	gnl|BL_ORD_ID|145261 sp|P79147|GBB3_CANLF Guanine nucleotide-binding protein G(I)/G(S)/G(T) subunit beta-3 OS=Canis lupus familiaris OX=9615 GN=GNB3 PE=2 SV=1//1.16203e-167	902117	905523	+	38133	downstream
Chr22	LNC_005422	XLOC_030886	--	lncRNA	943657	945024	-	GS_015236	noname_GLEAN_10001007	--	gnl|BL_ORD_ID|477930 sp|Q589R5|TPIS_ORYLA Triosephosphate isomerase OS=Oryzias latipes OX=8090 GN=tpi1 PE=3 SV=1//2.19453e-158	907909	910601	+	33055	downstream
Chr22	LNC_005422	XLOC_030886	--	lncRNA	943657	945024	-	GS_015238	noname_GLEAN_10001009	--	gnl|BL_ORD_ID|65490 sp|Q8HY10|CLC4M_NOMCO C-type lectin domain family 4 member M OS=Nomascus concolor OX=29089 GN=CLEC4M PE=3 SV=1//2.00556e-24	889549	894530	+	49126	downstream
Chr22	LNC_005422	XLOC_030886	--	lncRNA	943657	945024	-	GS_015228	noname_GLEAN_10000999	--	gnl|BL_ORD_ID|124652 sp|A0JNG6|F131B_BOVIN Protein FAM131B OS=Bos taurus OX=9913 GN=FAM131B PE=2 SV=1//1.85033e-68	1010016	1030277	+	64991	upstream
Chr22	LNC_005422	XLOC_030886	--	lncRNA	943657	945024	-	GS_015229	noname_GLEAN_10001000	--	-//-	987275	989755	+	42250	upstream
Chr22	LNC_005422	XLOC_030886	--	lncRNA	943657	945024	-	GS_015227	noname_GLEAN_10000998	--	gnl|BL_ORD_ID|65657 sp|Q9MZT1|CLCN1_CANLF Chloride channel protein 1 OS=Canis lupus familiaris OX=9615 GN=CLCN1 PE=1 SV=1//8.97564e-32	1034622	1057592	-	89597	downstream
Chr1	LNC_000101	XLOC_000543	--	lncRNA	11742325	11746280	+	GS_002129	noname_GLEAN_10017917	--	gnl|BL_ORD_ID|198803 sp|Q9GLY5|ITIH3_RABIT Inter-alpha-trypsin inhibitor heavy chain H3 OS=Oryctolagus cuniculus OX=9986 GN=ITIH3 PE=2 SV=1//0	11649269	11656806	+	85518	downstream
Chr1	LNC_000101	XLOC_000543	--	lncRNA	11742325	11746280	+	GS_002128	noname_GLEAN_10017916	--	gnl|BL_ORD_ID|143202 sp|P23824|GATA2_CHICK GATA-binding factor 2 OS=Gallus gallus OX=9031 GN=GATA2 PE=2 SV=1//0	11717875	11725479	-	16845	upstream
Chr1	LNC_000101	XLOC_000543	--	lncRNA	11742325	11746280	+	GS_002117	noname_GLEAN_10017905	--	gnl|BL_ORD_ID|237654 sp|Q6DEI8|MIA40_DANRE Mitochondrial intermembrane space import and assembly protein 40 OS=Danio rerio OX=7955 GN=chchd4 PE=2 SV=1//2.90074e-72	11844196	11848783	+	97915	upstream
Chr1	LNC_000101	XLOC_000543	--	lncRNA	11742325	11746280	+	GS_002121	noname_GLEAN_10017909	--	gnl|BL_ORD_ID|64148 sp|F1MN90|CIDEC_BOVIN Cell death activator CIDE-3 OS=Bos taurus OX=9913 GN=CIDEC PE=2 SV=1//5.31923e-67	11777375	11780365	+	31094	upstream
Chr1	LNC_000101	XLOC_000543	--	lncRNA	11742325	11746280	+	GS_002120	noname_GLEAN_10017908	--	gnl|BL_ORD_ID|159697 sp|Q99680|GPR22_HUMAN Probable G-protein coupled receptor 22 OS=Homo sapiens OX=9606 GN=GPR22 PE=2 SV=2//2.61964e-30	11794508	11796049	+	48227	upstream
Chr1	LNC_000101	XLOC_000543	--	lncRNA	11742325	11746280	+	GS_002130	noname_GLEAN_10017918	--	gnl|BL_ORD_ID|198803 sp|Q9GLY5|ITIH3_RABIT Inter-alpha-trypsin inhibitor heavy chain H3 OS=Oryctolagus cuniculus OX=9986 GN=ITIH3 PE=2 SV=1//0	11636139	11645656	+	96668	downstream
Chr1	LNC_000101	XLOC_000543	--	lncRNA	11742325	11746280	+	GS_002122	noname_GLEAN_10017910	--	gnl|BL_ORD_ID|493844 sp|Q924A4|UCN3_MOUSE Urocortin-3 OS=Mus musculus OX=10090 GN=Ucn3 PE=2 SV=1//3.33325e-12	11770682	11771047	+	24401	upstream
Chr1	LNC_000101	XLOC_000543	--	lncRNA	11742325	11746280	+	GS_002125	noname_GLEAN_10017913	--	gnl|BL_ORD_ID|337731 sp|H9BW96|RAB7_EPICO Ras-related protein rab7 OS=Epinephelus coioides OX=94232 GN=rab7 PE=1 SV=1//1.99815e-153	11751063	11753548	+	4782	upstream
Chr1	LNC_000101	XLOC_000543	--	lncRNA	11742325	11746280	+	GS_002124	noname_GLEAN_10017912	--	gnl|BL_ORD_ID|177771 sp|Q6IND6|HMCES_XENLA Embryonic stem cell-specific 5-hydroxymethylcytosine-binding protein OS=Xenopus laevis OX=8355 GN=hmces PE=2 SV=1//7.85923e-114	11755200	11757954	-	8919	downstream
Chr1	LNC_000101	XLOC_000543	--	lncRNA	11742325	11746280	+	GS_002127	noname_GLEAN_10017915	--	-//-	11735384	11736519	+	5805	downstream
Chr1	LNC_000101	XLOC_000543	--	lncRNA	11742325	11746280	+	GS_002126	noname_GLEAN_10017914	--	gnl|BL_ORD_ID|392483 sp|E2RQ08|RPN1_CANLF Dolichyl-diphosphooligosaccharide--protein glycosyltransferase subunit 1 OS=Canis lupus familiaris OX=9615 GN=RPN1 PE=1 SV=1//0	11741144	11745961	-	-3637	antisense
Chr1	LNC_000101	XLOC_000543	--	lncRNA	11742325	11746280	+	GS_002118	noname_GLEAN_10017906	--	gnl|BL_ORD_ID|425937 sp|Q90ZM2|S61A1_DANRE Protein transport protein Sec61 subunit alpha-like 1 OS=Danio rerio OX=7955 GN=sec61al1 PE=2 SV=3//0	11831685	11842372	+	85404	upstream
Chr1	LNC_000101	XLOC_000543	--	lncRNA	11742325	11746280	+	GS_002119	noname_GLEAN_10017907	--	gnl|BL_ORD_ID|194628 sp|Q9R0U1|IP6K2_RAT Inositol hexakisphosphate kinase 2 OS=Rattus norvegicus OX=10116 GN=Ip6k2 PE=2 SV=2//1.80067e-13	11823800	11828188	+	77519	upstream
Chr1	LNC_000101	XLOC_000543	--	lncRNA	11742325	11746280	+	GS_002123	noname_GLEAN_10017911	--	gnl|BL_ORD_ID|335248 sp|Q9CZ13|QCR1_MOUSE Cytochrome b-c1 complex subunit 1, mitochondrial OS=Mus musculus OX=10090 GN=Uqcrc1 PE=1 SV=2//0	11761115	11766554	+	14834	upstream
Chr22	LNC_005420	XLOC_030876	--	lncRNA	823798	827047	-	GS_015235	noname_GLEAN_10001006	--	gnl|BL_ORD_ID|118927 sp|O57391|ENOG_CHICK Gamma-enolase OS=Gallus gallus OX=9031 GN=ENO2 PE=2 SV=1//0	914173	918197	-	87125	downstream
Chr22	LNC_005420	XLOC_030876	--	lncRNA	823798	827047	-	GS_015237	noname_GLEAN_10001008	--	gnl|BL_ORD_ID|145261 sp|P79147|GBB3_CANLF Guanine nucleotide-binding protein G(I)/G(S)/G(T) subunit beta-3 OS=Canis lupus familiaris OX=9615 GN=GNB3 PE=2 SV=1//1.16203e-167	902117	905523	+	75069	upstream
Chr22	LNC_005420	XLOC_030876	--	lncRNA	823798	827047	-	GS_015236	noname_GLEAN_10001007	--	gnl|BL_ORD_ID|477930 sp|Q589R5|TPIS_ORYLA Triosephosphate isomerase OS=Oryzias latipes OX=8090 GN=tpi1 PE=3 SV=1//2.19453e-158	907909	910601	+	80861	upstream
Chr22	LNC_005420	XLOC_030876	--	lncRNA	823798	827047	-	GS_004303	noname_GLEAN_10005102	--	gnl|BL_ORD_ID|253036 sp|Q8R1S4|MTSS1_MOUSE Metastasis suppressor protein 1 OS=Mus musculus OX=10090 GN=Mtss1 PE=1 SV=1//3.3943e-109	769554	794058	+	29739	downstream
Chr22	LNC_005420	XLOC_030876	--	lncRNA	823798	827047	-	GS_004302	noname_GLEAN_10005101	--	gnl|BL_ORD_ID|386281 sp|Q8WU17|RN139_HUMAN E3 ubiquitin-protein ligase RNF139 OS=Homo sapiens OX=9606 GN=RNF139 PE=1 SV=1//0	799650	805032	+	18765	downstream
Chr22	LNC_005420	XLOC_030876	--	lncRNA	823798	827047	-	GS_004301	scaffold184	-	--	808718	817998	+	5799	downstream
Chr22	LNC_005420	XLOC_030876	--	lncRNA	823798	827047	-	GS_004300	noname_GLEAN_10005099	--	gnl|BL_ORD_ID|465287 sp|Q640V9|TATD1_XENLA Putative deoxyribonuclease TATDN1 OS=Xenopus laevis OX=8355 GN=tatdn1 PE=2 SV=1//4.29315e-143	819863	823397	-	400	upstream
Chr22	LNC_005420	XLOC_030876	--	lncRNA	823798	827047	-	GS_004307	noname_GLEAN_10005107	--	gnl|BL_ORD_ID|295951 sp|J3SEZ3|PDE1_CROAD Venom phosphodiesterase 1 OS=Crotalus adamanteus OX=8729 PE=1 SV=2//0	719131	733303	+	90494	downstream
Chr22	LNC_005420	XLOC_030876	--	lncRNA	823798	827047	-	GS_004306	noname_GLEAN_10005106	--	gnl|BL_ORD_ID|478851 sp|A5D7R1|TR11B_BOVIN Tumor necrosis factor receptor superfamily member 11B OS=Bos taurus OX=9913 GN=TNFRSF11B PE=2 SV=1//4.30871e-19	737515	740214	+	83583	downstream
Chr22	LNC_005420	XLOC_030876	--	lncRNA	823798	827047	-	GS_004305	noname_GLEAN_10005105	--	gnl|BL_ORD_ID|52105 sp|Q6EDY6|CARL1_MOUSE F-actin-uncapping protein LRRC16A OS=Mus musculus OX=10090 GN=Carmil1 PE=1 SV=2//0	743584	757205	+	66592	downstream
Chr22	LNC_005420	XLOC_030876	--	lncRNA	823798	827047	-	GS_004304	scaffold184	-	--	764732	767825	+	55972	downstream
Chr22	LNC_005420	XLOC_030876	--	lncRNA	823798	827047	-	GS_004299	noname_GLEAN_10005098	--	gnl|BL_ORD_ID|267085 sp|Q02369|NDUB9_BOVIN NADH dehydrogenase [ubiquinone] 1 beta subcomplex subunit 9 OS=Bos taurus OX=9913 GN=NDUFB9 PE=1 SV=2//2.81931e-101	823881	826964	+	-3084	antisense
Chr22	LNC_005420	XLOC_030876	--	lncRNA	823798	827047	-	GS_004298	noname_GLEAN_10005097	--	gnl|BL_ORD_ID|16810 sp|A0A8J8|ANGP2_CANLF Angiopoietin-2 OS=Canis lupus familiaris OX=9615 GN=ANGPT2 PE=2 SV=1//1.83757e-56	827697	832163	-	649	downstream
Chr22	LNC_005420	XLOC_030876	--	lncRNA	823798	827047	-	GS_015238	noname_GLEAN_10001009	--	gnl|BL_ORD_ID|65490 sp|Q8HY10|CLC4M_NOMCO C-type lectin domain family 4 member M OS=Nomascus concolor OX=29089 GN=CLEC4M PE=3 SV=1//2.00556e-24	889549	894530	+	62501	upstream
Chr22	LNC_005420	XLOC_030876	--	lncRNA	823798	827047	-	GS_004297	noname_GLEAN_10005096	--	gnl|BL_ORD_ID|73356 sp|Q9YGK2|COLI_THUOB Pro-opiomelanocortin OS=Thunnus obesus OX=8241 GN=pomc PE=2 SV=1//1.1628e-52	833466	836020	+	6418	upstream
Chr22	LNC_005427	XLOC_030910	--	lncRNA	1427772	1438067	-	GS_006002	noname_GLEAN_10000419	--	gnl|BL_ORD_ID|162568 sp|Q4V922|GSG1L_DANRE Germ cell-specific gene 1-like protein OS=Danio rerio OX=7955 GN=gsg1l PE=2 SV=1//2.64383e-40	1536573	1538060	-	98505	downstream
Chr22	LNC_005427	XLOC_030910	--	lncRNA	1427772	1438067	-	GS_006000	noname_GLEAN_10000417	--	gnl|BL_ORD_ID|475003 sp|A9JSM3|TM238_MOUSE Transmembrane protein 238 OS=Mus musculus OX=10090 GN=Tmem238 PE=2 SV=1//1.54655e-19	1526893	1527276	+	88825	upstream
Chr22	LNC_005427	XLOC_030910	--	lncRNA	1427772	1438067	-	GS_006001	noname_GLEAN_10000418	--	gnl|BL_ORD_ID|505421 sp|P22728|VISI_CHICK Visinin OS=Gallus gallus OX=9031 PE=2 SV=5//2.53094e-95	1531490	1533024	+	93422	upstream
Chr22	LNC_005427	XLOC_030910	--	lncRNA	1427772	1438067	-	GS_017831	noname_GLEAN_10002393	--	gnl|BL_ORD_ID|260054 sp|P28698|MZF1_HUMAN Myeloid zinc finger 1 OS=Homo sapiens OX=9606 GN=MZF1 PE=1 SV=3//1.93686e-06	1397908	1406394	-	21377	upstream
Chr22	LNC_005427	XLOC_030910	--	lncRNA	1427772	1438067	-	GS_017830	noname_GLEAN_10002392	--	gnl|BL_ORD_ID|467630 sp|Q92172|TEF_CHICK Transcription factor VBP OS=Gallus gallus OX=9031 GN=TEF PE=1 SV=2//2.21214e-54	1364158	1394817	-	32954	upstream
Chr22	LNC_005427	XLOC_030910	--	lncRNA	1427772	1438067	-	GS_017833	noname_GLEAN_10002395	--	gnl|BL_ORD_ID|189974 sp|Q6IVW0|IFT57_DANRE Intraflagellar transport protein 57 homolog OS=Danio rerio OX=7955 GN=ift57 PE=2 SV=1//1.36777e-133	1429098	1430309	+	-1212	antisense
Chr22	LNC_005427	XLOC_030910	--	lncRNA	1427772	1438067	-	GS_017832	noname_GLEAN_10002394	--	gnl|BL_ORD_ID|434936 sp|Q8C3Q5|SHSA7_MOUSE Protein shisa-7 OS=Mus musculus OX=10090 GN=Shisa7 PE=1 SV=3//1.12677e-52	1411963	1424280	-	3491	upstream
Chr22	LNC_005427	XLOC_030910	--	lncRNA	1427772	1438067	-	GS_005999	noname_GLEAN_10000416	--	gnl|BL_ORD_ID|54502 sp|Q3ULM0|CC106_MOUSE Coiled-coil domain-containing protein 106 OS=Mus musculus OX=10090 GN=Ccdc106 PE=1 SV=1//5.89024e-55	1521555	1525265	-	83487	downstream
Chr22	LNC_005427	XLOC_030910	--	lncRNA	1427772	1438067	-	GS_017834	noname_GLEAN_10002396	--	gnl|BL_ORD_ID|69427 sp|O75175|CNOT3_HUMAN CCR4-NOT transcription complex subunit 3 OS=Homo sapiens OX=9606 GN=CNOT3 PE=1 SV=1//2.03232e-67	1447848	1468534	-	9780	downstream
Chr1	LNC_000106	XLOC_000566	--	lncRNA	12376107	12392176	+	GS_002099	noname_GLEAN_10017884	--	gnl|BL_ORD_ID|285346 sp|Q99PG2|OGFR_MOUSE Opioid growth factor receptor OS=Mus musculus OX=10090 GN=Ogfr PE=1 SV=1//4.62801e-64	12349948	12353869	+	22237	downstream
Chr1	LNC_000106	XLOC_000566	--	lncRNA	12376107	12392176	+	GS_002098	scaffold137	-	--	12356009	12373014	-	3092	upstream
Chr1	LNC_000106	XLOC_000566	--	lncRNA	12376107	12392176	+	GS_002095	noname_GLEAN_10017881	--	gnl|BL_ORD_ID|186732 sp|P41134|ID1_HUMAN DNA-binding protein inhibitor ID-1 OS=Homo sapiens OX=9606 GN=ID1 PE=1 SV=3//1.61535e-40	12436330	12436923	-	44153	downstream
Chr1	LNC_000106	XLOC_000566	--	lncRNA	12376107	12392176	+	GS_002097	scaffold137	-	--	12378151	12390261	-	-12111	antisense
Chr1	LNC_000106	XLOC_000566	--	lncRNA	12376107	12392176	+	GS_002096	noname_GLEAN_10017882	--	gnl|BL_ORD_ID|264699 sp|O57539|NCOA3_XENLA Nuclear receptor coactivator 3 OS=Xenopus laevis OX=8355 GN=ncoa3 PE=1 SV=1//0	12419427	12430648	+	27250	upstream
Chr1	LNC_000106	XLOC_000566	--	lncRNA	12376107	12392176	+	GS_002101	noname_GLEAN_10017887	--	-//-	12270324	12300195	-	75911	upstream
Chr1	LNC_000106	XLOC_000566	--	lncRNA	12376107	12392176	+	GS_002100	scaffold137	-	--	12343201	12345994	-	30112	upstream
Chr1	LNC_000105	XLOC_000559	--	lncRNA	11951670	11968268	+	GS_002110	noname_GLEAN_10017898	--	gnl|BL_ORD_ID|340745 sp|Q5ZJX4|RBM38_CHICK RNA-binding protein 38 OS=Gallus gallus OX=9031 GN=RBM38 PE=2 SV=1//3.86512e-75	11956300	11965710	-	-9411	antisense
Chr1	LNC_000105	XLOC_000559	--	lncRNA	11951670	11968268	+	GS_002111	noname_GLEAN_10017899	--	gnl|BL_ORD_ID|463552 sp|Q7SY21|TADA3_DANRE Transcriptional adapter 3 OS=Danio rerio OX=7955 GN=tada3 PE=2 SV=1//0	11936017	11938566	+	13103	downstream
Chr1	LNC_000105	XLOC_000559	--	lncRNA	11951670	11968268	+	GS_002112	noname_GLEAN_10017900	--	gnl|BL_ORD_ID|28170 sp|P59999|ARPC4_MOUSE Actin-related protein 2/3 complex subunit 4 OS=Mus musculus OX=10090 GN=Arpc4 PE=1 SV=3//9.85322e-115	11931858	11934709	-	16960	upstream
Chr1	LNC_000105	XLOC_000559	--	lncRNA	11951670	11968268	+	GS_002113	noname_GLEAN_10017901	--	gnl|BL_ORD_ID|125558 sp|P25114|F264_RAT 6-phosphofructo-2-kinase/fructose-2,6-bisphosphatase 4 OS=Rattus norvegicus OX=10116 GN=Pfkfb4 PE=1 SV=3//0	11921844	11930570	+	21099	downstream
Chr1	LNC_000105	XLOC_000559	--	lncRNA	11951670	11968268	+	GS_002114	noname_GLEAN_10017902	--	gnl|BL_ORD_ID|228236 sp|Q16644|MAPK3_HUMAN MAP kinase-activated protein kinase 3 OS=Homo sapiens OX=9606 GN=MAPKAPK3 PE=1 SV=1//0	11897777	11913703	+	37966	downstream
Chr1	LNC_000105	XLOC_000559	--	lncRNA	11951670	11968268	+	GS_002115	noname_GLEAN_10017903	--	gnl|BL_ORD_ID|109936 sp|Q63164|DYH1_RAT Dynein heavy chain 1, axonemal OS=Rattus norvegicus OX=10116 GN=Dnah1 PE=2 SV=2//7.93269e-22	11863514	11896775	+	54894	downstream
Chr1	LNC_000105	XLOC_000559	--	lncRNA	11951670	11968268	+	GS_002116	noname_GLEAN_10017904	--	gnl|BL_ORD_ID|267973 sp|Q9JI33|NET4_MOUSE Netrin-4 OS=Mus musculus OX=10090 GN=Ntn4 PE=1 SV=2//9.27249e-167	11850439	11855592	-	96077	upstream
Chr1	LNC_000105	XLOC_000559	--	lncRNA	11951670	11968268	+	GS_002108	noname_GLEAN_10017896	--	gnl|BL_ORD_ID|45465 sp|P23359|BMP7_MOUSE Bone morphogenetic protein 7 OS=Mus musculus OX=10090 GN=Bmp7 PE=1 SV=2//0	11976518	11984883	+	8249	upstream
Chr1	LNC_000105	XLOC_000559	--	lncRNA	11951670	11968268	+	GS_002107	noname_GLEAN_10017895	--	gnl|BL_ORD_ID|39339 sp|Q63540|ATX1_RAT Ataxin-1 OS=Rattus norvegicus OX=10116 GN=Atxn1 PE=2 SV=1//1.45439e-27	11987428	11990080	-	19159	downstream
Chr1	LNC_000105	XLOC_000559	--	lncRNA	11951670	11968268	+	GS_002106	noname_GLEAN_10017894	--	gnl|BL_ORD_ID|49363 sp|Q8IXH8|CAD26_HUMAN Cadherin-like protein 26 OS=Homo sapiens OX=9606 GN=CDH26 PE=2 SV=3//8.42539e-100	12005004	12017408	+	36735	upstream
Chr1	LNC_000105	XLOC_000559	--	lncRNA	11951670	11968268	+	GS_002105	noname_GLEAN_10017893	--	gnl|BL_ORD_ID|223550 sp|Q566L7|LS14B_XENTR Protein LSM14 homolog B OS=Xenopus tropicalis OX=8364 GN=lsm14b PE=2 SV=1//8.5298e-12	12018053	12020240	-	49784	downstream
Chr1	LNC_000105	XLOC_000559	--	lncRNA	11951670	11968268	+	GS_002104	noname_GLEAN_10017892	--	gnl|BL_ORD_ID|463694 sp|O00268|TAF4_HUMAN Transcription initiation factor TFIID subunit 4 OS=Homo sapiens OX=9606 GN=TAF4 PE=1 SV=2//0	12022794	12032470	+	54525	upstream
Chr1	LNC_000105	XLOC_000559	--	lncRNA	11951670	11968268	+	GS_002103	scaffold137	-	--	12043613	12121451	-	75344	downstream
Chr1	LNC_000105	XLOC_000559	--	lncRNA	11951670	11968268	+	GS_002109	noname_GLEAN_10017897	--	gnl|BL_ORD_ID|338259 sp|Q7ZWF0|RAE1L_DANRE mRNA export factor OS=Danio rerio OX=7955 GN=rae1 PE=2 SV=2//0	11968946	11972915	-	677	downstream
Chr1	LNC_000104	XLOC_000559	--	lncRNA	11951670	11962409	+	GS_002110	noname_GLEAN_10017898	--	gnl|BL_ORD_ID|340745 sp|Q5ZJX4|RBM38_CHICK RNA-binding protein 38 OS=Gallus gallus OX=9031 GN=RBM38 PE=2 SV=1//3.86512e-75	11956300	11965710	-	-6110	antisense
Chr1	LNC_000104	XLOC_000559	--	lncRNA	11951670	11962409	+	GS_002111	noname_GLEAN_10017899	--	gnl|BL_ORD_ID|463552 sp|Q7SY21|TADA3_DANRE Transcriptional adapter 3 OS=Danio rerio OX=7955 GN=tada3 PE=2 SV=1//0	11936017	11938566	+	13103	downstream
Chr1	LNC_000104	XLOC_000559	--	lncRNA	11951670	11962409	+	GS_002112	noname_GLEAN_10017900	--	gnl|BL_ORD_ID|28170 sp|P59999|ARPC4_MOUSE Actin-related protein 2/3 complex subunit 4 OS=Mus musculus OX=10090 GN=Arpc4 PE=1 SV=3//9.85322e-115	11931858	11934709	-	16960	upstream
Chr1	LNC_000104	XLOC_000559	--	lncRNA	11951670	11962409	+	GS_002113	noname_GLEAN_10017901	--	gnl|BL_ORD_ID|125558 sp|P25114|F264_RAT 6-phosphofructo-2-kinase/fructose-2,6-bisphosphatase 4 OS=Rattus norvegicus OX=10116 GN=Pfkfb4 PE=1 SV=3//0	11921844	11930570	+	21099	downstream
Chr1	LNC_000104	XLOC_000559	--	lncRNA	11951670	11962409	+	GS_002114	noname_GLEAN_10017902	--	gnl|BL_ORD_ID|228236 sp|Q16644|MAPK3_HUMAN MAP kinase-activated protein kinase 3 OS=Homo sapiens OX=9606 GN=MAPKAPK3 PE=1 SV=1//0	11897777	11913703	+	37966	downstream
Chr1	LNC_000104	XLOC_000559	--	lncRNA	11951670	11962409	+	GS_002115	noname_GLEAN_10017903	--	gnl|BL_ORD_ID|109936 sp|Q63164|DYH1_RAT Dynein heavy chain 1, axonemal OS=Rattus norvegicus OX=10116 GN=Dnah1 PE=2 SV=2//7.93269e-22	11863514	11896775	+	54894	downstream
Chr1	LNC_000104	XLOC_000559	--	lncRNA	11951670	11962409	+	GS_002116	noname_GLEAN_10017904	--	gnl|BL_ORD_ID|267973 sp|Q9JI33|NET4_MOUSE Netrin-4 OS=Mus musculus OX=10090 GN=Ntn4 PE=1 SV=2//9.27249e-167	11850439	11855592	-	96077	upstream
Chr1	LNC_000104	XLOC_000559	--	lncRNA	11951670	11962409	+	GS_002108	noname_GLEAN_10017896	--	gnl|BL_ORD_ID|45465 sp|P23359|BMP7_MOUSE Bone morphogenetic protein 7 OS=Mus musculus OX=10090 GN=Bmp7 PE=1 SV=2//0	11976518	11984883	+	14108	upstream
Chr1	LNC_000104	XLOC_000559	--	lncRNA	11951670	11962409	+	GS_002107	noname_GLEAN_10017895	--	gnl|BL_ORD_ID|39339 sp|Q63540|ATX1_RAT Ataxin-1 OS=Rattus norvegicus OX=10116 GN=Atxn1 PE=2 SV=1//1.45439e-27	11987428	11990080	-	25018	downstream
Chr1	LNC_000104	XLOC_000559	--	lncRNA	11951670	11962409	+	GS_002106	noname_GLEAN_10017894	--	gnl|BL_ORD_ID|49363 sp|Q8IXH8|CAD26_HUMAN Cadherin-like protein 26 OS=Homo sapiens OX=9606 GN=CDH26 PE=2 SV=3//8.42539e-100	12005004	12017408	+	42594	upstream
Chr1	LNC_000104	XLOC_000559	--	lncRNA	11951670	11962409	+	GS_002105	noname_GLEAN_10017893	--	gnl|BL_ORD_ID|223550 sp|Q566L7|LS14B_XENTR Protein LSM14 homolog B OS=Xenopus tropicalis OX=8364 GN=lsm14b PE=2 SV=1//8.5298e-12	12018053	12020240	-	55643	downstream
Chr1	LNC_000104	XLOC_000559	--	lncRNA	11951670	11962409	+	GS_002104	noname_GLEAN_10017892	--	gnl|BL_ORD_ID|463694 sp|O00268|TAF4_HUMAN Transcription initiation factor TFIID subunit 4 OS=Homo sapiens OX=9606 GN=TAF4 PE=1 SV=2//0	12022794	12032470	+	60384	upstream
Chr1	LNC_000104	XLOC_000559	--	lncRNA	11951670	11962409	+	GS_002103	scaffold137	-	--	12043613	12121451	-	81203	downstream
Chr1	LNC_000104	XLOC_000559	--	lncRNA	11951670	11962409	+	GS_002109	noname_GLEAN_10017897	--	gnl|BL_ORD_ID|338259 sp|Q7ZWF0|RAE1L_DANRE mRNA export factor OS=Danio rerio OX=7955 GN=rae1 PE=2 SV=2//0	11968946	11972915	-	6536	downstream
Chr7	LNC_008019	XLOC_046248	--	lncRNA	14338389	14341519	+	GS_001902	noname_GLEAN_10019304	--	gnl|BL_ORD_ID|340019 sp|Q64700|RBL2_MOUSE Retinoblastoma-like protein 2 OS=Mus musculus OX=10090 GN=Rbl2 PE=1 SV=3//4.07505e-25	14254939	14265516	-	72872	upstream
Chr7	LNC_008019	XLOC_046248	--	lncRNA	14338389	14341519	+	GS_001903	noname_GLEAN_10019305	--	gnl|BL_ORD_ID|62131 sp|Q3L8U1|CHD9_HUMAN Chromodomain-helicase-DNA-binding protein 9 OS=Homo sapiens OX=9606 GN=CHD9 PE=1 SV=2//2.38893e-11	14272130	14341344	-	-2956	antisense
Chr7	LNC_008019	XLOC_046248	--	lncRNA	14338389	14341519	+	GS_001906	scaffold135	-	--	14436397	14534824	+	94877	upstream
Chr7	LNC_008019	XLOC_046248	--	lncRNA	14338389	14341519	+	GS_001904	noname_GLEAN_10019306	--	-//-	14346273	14347219	-	4753	downstream
Chr7	LNC_008019	XLOC_046248	--	lncRNA	14338389	14341519	+	GS_001905	scaffold135	-	--	14349977	14352712	-	8457	downstream
Chr7	LNC_008018	XLOC_046247	--	lncRNA	14302072	14306000	+	GS_001902	noname_GLEAN_10019304	--	gnl|BL_ORD_ID|340019 sp|Q64700|RBL2_MOUSE Retinoblastoma-like protein 2 OS=Mus musculus OX=10090 GN=Rbl2 PE=1 SV=3//4.07505e-25	14254939	14265516	-	36555	upstream
Chr7	LNC_008018	XLOC_046247	--	lncRNA	14302072	14306000	+	GS_001903	noname_GLEAN_10019305	--	gnl|BL_ORD_ID|62131 sp|Q3L8U1|CHD9_HUMAN Chromodomain-helicase-DNA-binding protein 9 OS=Homo sapiens OX=9606 GN=CHD9 PE=1 SV=2//2.38893e-11	14272130	14341344	-	-3929	antisense
Chr7	LNC_008018	XLOC_046247	--	lncRNA	14302072	14306000	+	GS_001904	noname_GLEAN_10019306	--	-//-	14346273	14347219	-	40272	downstream
Chr7	LNC_008018	XLOC_046247	--	lncRNA	14302072	14306000	+	GS_001905	scaffold135	-	--	14349977	14352712	-	43976	downstream
Chr11	LNC_001312	XLOC_007210	--	lncRNA	15784824	15785693	-	GS_000214	noname_GLEAN_10003955	--	-//-	15874505	15880463	+	88811	upstream
Chr11	LNC_001312	XLOC_007210	--	lncRNA	15784824	15785693	-	GS_000211	noname_GLEAN_10003952	--	gnl|BL_ORD_ID|505240 sp|P41588|VIPR2_MOUSE Vasoactive intestinal polypeptide receptor 2 OS=Mus musculus OX=10090 GN=Vipr2 PE=1 SV=1//1.1389e-165	15738917	15746748	+	38075	downstream
Chr11	LNC_001312	XLOC_007210	--	lncRNA	15784824	15785693	-	GS_000210	noname_GLEAN_10003951	--	gnl|BL_ORD_ID|122525 sp|A0FGR8|ESYT2_HUMAN Extended synaptotagmin-2 OS=Homo sapiens OX=9606 GN=ESYT2 PE=1 SV=1//0	15659835	15727768	-	57055	upstream
Chr11	LNC_001312	XLOC_007210	--	lncRNA	15784824	15785693	-	GS_000213	noname_GLEAN_10003954	--	gnl|BL_ORD_ID|99585 sp|Q9Y2E4|DIP2C_HUMAN Disco-interacting protein 2 homolog C OS=Homo sapiens OX=9606 GN=DIP2C PE=1 SV=2//3.31544e-12	15792115	15838674	-	6421	downstream
Chr11	LNC_001312	XLOC_007210	--	lncRNA	15784824	15785693	-	GS_000212	noname_GLEAN_10003953	--	gnl|BL_ORD_ID|555545 sp|Q8R5C8|ZMY11_MOUSE Zinc finger MYND domain-containing protein 11 OS=Mus musculus OX=10090 GN=Zmynd11 PE=1 SV=2//6.48569e-87	15771349	15785603	+	-780	antisense
Chr15	LNC_002476	XLOC_013872	--	lncRNA	22257742	22260078	+	GS_020389	scaffold84	-	--	22331062	22332988	-	70983	downstream
Chr15	LNC_002476	XLOC_013872	--	lncRNA	22257742	22260078	+	GS_020388	scaffold84	-	--	22328917	22330504	+	68838	upstream
Chr15	LNC_002476	XLOC_013872	--	lncRNA	22257742	22260078	+	GS_020385	CUFF88.3845.1	--	gnl|BL_ORD_ID|441914 sp|Q5BL35|SPOLA_DANRE Speckle-type POZ protein-like A OS=Danio rerio OX=7955 GN=spopla PE=2 SV=1//0	22286169	22293011	+	26090	upstream
Chr15	LNC_002476	XLOC_013872	--	lncRNA	22257742	22260078	+	GS_020384	noname_GLEAN_10018513	--	gnl|BL_ORD_ID|178324 sp|Q5U4V2|HNMTA_XENLA Histamine N-methyltransferase A OS=Xenopus laevis OX=8355 GN=hnmt-a PE=2 SV=1//1.60233e-60	22238004	22242991	+	14750	downstream
Chr15	LNC_002476	XLOC_013872	--	lncRNA	22257742	22260078	+	GS_020387	scaffold84	-	--	22322580	22326560	+	62501	upstream
Chr15	LNC_002476	XLOC_013872	--	lncRNA	22257742	22260078	+	GS_020386	noname_GLEAN_10018515	--	gnl|BL_ORD_ID|283207 sp|Q28145|NXPH2_BOVIN Neurexophilin-2 OS=Bos taurus OX=9913 GN=NXPH2 PE=1 SV=1//1.41667e-123	22298150	22312411	-	38071	downstream
Chr15	LNC_002476	XLOC_013872	--	lncRNA	22257742	22260078	+	GS_020383	noname_GLEAN_10018512	--	gnl|BL_ORD_ID|178334 sp|Q4SBY6|HNMT_TETNG Histamine N-methyltransferase OS=Tetraodon nigroviridis OX=99883 GN=hnmt PE=3 SV=1//1.35264e-166	22230919	22236276	+	21465	downstream
Chr15	LNC_002476	XLOC_013872	--	lncRNA	22257742	22260078	+	GS_020382	noname_GLEAN_10018511	--	gnl|BL_ORD_ID|472081 sp|Q9C0I4|THS7B_HUMAN Thrombospondin type-1 domain-containing protein 7B OS=Homo sapiens OX=9606 GN=THSD7B PE=2 SV=2//7.93263e-23	22120506	22222814	+	34927	downstream
Chr15	LNC_002476	XLOC_013872	--	lncRNA	22257742	22260078	+	GS_020390	scaffold84	-	--	22335517	22344682	+	75438	upstream
Chr11	LNC_001315	XLOC_007221	--	lncRNA	16014027	16018864	-	GS_008553	noname_GLEAN_10001254	--	gnl|BL_ORD_ID|259667 sp|P79114|MYO10_BOVIN Unconventional myosin-X OS=Bos taurus OX=9913 GN=MYO10 PE=1 SV=1//1.05163e-55	16097665	16117527	-	78800	downstream
Chr11	LNC_001315	XLOC_007221	--	lncRNA	16014027	16018864	-	GS_017022	scaffold605	-	--	16066059	16091134	-	47194	downstream
Chr11	LNC_001315	XLOC_007221	--	lncRNA	16014027	16018864	-	GS_017028	scaffold605	-	--	15990753	15992578	-	21448	upstream
Chr11	LNC_001315	XLOC_007221	--	lncRNA	16014027	16018864	-	GS_017029	scaffold605	-	--	15982908	15987191	-	26835	upstream
Chr11	LNC_001315	XLOC_007221	--	lncRNA	16014027	16018864	-	GS_017023	noname_GLEAN_10001023	--	gnl|BL_ORD_ID|228370 sp|A6NNE9|MARHB_HUMAN E3 ubiquitin-protein ligase MARCH11 OS=Homo sapiens OX=9606 GN=MARCH11 PE=2 SV=3//1.39036e-103	16053681	16060706	+	34816	upstream
Chr11	LNC_001315	XLOC_007221	--	lncRNA	16014027	16018864	-	GS_017031	scaffold605	-	--	15942162	15948101	-	65925	upstream
Chr11	LNC_001315	XLOC_007221	--	lncRNA	16014027	16018864	-	GS_017030	noname_GLEAN_10001029	--	gnl|BL_ORD_ID|438698 sp|Q9H2Y9|SO5A1_HUMAN Solute carrier organic anion transporter family member 5A1 OS=Homo sapiens OX=9606 GN=SLCO5A1 PE=2 SV=2//0	15966493	15976726	+	37300	downstream
Chr11	LNC_001315	XLOC_007221	--	lncRNA	16014027	16018864	-	GS_017033	noname_GLEAN_10001032	--	gnl|BL_ORD_ID|271718 sp|Q9BZE4|NOG1_HUMAN Nucleolar GTP-binding protein 1 OS=Homo sapiens OX=9606 GN=GTPBP4 PE=1 SV=3//0	15919647	15927712	+	86314	downstream
Chr11	LNC_001315	XLOC_007221	--	lncRNA	16014027	16018864	-	GS_017032	scaffold605	-	--	15929741	15938189	+	75837	downstream
Chr11	LNC_001315	XLOC_007221	--	lncRNA	16014027	16018864	-	GS_017026	noname_GLEAN_10001026	--	gnl|BL_ORD_ID|345989 sp|Q8VE91|RETR1_MOUSE Reticulophagy regulator 1 OS=Mus musculus OX=10090 GN=Retreg1d PE=1 SV=2//6.58047e-76	15999699	16012238	-	1788	upstream
Chr11	LNC_001315	XLOC_007221	--	lncRNA	16014027	16018864	-	GS_017027	noname_GLEAN_10001027	--	-//-	15993313	15996412	+	17614	downstream
Chr11	LNC_001315	XLOC_007221	--	lncRNA	16014027	16018864	-	GS_017024	noname_GLEAN_10001024	--	gnl|BL_ORD_ID|556046 sp|Q969S3|ZN622_HUMAN Zinc finger protein 622 OS=Homo sapiens OX=9606 GN=ZNF622 PE=1 SV=1//5.85632e-180	16044699	16049699	+	25834	upstream
Chr11	LNC_001315	XLOC_007221	--	lncRNA	16014027	16018864	-	GS_017025	noname_GLEAN_10001025	--	gnl|BL_ORD_ID|386368 sp|D2H788|RN182_AILME E3 ubiquitin-protein ligase RNF182 OS=Ailuropoda melanoleuca OX=9646 GN=RNF182 PE=3 SV=1//1.95712e-69	16014431	16015285	+	-855	antisense
scaffold21.1	LNC_008998	XLOC_051909	--	lncRNA	551443	562803	-	GS_016784	scaffold6	-	--	654483	654740	-	91679	downstream
scaffold21.1	LNC_008998	XLOC_051909	--	lncRNA	551443	562803	-	GS_016780	scaffold6	-	--	620236	621962	+	57432	upstream
scaffold21.1	LNC_008998	XLOC_051909	--	lncRNA	551443	562803	-	GS_016781	noname_GLEAN_10016111	--	gnl|BL_ORD_ID|306892 sp|Q2HJ61|PLPP2_BOVIN Phospholipid phosphatase 2 OS=Bos taurus OX=9913 GN=PLPP2 PE=2 SV=1//1.48845e-113	627596	629922	-	64792	downstream
scaffold21.1	LNC_008998	XLOC_051909	--	lncRNA	551443	562803	-	GS_016782	noname_GLEAN_10016112	--	gnl|BL_ORD_ID|191260 sp|P40189|IL6RB_HUMAN Interleukin-6 receptor subunit beta OS=Homo sapiens OX=9606 GN=IL6ST PE=1 SV=2//2.89766e-15	641952	647354	-	79148	downstream
scaffold21.1	LNC_008998	XLOC_051909	--	lncRNA	551443	562803	-	GS_016783	noname_GLEAN_10016113	--	-//-	648468	651345	-	85664	downstream
scaffold21.1	LNC_008998	XLOC_051909	--	lncRNA	551443	562803	-	GS_016779	scaffold6	-	--	593264	611249	+	30460	upstream
scaffold21.1	LNC_008998	XLOC_051909	--	lncRNA	551443	562803	-	GS_016778	noname_GLEAN_10016109	--	-//-	588318	593034	+	25514	upstream
scaffold21.1	LNC_008998	XLOC_051909	--	lncRNA	551443	562803	-	GS_016785	noname_GLEAN_10016114	--	-//-	655502	659742	-	92698	downstream
scaffold21.1	LNC_008998	XLOC_051909	--	lncRNA	551443	562803	-	GS_016775	noname_GLEAN_10016106	--	gnl|BL_ORD_ID|295839 sp|Q8VE70|PDC10_MOUSE Programmed cell death protein 10 OS=Mus musculus OX=10090 GN=Pdcd10 PE=1 SV=1//6.2358e-139	566692	572789	-	3888	downstream
scaffold21.1	LNC_008998	XLOC_051909	--	lncRNA	551443	562803	-	GS_016774	noname_GLEAN_10016105	--	-//-	560955	563825	+	-1849	antisense
scaffold21.1	LNC_008998	XLOC_051909	--	lncRNA	551443	562803	-	GS_016777	noname_GLEAN_10016108	--	gnl|BL_ORD_ID|477520 sp|Q99MS8|TPGS1_MOUSE Tubulin polyglutamylase complex subunit 1 OS=Mus musculus OX=10090 GN=Tpgs1 PE=1 SV=1//3.99908e-39	584569	586107	+	21765	upstream
scaffold21.1	LNC_008998	XLOC_051909	--	lncRNA	551443	562803	-	GS_016776	noname_GLEAN_10016107	--	gnl|BL_ORD_ID|193453 sp|Q7ZXY0|INO1A_XENLA Inositol-3-phosphate synthase 1-A OS=Xenopus laevis OX=8355 GN=isyna1-a PE=2 SV=1//0	574172	582920	+	11368	upstream
scaffold21.1	LNC_008998	XLOC_051909	--	lncRNA	551443	562803	-	GS_016771	noname_GLEAN_10016102	--	gnl|BL_ORD_ID|274018 sp|Q8BHG1|NRDC_MOUSE Nardilysin OS=Mus musculus OX=10090 GN=Nrdc PE=1 SV=1//1.41345e-08	461394	479920	-	71522	upstream
scaffold21.1	LNC_008998	XLOC_051909	--	lncRNA	551443	562803	-	GS_016770	noname_GLEAN_10016101	--	gnl|BL_ORD_ID|124745 sp|Q96GL9|F163A_HUMAN Protein FAM163A OS=Homo sapiens OX=9606 GN=FAM163A PE=2 SV=1//8.67227e-06	444179	451882	-	99560	upstream
scaffold21.1	LNC_008998	XLOC_051909	--	lncRNA	551443	562803	-	GS_016773	noname_GLEAN_10016104	--	-//-	549587	552669	+	-1227	antisense
scaffold21.1	LNC_008998	XLOC_051909	--	lncRNA	551443	562803	-	GS_016772	noname_GLEAN_10016103	--	gnl|BL_ORD_ID|436556 sp|O94933|SLIK3_HUMAN SLIT and NTRK-like protein 3 OS=Homo sapiens OX=9606 GN=SLITRK3 PE=2 SV=2//0	491277	502840	+	48602	downstream
Chr19	LNC_003908	XLOC_022438	--	lncRNA	10035611	10037522	-	GS_006351	noname_GLEAN_10012507	--	gnl|BL_ORD_ID|348024 sp|A2BGA0|RFX4_DANRE Transcription factor RFX4 OS=Danio rerio OX=7955 GN=rfx4 PE=2 SV=1//0	10111669	10126310	-	74146	downstream
Chr19	LNC_003908	XLOC_022438	--	lncRNA	10035611	10037522	-	GS_006350	noname_GLEAN_10012506	--	gnl|BL_ORD_ID|350245 sp|Q6DRJ9|RIC8B_DANRE Synembryn-B OS=Danio rerio OX=7955 GN=ric8b PE=2 SV=1//0	10101024	10108259	-	63501	downstream
Chr19	LNC_003908	XLOC_022438	--	lncRNA	10035611	10037522	-	GS_006352	noname_GLEAN_10012508	--	gnl|BL_ORD_ID|391750 sp|Q9NW08|RPC2_HUMAN DNA-directed RNA polymerase III subunit RPC2 OS=Homo sapiens OX=9606 GN=POLR3B PE=1 SV=2//0	10129050	10149389	-	91527	downstream
Chr19	LNC_003908	XLOC_022438	--	lncRNA	10035611	10037522	-	GS_006349	noname_GLEAN_10012505	--	gnl|BL_ORD_ID|435674 sp|Q9NTG7|SIR3_HUMAN NAD-dependent protein deacetylase sirtuin-3, mitochondrial OS=Homo sapiens OX=9606 GN=SIRT3 PE=1 SV=2//3.68412e-97	10095743	10098873	+	58220	upstream
Chr19	LNC_003908	XLOC_022438	--	lncRNA	10035611	10037522	-	GS_006348	noname_GLEAN_10012504	--	gnl|BL_ORD_ID|475079 sp|Q7T352|TM263_DANRE Transmembrane protein 263 OS=Danio rerio OX=7955 GN=tmem263 PE=2 SV=1//7.79972e-28	10084694	10095213	-	47171	downstream
Chr19	LNC_003908	XLOC_022438	--	lncRNA	10035611	10037522	-	GS_006345	noname_GLEAN_10012501	--	gnl|BL_ORD_ID|506586 sp|P42839|VNX1_YEAST Low affinity vacuolar monovalent cation/H(+) antiporter OS=Saccharomyces cerevisiae (strain ATCC 204508 / S288c) OX=559292 GN=VNX1 PE=1 SV=1//2.39151e-73	10048063	10074653	-	10540	downstream
Chr19	LNC_003908	XLOC_022438	--	lncRNA	10035611	10037522	-	GS_006344	noname_GLEAN_10012500	--	gnl|BL_ORD_ID|426237 sp|Q96HN2|SAHH3_HUMAN Adenosylhomocysteinase 3 OS=Homo sapiens OX=9606 GN=AHCYL2 PE=1 SV=1//0	10026637	10035095	+	515	downstream
Chr19	LNC_003908	XLOC_022438	--	lncRNA	10035611	10037522	-	GS_006347	noname_GLEAN_10012503	--	gnl|BL_ORD_ID|556686 sp|Q9BH11|ZP4_BOVIN Zona pellucida sperm-binding protein 4 OS=Bos taurus OX=9913 GN=ZP4 PE=1 SV=2//4.09421e-67	10079615	10082993	+	42092	upstream
Chr19	LNC_003908	XLOC_022438	--	lncRNA	10035611	10037522	-	GS_006346	scaffold216	-	--	10058567	10061979	+	21044	upstream
Chr19	LNC_003908	XLOC_022438	--	lncRNA	10035611	10037522	-	GS_006341	noname_GLEAN_10012497	--	gnl|BL_ORD_ID|227313 sp|Q9WVQ1|MAGI2_MOUSE Membrane-associated guanylate kinase, WW and PDZ domain-containing protein 2 OS=Mus musculus OX=10090 GN=Magi2 PE=1 SV=2//2.72966e-06	9924134	9994070	-	41540	upstream
Chr19	LNC_003908	XLOC_022438	--	lncRNA	10035611	10037522	-	GS_006343	noname_GLEAN_10012499	--	gnl|BL_ORD_ID|6991 sp|P08172|ACM2_HUMAN Muscarinic acetylcholine receptor M2 OS=Homo sapiens OX=9606 GN=CHRM2 PE=1 SV=1//0	10021927	10023797	+	11813	downstream
Chr19	LNC_003908	XLOC_022438	--	lncRNA	10035611	10037522	-	GS_006342	noname_GLEAN_10012498	--	gnl|BL_ORD_ID|156907 sp|P87383|GNAI1_ORYLA Guanine nucleotide-binding protein G(i) subunit alpha-1 OS=Oryzias latipes OX=8090 GN=gnai1 PE=2 SV=3//0	10001092	10009310	-	26300	upstream
scaffold21.1	LNC_008999	XLOC_051912	--	lncRNA	592951	603835	-	GS_016784	scaffold6	-	--	654483	654740	-	50647	downstream
scaffold21.1	LNC_008999	XLOC_051912	--	lncRNA	592951	603835	-	GS_016780	scaffold6	-	--	620236	621962	+	16400	upstream
scaffold21.1	LNC_008999	XLOC_051912	--	lncRNA	592951	603835	-	GS_016781	noname_GLEAN_10016111	--	gnl|BL_ORD_ID|306892 sp|Q2HJ61|PLPP2_BOVIN Phospholipid phosphatase 2 OS=Bos taurus OX=9913 GN=PLPP2 PE=2 SV=1//1.48845e-113	627596	629922	-	23760	downstream
scaffold21.1	LNC_008999	XLOC_051912	--	lncRNA	592951	603835	-	GS_016782	noname_GLEAN_10016112	--	gnl|BL_ORD_ID|191260 sp|P40189|IL6RB_HUMAN Interleukin-6 receptor subunit beta OS=Homo sapiens OX=9606 GN=IL6ST PE=1 SV=2//2.89766e-15	641952	647354	-	38116	downstream
scaffold21.1	LNC_008999	XLOC_051912	--	lncRNA	592951	603835	-	GS_016783	noname_GLEAN_10016113	--	-//-	648468	651345	-	44632	downstream
scaffold21.1	LNC_008999	XLOC_051912	--	lncRNA	592951	603835	-	GS_016779	scaffold6	-	--	593264	611249	+	-10572	antisense
scaffold21.1	LNC_008999	XLOC_051912	--	lncRNA	592951	603835	-	GS_016778	noname_GLEAN_10016109	--	-//-	588318	593034	+	-84	antisense
scaffold21.1	LNC_008999	XLOC_051912	--	lncRNA	592951	603835	-	GS_016786	noname_GLEAN_10016115	--	gnl|BL_ORD_ID|104377 sp|Q9Y6K1|DNM3A_HUMAN DNA (cytosine-5)-methyltransferase 3A OS=Homo sapiens OX=9606 GN=DNMT3A PE=1 SV=4//0	664026	729199	+	60190	upstream
scaffold21.1	LNC_008999	XLOC_051912	--	lncRNA	592951	603835	-	GS_016785	noname_GLEAN_10016114	--	-//-	655502	659742	-	51666	downstream
scaffold21.1	LNC_008999	XLOC_051912	--	lncRNA	592951	603835	-	GS_016775	noname_GLEAN_10016106	--	gnl|BL_ORD_ID|295839 sp|Q8VE70|PDC10_MOUSE Programmed cell death protein 10 OS=Mus musculus OX=10090 GN=Pdcd10 PE=1 SV=1//6.2358e-139	566692	572789	-	20161	upstream
scaffold21.1	LNC_008999	XLOC_051912	--	lncRNA	592951	603835	-	GS_016774	noname_GLEAN_10016105	--	-//-	560955	563825	+	29125	downstream
scaffold21.1	LNC_008999	XLOC_051912	--	lncRNA	592951	603835	-	GS_016777	noname_GLEAN_10016108	--	gnl|BL_ORD_ID|477520 sp|Q99MS8|TPGS1_MOUSE Tubulin polyglutamylase complex subunit 1 OS=Mus musculus OX=10090 GN=Tpgs1 PE=1 SV=1//3.99908e-39	584569	586107	+	6843	downstream
scaffold21.1	LNC_008999	XLOC_051912	--	lncRNA	592951	603835	-	GS_016776	noname_GLEAN_10016107	--	gnl|BL_ORD_ID|193453 sp|Q7ZXY0|INO1A_XENLA Inositol-3-phosphate synthase 1-A OS=Xenopus laevis OX=8355 GN=isyna1-a PE=2 SV=1//0	574172	582920	+	10030	downstream
scaffold21.1	LNC_008999	XLOC_051912	--	lncRNA	592951	603835	-	GS_016773	noname_GLEAN_10016104	--	-//-	549587	552669	+	40281	downstream
scaffold21.1	LNC_008999	XLOC_051912	--	lncRNA	592951	603835	-	GS_016772	noname_GLEAN_10016103	--	gnl|BL_ORD_ID|436556 sp|O94933|SLIK3_HUMAN SLIT and NTRK-like protein 3 OS=Homo sapiens OX=9606 GN=SLITRK3 PE=2 SV=2//0	491277	502840	+	90110	downstream
Chr7	LNC_008012	XLOC_046154	--	lncRNA	11203860	11295161	+	GS_001836	noname_GLEAN_10019242	--	gnl|BL_ORD_ID|49471 sp|P55286|CADH8_HUMAN Cadherin-8 OS=Homo sapiens OX=9606 GN=CDH8 PE=2 SV=2//0	11343444	11430720	-	48282	downstream
Chr7	LNC_008012	XLOC_046154	--	lncRNA	11203860	11295161	+	GS_001835	noname_GLEAN_10019241	--	gnl|BL_ORD_ID|240131 sp|Q6PGZ3|MIPT3_DANRE TRAF3-interacting protein 1 OS=Danio rerio OX=7955 GN=traf3ip1 PE=2 SV=1//9.26705e-134	11192984	11194744	+	9115	downstream
Chr11	LNC_001314	XLOC_007221	--	lncRNA	16014027	16018864	-	GS_008553	noname_GLEAN_10001254	--	gnl|BL_ORD_ID|259667 sp|P79114|MYO10_BOVIN Unconventional myosin-X OS=Bos taurus OX=9913 GN=MYO10 PE=1 SV=1//1.05163e-55	16097665	16117527	-	78800	downstream
Chr11	LNC_001314	XLOC_007221	--	lncRNA	16014027	16018864	-	GS_017022	scaffold605	-	--	16066059	16091134	-	47194	downstream
Chr11	LNC_001314	XLOC_007221	--	lncRNA	16014027	16018864	-	GS_017028	scaffold605	-	--	15990753	15992578	-	21448	upstream
Chr11	LNC_001314	XLOC_007221	--	lncRNA	16014027	16018864	-	GS_017029	scaffold605	-	--	15982908	15987191	-	26835	upstream
Chr11	LNC_001314	XLOC_007221	--	lncRNA	16014027	16018864	-	GS_017023	noname_GLEAN_10001023	--	gnl|BL_ORD_ID|228370 sp|A6NNE9|MARHB_HUMAN E3 ubiquitin-protein ligase MARCH11 OS=Homo sapiens OX=9606 GN=MARCH11 PE=2 SV=3//1.39036e-103	16053681	16060706	+	34816	upstream
Chr11	LNC_001314	XLOC_007221	--	lncRNA	16014027	16018864	-	GS_017031	scaffold605	-	--	15942162	15948101	-	65925	upstream
Chr11	LNC_001314	XLOC_007221	--	lncRNA	16014027	16018864	-	GS_017030	noname_GLEAN_10001029	--	gnl|BL_ORD_ID|438698 sp|Q9H2Y9|SO5A1_HUMAN Solute carrier organic anion transporter family member 5A1 OS=Homo sapiens OX=9606 GN=SLCO5A1 PE=2 SV=2//0	15966493	15976726	+	37300	downstream
Chr11	LNC_001314	XLOC_007221	--	lncRNA	16014027	16018864	-	GS_017033	noname_GLEAN_10001032	--	gnl|BL_ORD_ID|271718 sp|Q9BZE4|NOG1_HUMAN Nucleolar GTP-binding protein 1 OS=Homo sapiens OX=9606 GN=GTPBP4 PE=1 SV=3//0	15919647	15927712	+	86314	downstream
Chr11	LNC_001314	XLOC_007221	--	lncRNA	16014027	16018864	-	GS_017032	scaffold605	-	--	15929741	15938189	+	75837	downstream
Chr11	LNC_001314	XLOC_007221	--	lncRNA	16014027	16018864	-	GS_017026	noname_GLEAN_10001026	--	gnl|BL_ORD_ID|345989 sp|Q8VE91|RETR1_MOUSE Reticulophagy regulator 1 OS=Mus musculus OX=10090 GN=Retreg1d PE=1 SV=2//6.58047e-76	15999699	16012238	-	1788	upstream
Chr11	LNC_001314	XLOC_007221	--	lncRNA	16014027	16018864	-	GS_017027	noname_GLEAN_10001027	--	-//-	15993313	15996412	+	17614	downstream
Chr11	LNC_001314	XLOC_007221	--	lncRNA	16014027	16018864	-	GS_017024	noname_GLEAN_10001024	--	gnl|BL_ORD_ID|556046 sp|Q969S3|ZN622_HUMAN Zinc finger protein 622 OS=Homo sapiens OX=9606 GN=ZNF622 PE=1 SV=1//5.85632e-180	16044699	16049699	+	25834	upstream
Chr11	LNC_001314	XLOC_007221	--	lncRNA	16014027	16018864	-	GS_017025	noname_GLEAN_10001025	--	gnl|BL_ORD_ID|386368 sp|D2H788|RN182_AILME E3 ubiquitin-protein ligase RNF182 OS=Ailuropoda melanoleuca OX=9646 GN=RNF182 PE=3 SV=1//1.95712e-69	16014431	16015285	+	-855	antisense
scaffold21.1	LNC_008996	XLOC_051888	--	lncRNA	88578	93283	-	GS_021528	GS_021528	-	--	45986	47788	+	40789	downstream
scaffold21.1	LNC_008996	XLOC_051888	--	lncRNA	88578	93283	-	GS_016753	scaffold6	-	--	79666	81449	+	7128	downstream
scaffold21.1	LNC_008996	XLOC_051888	--	lncRNA	88578	93283	-	GS_016752	scaffold6	-	--	70005	72688	+	15889	downstream
scaffold21.1	LNC_008996	XLOC_051888	--	lncRNA	88578	93283	-	GS_016751	scaffold6	-	--	30884	37142	+	51435	downstream
scaffold21.1	LNC_008996	XLOC_051888	--	lncRNA	88578	93283	-	GS_016757	noname_GLEAN_10016089	--	gnl|BL_ORD_ID|494322 sp|Q6P5E4|UGGG1_MOUSE UDP-glucose:glycoprotein glucosyltransferase 1 OS=Mus musculus OX=10090 GN=Uggt1 PE=1 SV=4//0	105055	128008	-	11771	downstream
scaffold21.1	LNC_008996	XLOC_051888	--	lncRNA	88578	93283	-	GS_016756	noname_GLEAN_10016088	--	gnl|BL_ORD_ID|439973 sp|Q90WR8|SP3_CHICK Transcription factor Sp3 OS=Gallus gallus OX=9031 GN=SP3 PE=1 SV=1//2.32946e-174	96421	101665	+	3137	upstream
scaffold21.1	LNC_008996	XLOC_051888	--	lncRNA	88578	93283	-	GS_016755	scaffold6	-	--	89039	92775	+	-3737	antisense
scaffold21.1	LNC_008996	XLOC_051888	--	lncRNA	88578	93283	-	GS_016754	scaffold6	-	--	84180	85905	+	2672	downstream
scaffold21.1	LNC_008996	XLOC_051888	--	lncRNA	88578	93283	-	GS_016758	scaffold6	-	--	138476	189003	-	45192	downstream
Chr2	LNC_004275	XLOC_024380	--	lncRNA	20730858	20731889	+	GS_009696	noname_GLEAN_10010090	--	-//-	20711645	20715095	-	15762	upstream
Chr2	LNC_004275	XLOC_024380	--	lncRNA	20730858	20731889	+	GS_009697	noname_GLEAN_10010091	--	gnl|BL_ORD_ID|208604 sp|P18652|KS6AA_CHICK Ribosomal protein S6 kinase 2 alpha OS=Gallus gallus OX=9031 GN=RPS6KA PE=2 SV=1//0	20743971	20754937	+	12081	upstream
Chr2	LNC_004275	XLOC_024380	--	lncRNA	20730858	20731889	+	GS_009694	noname_GLEAN_10010088	--	gnl|BL_ORD_ID|65738 sp|Q9D7D7|CLD23_MOUSE Claudin-23 OS=Mus musculus OX=10090 GN=Cldn23 PE=1 SV=1//2.72886e-09	20676964	20677695	+	53162	downstream
Chr2	LNC_004275	XLOC_024380	--	lncRNA	20730858	20731889	+	GS_009695	CUFF44.4109.2	--	gnl|BL_ORD_ID|69354 sp|Q9Z1T4|CNKR2_RAT Connector enhancer of kinase suppressor of ras 2 OS=Rattus norvegicus OX=10116 GN=Cnksr2 PE=1 SV=1//8.91551e-13	20680145	20704649	-	26208	upstream
Chr2	LNC_004275	XLOC_024380	--	lncRNA	20730858	20731889	+	GS_009692	noname_GLEAN_10010086	--	gnl|BL_ORD_ID|272575 sp|Q6P499|NPAL3_HUMAN NIPA-like protein 3 OS=Homo sapiens OX=9606 GN=NIPAL3 PE=1 SV=1//1.92023e-147	20641359	20646961	-	83896	upstream
Chr2	LNC_004275	XLOC_024380	--	lncRNA	20730858	20731889	+	GS_009693	noname_GLEAN_10010087	--	gnl|BL_ORD_ID|160872 sp|Q6GL65|GRHL3_XENTR Grainyhead-like protein 3 homolog OS=Xenopus tropicalis OX=8364 GN=grhl3 PE=2 SV=1//5.08346e-148	20654986	20672761	+	58096	downstream
Chr2	LNC_004275	XLOC_024380	--	lncRNA	20730858	20731889	+	GS_009702	noname_GLEAN_10010096	--	-//-	20819396	20833400	+	87506	upstream
Chr2	LNC_004275	XLOC_024380	--	lncRNA	20730858	20731889	+	GS_009691	scaffold308	-	--	20600995	20638265	-	92592	upstream
Chr2	LNC_004275	XLOC_024380	--	lncRNA	20730858	20731889	+	GS_009698	noname_GLEAN_10010092	--	-//-	20762443	20762922	+	30553	upstream
Chr2	LNC_004275	XLOC_024380	--	lncRNA	20730858	20731889	+	GS_009699	CUFF44.4269.1	--	gnl|BL_ORD_ID|28602 sp|Q8TDY4|ASAP3_HUMAN Arf-GAP with SH3 domain, ANK repeat and PH domain-containing protein 3 OS=Homo sapiens OX=9606 GN=ASAP3 PE=1 SV=1//0	20770555	20793337	-	38665	downstream
Chr2	LNC_004275	XLOC_024380	--	lncRNA	20730858	20731889	+	GS_009700	noname_GLEAN_10010094	--	gnl|BL_ORD_ID|110333 sp|P56931|E2F2_MOUSE Transcription factor E2F2 OS=Mus musculus OX=10090 GN=E2f2 PE=1 SV=2//5.31835e-117	20801472	20811657	-	69582	downstream
Chr2	LNC_004275	XLOC_024380	--	lncRNA	20730858	20731889	+	GS_009701	noname_GLEAN_10010095	--	gnl|BL_ORD_ID|186746 sp|Q91399|ID3A_XENLA DNA-binding protein inhibitor ID-3-A OS=Xenopus laevis OX=8355 GN=id3-a PE=1 SV=1//3.6976e-37	20817002	20818190	-	85112	downstream
Chr5	LNC_007218	XLOC_041728	--	lncRNA	22367821	22368571	+	GS_019774	noname_GLEAN_10010819	--	gnl|BL_ORD_ID|40486 sp|Q5R5Y3|B3GT2_PONAB Beta-1,3-galactosyltransferase 2 OS=Pongo abelii OX=9601 GN=B3GALT2 PE=2 SV=1//5.43807e-75	22302252	22304731	+	63089	downstream
Chr5	LNC_007218	XLOC_041728	--	lncRNA	22367821	22368571	+	GS_019775	noname_GLEAN_10010820	--	gnl|BL_ORD_ID|151314 sp|Q9BZE0|GLIS2_HUMAN Zinc finger protein GLIS2 OS=Homo sapiens OX=9606 GN=GLIS2 PE=1 SV=2//6.3535e-101	22291612	22298227	+	69593	downstream
Chr5	LNC_007218	XLOC_041728	--	lncRNA	22367821	22368571	+	GS_019776	noname_GLEAN_10010821	--	gnl|BL_ORD_ID|13195 sp|Q9ULX6|AKP8L_HUMAN A-kinase anchor protein 8-like OS=Homo sapiens OX=9606 GN=AKAP8L PE=1 SV=3//3.07376e-64	22262545	22268221	-	99599	upstream
Chr5	LNC_007218	XLOC_041728	--	lncRNA	22367821	22368571	+	GS_019770	noname_GLEAN_10010815	--	gnl|BL_ORD_ID|103314 sp|Q99M87|DNJA3_MOUSE DnaJ homolog subfamily A member 3, mitochondrial OS=Mus musculus OX=10090 GN=Dnaja3 PE=1 SV=1//0	22410778	22414802	-	42206	downstream
Chr5	LNC_007218	XLOC_041728	--	lncRNA	22367821	22368571	+	GS_019771	noname_GLEAN_10010816	--	gnl|BL_ORD_ID|502170 sp|Q9CZT5|VASN_MOUSE Vasorin OS=Mus musculus OX=10090 GN=Vasn PE=2 SV=2//4.02681e-124	22350180	22352359	+	15461	downstream
Chr5	LNC_007218	XLOC_041728	--	lncRNA	22367821	22368571	+	GS_019772	noname_GLEAN_10010817	--	gnl|BL_ORD_ID|40485 sp|O54905|B3GT2_MOUSE Beta-1,3-galactosyltransferase 2 OS=Mus musculus OX=10090 GN=B3galt2 PE=1 SV=2//4.99808e-42	22314897	22315589	-	52231	upstream
Chr5	LNC_007218	XLOC_041728	--	lncRNA	22367821	22368571	+	GS_019773	scaffold81	-	--	22310192	22310973	+	56847	downstream
Chr5	LNC_007218	XLOC_041728	--	lncRNA	22367821	22368571	+	GS_019769	noname_GLEAN_10010814	--	gnl|BL_ORD_ID|296083 sp|P28576|PDGFA_RAT Platelet-derived growth factor subunit A OS=Rattus norvegicus OX=10116 GN=Pdgfa PE=2 SV=2//1.09891e-34	22429486	22441340	-	60914	downstream
Chr5	LNC_007218	XLOC_041728	--	lncRNA	22367821	22368571	+	GS_019768	noname_GLEAN_10010813	--	gnl|BL_ORD_ID|438661 sp|A7LCJ3|SN_PIG Sialoadhesin OS=Sus scrofa OX=9823 GN=SIGLEC1 PE=1 SV=1//1.16498e-09	22450579	22452491	+	82007	upstream
Chr5	LNC_007218	XLOC_041728	--	lncRNA	22367821	22368571	+	GS_019767	noname_GLEAN_10010812	--	gnl|BL_ORD_ID|306865 sp|P97570|PLPL9_RAT 85/88 kDa calcium-independent phospholipase A2 OS=Rattus norvegicus OX=10116 GN=Pla2g6 PE=1 SV=2//0	22461757	22471201	-	93185	downstream
Chr2	LNC_004274	XLOC_024359	--	lncRNA	20385047	20403454	+	GS_009678	noname_GLEAN_10010071	--	gnl|BL_ORD_ID|735 sp|Q13362|2A5G_HUMAN Serine/threonine-protein phosphatase 2A 56 kDa regulatory subunit gamma isoform OS=Homo sapiens OX=9606 GN=PPP2R5C PE=1 SV=3//0	20357264	20374237	+	10809	downstream
Chr2	LNC_004274	XLOC_024359	--	lncRNA	20385047	20403454	+	GS_009679	noname_GLEAN_10010072	--	gnl|BL_ORD_ID|194132 sp|P49898|IOD3_LITCT Thyroxine 5-deiodinase OS=Lithobates catesbeiana OX=8400 GN=dio3 PE=2 SV=2//1.18408e-33	20414965	20415213	+	11510	upstream
Chr2	LNC_004274	XLOC_024359	--	lncRNA	20385047	20403454	+	GS_009681	noname_GLEAN_10010074	--	gnl|BL_ORD_ID|100202 sp|P80370|DLK1_HUMAN Protein delta homolog 1 OS=Homo sapiens OX=9606 GN=DLK1 PE=1 SV=3//7.42932e-55	20422037	20434681	-	18582	downstream
Chr2	LNC_004274	XLOC_024359	--	lncRNA	20385047	20403454	+	GS_009680	noname_GLEAN_10010073	--	gnl|BL_ORD_ID|194137 sp|A7YD35|IOD3_SPAAU Thyroxine 5-deiodinase OS=Sparus aurata OX=8175 GN=dio3 PE=2 SV=2//3.59645e-46	20415325	20415624	+	11870	upstream
Chr2	LNC_004274	XLOC_024359	--	lncRNA	20385047	20403454	+	GS_009683	noname_GLEAN_10010076	--	gnl|BL_ORD_ID|509238 sp|E9Q349|WDR25_MOUSE WD repeat-containing protein 25 OS=Mus musculus OX=10090 GN=Wdr25 PE=2 SV=1//2.7898e-136	20497374	20513705	-	93919	downstream
Chr2	LNC_004274	XLOC_024359	--	lncRNA	20385047	20403454	+	GS_009682	noname_GLEAN_10010075	--	gnl|BL_ORD_ID|42114 sp|Q9BUH8|BEGIN_HUMAN Brain-enriched guanylate kinase-associated protein OS=Homo sapiens OX=9606 GN=BEGAIN PE=1 SV=1//9.98258e-111	20473753	20493376	+	70298	upstream
Chr2	LNC_004274	XLOC_024359	--	lncRNA	20385047	20403454	+	GS_009676	noname_GLEAN_10010069	--	gnl|BL_ORD_ID|2271 sp|P79748|5HT1D_TAKRU 5-hydroxytryptamine receptor 1D OS=Takifugu rubripes OX=31033 GN=htr1d PE=3 SV=1//0	20332862	20334013	+	51033	downstream
Chr2	LNC_004274	XLOC_024359	--	lncRNA	20385047	20403454	+	GS_009677	noname_GLEAN_10010070	--	gnl|BL_ORD_ID|726 sp|Q14738|2A5D_HUMAN Serine/threonine-protein phosphatase 2A 56 kDa regulatory subunit delta isoform OS=Homo sapiens OX=9606 GN=PPP2R5D PE=1 SV=1//9.13198e-07	20349887	20357204	+	27842	downstream
Chr2	LNC_004092	XLOC_023492	--	lncRNA	3279050	3284824	+	GS_010250	noname_GLEAN_10016346	--	gnl|BL_ORD_ID|45443 sp|Q804S2|BMP2_TETNG Bone morphogenetic protein 2 OS=Tetraodon nigroviridis OX=99883 GN=bmp2 PE=3 SV=2//0	3350629	3355033	-	65804	downstream
Chr2	LNC_004092	XLOC_023492	--	lncRNA	3279050	3284824	+	GS_010249	noname_GLEAN_10016345	--	gnl|BL_ORD_ID|131211 sp|Q9BQL6|FERM1_HUMAN Fermitin family homolog 1 OS=Homo sapiens OX=9606 GN=FERMT1 PE=1 SV=1//0	3317790	3338865	-	32965	downstream
Chr2	LNC_004092	XLOC_023492	--	lncRNA	3279050	3284824	+	GS_010248	scaffold326	-	--	3309791	3315590	-	24966	downstream
Chr2	LNC_004092	XLOC_023492	--	lncRNA	3279050	3284824	+	GS_010243	noname_GLEAN_10016340	--	gnl|BL_ORD_ID|165375 sp|D3ZUU2|GZF1_RAT GDNF-inducible zinc finger protein 1 OS=Rattus norvegicus OX=10116 GN=Gzf1 PE=1 SV=1//2.33196e-162	3253223	3257278	+	21771	downstream
Chr2	LNC_004092	XLOC_023492	--	lncRNA	3279050	3284824	+	GS_010242	noname_GLEAN_10016339	--	gnl|BL_ORD_ID|479727 sp|Q5GLH2|TRIB2_BOVIN Tribbles homolog 2 OS=Bos taurus OX=9913 GN=TRIB2 PE=2 SV=1//0	3205468	3210361	-	68688	upstream
Chr2	LNC_004092	XLOC_023492	--	lncRNA	3279050	3284824	+	GS_010247	noname_GLEAN_10016343	--	-//-	3305030	3308951	+	20205	upstream
Chr2	LNC_004092	XLOC_023492	--	lncRNA	3279050	3284824	+	GS_010246	scaffold326	-	--	3287602	3292163	-	2777	downstream
Chr2	LNC_004092	XLOC_023492	--	lncRNA	3279050	3284824	+	GS_010245	scaffold326	-	--	3267366	3277985	-	1064	upstream
Chr2	LNC_004092	XLOC_023492	--	lncRNA	3279050	3284824	+	GS_010244	scaffold326	-	--	3259065	3264222	-	14827	upstream
scaffold75.1	LNC_009135	XLOC_054047	--	lncRNA	1380662	1402426	+	GS_004248	noname_GLEAN_10010272	--	-//-	1430122	1430473	-	27695	downstream
scaffold75.1	LNC_009135	XLOC_054047	--	lncRNA	1380662	1402426	+	GS_004249	noname_GLEAN_10010273	--	-//-	1456831	1461239	+	54404	upstream
scaffold75.1	LNC_009135	XLOC_054047	--	lncRNA	1380662	1402426	+	GS_004246	noname_GLEAN_10010270	--	gnl|BL_ORD_ID|131214 sp|F1Q8X5|FERM2_DANRE Fermitin family homolog 2 OS=Danio rerio OX=7955 GN=fermt2 PE=2 SV=1//0	1365702	1400717	-	-20056	antisense
scaffold75.1	LNC_009135	XLOC_054047	--	lncRNA	1380662	1402426	+	GS_004247	noname_GLEAN_10010271	--	gnl|BL_ORD_ID|93994 sp|O46606|DDHD1_BOVIN Phospholipase DDHD1 OS=Bos taurus OX=9913 GN=DDHD1 PE=1 SV=1//0	1408708	1425492	-	6281	downstream
scaffold75.1	LNC_009135	XLOC_054047	--	lncRNA	1380662	1402426	+	GS_004245	noname_GLEAN_10010269	--	gnl|BL_ORD_ID|446897 sp|Q8R3T5|STXB6_MOUSE Syntaxin-binding protein 6 OS=Mus musculus OX=10090 GN=Stxbp6 PE=1 SV=1//1.18115e-99	1246667	1338793	-	41868	upstream
scaffold75.1	LNC_009135	XLOC_054047	--	lncRNA	1380662	1402426	+	GS_004250	noname_GLEAN_10010274	--	gnl|BL_ORD_ID|45452 sp|P12644|BMP4_HUMAN Bone morphogenetic protein 4 OS=Homo sapiens OX=9606 GN=BMP4 PE=1 SV=1//0	1479431	1482820	+	77004	upstream
scaffold75.1	LNC_009134	XLOC_054046	--	lncRNA	1365109	1366375	+	GS_004246	noname_GLEAN_10010270	--	gnl|BL_ORD_ID|131214 sp|F1Q8X5|FERM2_DANRE Fermitin family homolog 2 OS=Danio rerio OX=7955 GN=fermt2 PE=2 SV=1//0	1365702	1400717	-	-674	antisense
scaffold75.1	LNC_009134	XLOC_054046	--	lncRNA	1365109	1366375	+	GS_004247	noname_GLEAN_10010271	--	gnl|BL_ORD_ID|93994 sp|O46606|DDHD1_BOVIN Phospholipase DDHD1 OS=Bos taurus OX=9913 GN=DDHD1 PE=1 SV=1//0	1408708	1425492	-	42332	downstream
scaffold75.1	LNC_009134	XLOC_054046	--	lncRNA	1365109	1366375	+	GS_004245	noname_GLEAN_10010269	--	gnl|BL_ORD_ID|446897 sp|Q8R3T5|STXB6_MOUSE Syntaxin-binding protein 6 OS=Mus musculus OX=10090 GN=Stxbp6 PE=1 SV=1//1.18115e-99	1246667	1338793	-	26315	upstream
scaffold75.1	LNC_009134	XLOC_054046	--	lncRNA	1365109	1366375	+	GS_004248	noname_GLEAN_10010272	--	-//-	1430122	1430473	-	63746	downstream
scaffold75.1	LNC_009134	XLOC_054046	--	lncRNA	1365109	1366375	+	GS_004249	noname_GLEAN_10010273	--	-//-	1456831	1461239	+	90455	upstream
Chr5	LNC_007212	XLOC_041703	--	lncRNA	21996094	22000917	+	GS_019789	scaffold81	-	--	22032788	22038896	+	31870	upstream
Chr5	LNC_007212	XLOC_041703	--	lncRNA	21996094	22000917	+	GS_019788	scaffold81	-	--	22047411	22054074	+	46493	upstream
Chr5	LNC_007212	XLOC_041703	--	lncRNA	21996094	22000917	+	GS_019798	noname_GLEAN_10010839	--	gnl|BL_ORD_ID|295985 sp|Q01063|PDE4D_MOUSE cAMP-specific 3&apos;,5&apos;-cyclic phosphodiesterase 4D OS=Mus musculus OX=10090 GN=Pde4d PE=1 SV=2//3.12309e-117	21930778	21934775	+	61318	downstream
Chr5	LNC_007212	XLOC_041703	--	lncRNA	21996094	22000917	+	GS_019799	noname_GLEAN_10010840	--	gnl|BL_ORD_ID|295979 sp|P14646|PDE4B_RAT cAMP-specific 3&apos;,5&apos;-cyclic phosphodiesterase 4B OS=Rattus norvegicus OX=10116 GN=Pde4b PE=1 SV=4//9.02609e-06	21924815	21930652	+	65441	downstream
Chr5	LNC_007212	XLOC_041703	--	lncRNA	21996094	22000917	+	GS_019802	scaffold81	-	--	21891809	21898075	+	98018	downstream
Chr5	LNC_007212	XLOC_041703	--	lncRNA	21996094	22000917	+	GS_019800	noname_GLEAN_10010841	--	gnl|BL_ORD_ID|57434 sp|Q16543|CDC37_HUMAN Hsp90 co-chaperone Cdc37 OS=Homo sapiens OX=9606 GN=CDC37 PE=1 SV=1//3.48629e-86	21909166	21919944	+	76149	downstream
Chr5	LNC_007212	XLOC_041703	--	lncRNA	21996094	22000917	+	GS_019801	scaffold81	-	--	21885295	21905446	-	90647	upstream
Chr5	LNC_007212	XLOC_041703	--	lncRNA	21996094	22000917	+	GS_019792	scaffold81	-	--	22002303	22006137	-	1385	downstream
Chr5	LNC_007212	XLOC_041703	--	lncRNA	21996094	22000917	+	GS_019793	noname_GLEAN_10010835	--	gnl|BL_ORD_ID|489790 sp|A4FUW8|TXD11_BOVIN Thioredoxin domain-containing protein 11 OS=Bos taurus OX=9913 GN=TXNDC11 PE=2 SV=1//1.9788e-175	21994004	21999969	-	-3876	antisense
Chr5	LNC_007212	XLOC_041703	--	lncRNA	21996094	22000917	+	GS_019790	CUFF86.1437.1	--	gnl|BL_ORD_ID|556277 sp|Q8BI99|ZN879_MOUSE Zinc finger protein 879 OS=Mus musculus OX=10090 GN=Znf879 PE=2 SV=1//9.98687e-27	22029164	22029895	+	28246	upstream
Chr5	LNC_007212	XLOC_041703	--	lncRNA	21996094	22000917	+	GS_019791	noname_GLEAN_10010833	--	gnl|BL_ORD_ID|556266 sp|A8MQ14|ZN850_HUMAN Zinc finger protein 850 OS=Homo sapiens OX=9606 GN=ZNF850 PE=3 SV=2//1.01169e-22	22007443	22028195	+	6525	upstream
Chr5	LNC_007212	XLOC_041703	--	lncRNA	21996094	22000917	+	GS_019796	scaffold81	-	--	21946104	21950893	-	45200	upstream
Chr5	LNC_007212	XLOC_041703	--	lncRNA	21996094	22000917	+	GS_019797	scaffold81	-	--	21937323	21943492	-	52601	upstream
Chr5	LNC_007212	XLOC_041703	--	lncRNA	21996094	22000917	+	GS_019794	noname_GLEAN_10010836	--	-//-	21988879	21990375	-	5718	upstream
Chr5	LNC_007212	XLOC_041703	--	lncRNA	21996094	22000917	+	GS_019795	noname_GLEAN_10010837	--	gnl|BL_ORD_ID|249420 sp|Q96KJ4|MSLNL_HUMAN Mesothelin-like protein OS=Homo sapiens OX=9606 GN=MSLNL PE=3 SV=3//4.25466e-30	21957614	21988524	+	7569	downstream
scaffold75.1	LNC_009137	XLOC_054071	--	lncRNA	1740996	1744968	+	GS_004264	noname_GLEAN_10010288	--	gnl|BL_ORD_ID|126730 sp|Q05423|FABP7_CHICK Fatty acid-binding protein, brain OS=Gallus gallus OX=9031 GN=FABP7 PE=2 SV=2//2.28422e-74	1716404	1717656	-	23339	upstream
scaffold75.1	LNC_009137	XLOC_054071	--	lncRNA	1740996	1744968	+	GS_004265	noname_GLEAN_10010289	--	gnl|BL_ORD_ID|493534 sp|Q9NVE5|UBP40_HUMAN Ubiquitin carboxyl-terminal hydrolase 40 OS=Homo sapiens OX=9606 GN=USP40 PE=1 SV=3//0	1720589	1730807	-	10188	upstream
scaffold75.1	LNC_009137	XLOC_054071	--	lncRNA	1740996	1744968	+	GS_004266	noname_GLEAN_10010290	--	gnl|BL_ORD_ID|487467 sp|Q8WU66|TSEAR_HUMAN Thrombospondin-type laminin G domain and EAR repeat-containing protein OS=Homo sapiens OX=9606 GN=TSPEAR PE=2 SV=2//0	1732832	1737990	-	3005	upstream
scaffold75.1	LNC_009137	XLOC_054071	--	lncRNA	1740996	1744968	+	GS_004267	noname_GLEAN_10010291	--	gnl|BL_ORD_ID|448145 sp|Q6DI05|SUMO3_DANRE Small ubiquitin-related modifier 3 OS=Danio rerio OX=7955 GN=sumo3 PE=3 SV=1//4.50149e-56	1743820	1750641	-	-1149	antisense
scaffold75.1	LNC_009137	XLOC_054071	--	lncRNA	1740996	1744968	+	GS_004260	scaffold181	-	--	1649647	1681277	+	59718	downstream
scaffold75.1	LNC_009137	XLOC_054071	--	lncRNA	1740996	1744968	+	GS_004261	noname_GLEAN_10010284	--	gnl|BL_ORD_ID|228278 sp|P30009|MARCS_RAT Myristoylated alanine-rich C-kinase substrate OS=Rattus norvegicus OX=10116 GN=Marcks PE=1 SV=2//3.54083e-11	1656394	1658007	-	82988	upstream
scaffold75.1	LNC_009137	XLOC_054071	--	lncRNA	1740996	1744968	+	GS_004262	noname_GLEAN_10010286	--	gnl|BL_ORD_ID|64164 sp|O43734|CIKS_HUMAN Adapter protein CIKS OS=Homo sapiens OX=9606 GN=TRAF3IP2 PE=1 SV=3//2.71128e-32	1683777	1687245	+	53750	downstream
scaffold75.1	LNC_009137	XLOC_054071	--	lncRNA	1740996	1744968	+	GS_004263	CUFF22.6197.4	--	-//-	1693253	1711769	+	29226	downstream
scaffold75.1	LNC_009137	XLOC_054071	--	lncRNA	1740996	1744968	+	GS_004268	noname_GLEAN_10010292	--	gnl|BL_ORD_ID|259669 sp|F8VQB6|MYO10_MOUSE Unconventional myosin-X OS=Mus musculus OX=10090 GN=Myo10 PE=1 SV=1//0	1754403	1768358	-	9434	downstream
Chr2	LNC_004098	XLOC_023572	--	lncRNA	4719099	4720429	+	GS_008512	noname_GLEAN_10009551	--	gnl|BL_ORD_ID|267135 sp|Q9D1H6|NDUF4_MOUSE NADH dehydrogenase [ubiquinone] 1 alpha subcomplex assembly factor 4 OS=Mus musculus OX=10090 GN=Ndufaf4 PE=1 SV=1//1.63052e-38	4718939	4720413	-	-1315	antisense
Chr2	LNC_004098	XLOC_023572	--	lncRNA	4719099	4720429	+	GS_008513	noname_GLEAN_10009552	--	gnl|BL_ORD_ID|107139 sp|Q9UL01|DSE_HUMAN Dermatan-sulfate epimerase OS=Homo sapiens OX=9606 GN=DSE PE=1 SV=1//0	4724056	4743581	-	3626	downstream
Chr2	LNC_004098	XLOC_023572	--	lncRNA	4719099	4720429	+	GS_008510	noname_GLEAN_10009549	--	gnl|BL_ORD_ID|494189 sp|Q5ZMG1|UFL1_CHICK E3 UFM1-protein ligase 1 OS=Gallus gallus OX=9031 GN=UFL1 PE=2 SV=1//0	4684837	4696900	+	22198	downstream
Chr2	LNC_004098	XLOC_023572	--	lncRNA	4719099	4720429	+	GS_008511	noname_GLEAN_10009550	--	gnl|BL_ORD_ID|159751 sp|Q9BZJ6|GPR63_HUMAN Probable G-protein coupled receptor 63 OS=Homo sapiens OX=9606 GN=GPR63 PE=2 SV=2//0	4710884	4711882	-	7216	upstream
Chr2	LNC_004098	XLOC_023572	--	lncRNA	4719099	4720429	+	GS_008514	noname_GLEAN_10009553	--	gnl|BL_ORD_ID|276182 sp|Q5TFE4|NT5D1_HUMAN 5&apos;-nucleotidase domain-containing protein 1 OS=Homo sapiens OX=9606 GN=NT5DC1 PE=1 SV=1//0	4750502	4802359	-	30072	downstream
Chr2	LNC_004098	XLOC_023572	--	lncRNA	4719099	4720429	+	GS_008515	scaffold287	-	--	4790990	4815832	+	70560	upstream
scaffold75.1	LNC_009136	XLOC_054069	--	lncRNA	1716204	1717629	+	GS_004264	noname_GLEAN_10010288	--	gnl|BL_ORD_ID|126730 sp|Q05423|FABP7_CHICK Fatty acid-binding protein, brain OS=Gallus gallus OX=9031 GN=FABP7 PE=2 SV=2//2.28422e-74	1716404	1717656	-	-1226	antisense
scaffold75.1	LNC_009136	XLOC_054069	--	lncRNA	1716204	1717629	+	GS_004265	noname_GLEAN_10010289	--	gnl|BL_ORD_ID|493534 sp|Q9NVE5|UBP40_HUMAN Ubiquitin carboxyl-terminal hydrolase 40 OS=Homo sapiens OX=9606 GN=USP40 PE=1 SV=3//0	1720589	1730807	-	2959	downstream
scaffold75.1	LNC_009136	XLOC_054069	--	lncRNA	1716204	1717629	+	GS_004266	noname_GLEAN_10010290	--	gnl|BL_ORD_ID|487467 sp|Q8WU66|TSEAR_HUMAN Thrombospondin-type laminin G domain and EAR repeat-containing protein OS=Homo sapiens OX=9606 GN=TSPEAR PE=2 SV=2//0	1732832	1737990	-	15202	downstream
scaffold75.1	LNC_009136	XLOC_054069	--	lncRNA	1716204	1717629	+	GS_004267	noname_GLEAN_10010291	--	gnl|BL_ORD_ID|448145 sp|Q6DI05|SUMO3_DANRE Small ubiquitin-related modifier 3 OS=Danio rerio OX=7955 GN=sumo3 PE=3 SV=1//4.50149e-56	1743820	1750641	-	26190	downstream
scaffold75.1	LNC_009136	XLOC_054069	--	lncRNA	1716204	1717629	+	GS_004260	scaffold181	-	--	1649647	1681277	+	34926	downstream
scaffold75.1	LNC_009136	XLOC_054069	--	lncRNA	1716204	1717629	+	GS_004258	noname_GLEAN_10010281	--	gnl|BL_ORD_ID|132051 sp|Q14192|FHL2_HUMAN Four and a half LIM domains protein 2 OS=Homo sapiens OX=9606 GN=FHL2 PE=1 SV=3//9.05908e-146	1621688	1623903	+	92300	downstream
scaffold75.1	LNC_009136	XLOC_054069	--	lncRNA	1716204	1717629	+	GS_004262	noname_GLEAN_10010286	--	gnl|BL_ORD_ID|64164 sp|O43734|CIKS_HUMAN Adapter protein CIKS OS=Homo sapiens OX=9606 GN=TRAF3IP2 PE=1 SV=3//2.71128e-32	1683777	1687245	+	28958	downstream
scaffold75.1	LNC_009136	XLOC_054069	--	lncRNA	1716204	1717629	+	GS_004263	CUFF22.6197.4	--	-//-	1693253	1711769	+	4434	downstream
scaffold75.1	LNC_009136	XLOC_054069	--	lncRNA	1716204	1717629	+	GS_004259	noname_GLEAN_10010282	--	gnl|BL_ORD_ID|468809 sp|Q3UR70|TGFA1_MOUSE Transforming growth factor-beta receptor-associated protein 1 OS=Mus musculus OX=10090 GN=Tgfbrap1 PE=1 SV=1//8.95468e-173	1625714	1630008	+	86195	downstream
scaffold75.1	LNC_009136	XLOC_054069	--	lncRNA	1716204	1717629	+	GS_004268	noname_GLEAN_10010292	--	gnl|BL_ORD_ID|259669 sp|F8VQB6|MYO10_MOUSE Unconventional myosin-X OS=Mus musculus OX=10090 GN=Myo10 PE=1 SV=1//0	1754403	1768358	-	36773	downstream
scaffold75.1	LNC_009136	XLOC_054069	--	lncRNA	1716204	1717629	+	GS_004261	noname_GLEAN_10010284	--	gnl|BL_ORD_ID|228278 sp|P30009|MARCS_RAT Myristoylated alanine-rich C-kinase substrate OS=Rattus norvegicus OX=10116 GN=Marcks PE=1 SV=2//3.54083e-11	1656394	1658007	-	58196	upstream
Chr5	LNC_007379	XLOC_042799	--	lncRNA	19512509	19514133	-	GS_014881	noname_GLEAN_10020366	--	gnl|BL_ORD_ID|28650 sp|Q17QS6|ASB5_BOVIN Ankyrin repeat and SOCS box protein 5 OS=Bos taurus OX=9913 GN=ASB5 PE=2 SV=1//1.27492e-77	19576721	19587655	+	62587	upstream
Chr5	LNC_007379	XLOC_042799	--	lncRNA	19512509	19514133	-	GS_014880	noname_GLEAN_10020365	--	gnl|BL_ORD_ID|440582 sp|Q6ZWQ7|SPCS3_MOUSE Signal peptidase complex subunit 3 OS=Mus musculus OX=10090 GN=Spcs3 PE=1 SV=1//2.99387e-107	19569724	19572245	-	55590	downstream
Chr5	LNC_007379	XLOC_042799	--	lncRNA	19512509	19514133	-	GS_014883	noname_GLEAN_10020368	--	gnl|BL_ORD_ID|474839 sp|Q0VCM2|TM187_BOVIN Transmembrane protein 187 OS=Bos taurus OX=9913 GN=TMEM187 PE=2 SV=1//8.21222e-77	19606076	19612423	+	91942	upstream
Chr5	LNC_007379	XLOC_042799	--	lncRNA	19512509	19514133	-	GS_014882	noname_GLEAN_10020367	--	gnl|BL_ORD_ID|142817 sp|Q86SF2|GALT7_HUMAN N-acetylgalactosaminyltransferase 7 OS=Homo sapiens OX=9606 GN=GALNT7 PE=1 SV=1//2.46739e-60	19587769	19602861	+	73635	upstream
Chr5	LNC_007379	XLOC_042799	--	lncRNA	19512509	19514133	-	GS_014878	noname_GLEAN_10020363	--	gnl|BL_ORD_ID|446815 sp|Q13277|STX3_HUMAN Syntaxin-3 OS=Homo sapiens OX=9606 GN=STX3 PE=1 SV=3//3.00543e-106	19541590	19548769	+	27456	upstream
Chr5	LNC_007379	XLOC_042799	--	lncRNA	19512509	19514133	-	GS_014879	noname_GLEAN_10020364	--	gnl|BL_ORD_ID|203731 sp|Q9Y2K7|KDM2A_HUMAN Lysine-specific demethylase 2A OS=Homo sapiens OX=9606 GN=KDM2A PE=1 SV=3//7.706e-80	19552317	19568590	+	38183	upstream
Chr5	LNC_007379	XLOC_042799	--	lncRNA	19512509	19514133	-	GS_014874	noname_GLEAN_10020360	--	gnl|BL_ORD_ID|506956 sp|Q5R9T2|VP37C_PONAB Vacuolar protein sorting-associated protein 37C OS=Pongo abelii OX=9601 GN=VPS37C PE=2 SV=1//6.16785e-24	19480014	19502866	-	9642	upstream
Chr5	LNC_007379	XLOC_042799	--	lncRNA	19512509	19514133	-	GS_014875	scaffold5	-	--	19503511	19508520	+	3988	downstream
Chr5	LNC_007379	XLOC_042799	--	lncRNA	19512509	19514133	-	GS_014876	noname_GLEAN_10020361	--	-//-	19512441	19515686	+	-1625	antisense
Chr5	LNC_007379	XLOC_042799	--	lncRNA	19512509	19514133	-	GS_014877	noname_GLEAN_10020362	--	-//-	19519900	19531648	-	5766	downstream
Chr5	LNC_007379	XLOC_042799	--	lncRNA	19512509	19514133	-	GS_014872	noname_GLEAN_10020358	--	gnl|BL_ORD_ID|108038 sp|Q9Y2E6|DTX4_HUMAN E3 ubiquitin-protein ligase DTX4 OS=Homo sapiens OX=9606 GN=DTX4 PE=1 SV=2//3.03558e-70	19410945	19436743	+	75765	downstream
Chr5	LNC_007379	XLOC_042799	--	lncRNA	19512509	19514133	-	GS_014873	noname_GLEAN_10020359	--	gnl|BL_ORD_ID|462590 sp|Q6IEE7|T132E_HUMAN Transmembrane protein 132E OS=Homo sapiens OX=9606 GN=TMEM132E PE=1 SV=1//1.94813e-47	19444050	19452803	-	59705	upstream
Chr5	LNC_007378	XLOC_042791	--	lncRNA	19441017	19441354	-	GS_014869	scaffold5	-	--	19268296	19361923	+	79093	downstream
Chr5	LNC_007378	XLOC_042791	--	lncRNA	19441017	19441354	-	GS_014874	noname_GLEAN_10020360	--	gnl|BL_ORD_ID|506956 sp|Q5R9T2|VP37C_PONAB Vacuolar protein sorting-associated protein 37C OS=Pongo abelii OX=9601 GN=VPS37C PE=2 SV=1//6.16785e-24	19480014	19502866	-	38659	downstream
Chr5	LNC_007378	XLOC_042791	--	lncRNA	19441017	19441354	-	GS_014875	scaffold5	-	--	19503511	19508520	+	62156	upstream
Chr5	LNC_007378	XLOC_042791	--	lncRNA	19441017	19441354	-	GS_014876	noname_GLEAN_10020361	--	-//-	19512441	19515686	+	71086	upstream
Chr5	LNC_007378	XLOC_042791	--	lncRNA	19441017	19441354	-	GS_014877	noname_GLEAN_10020362	--	-//-	19519900	19531648	-	78545	downstream
Chr5	LNC_007378	XLOC_042791	--	lncRNA	19441017	19441354	-	GS_014870	noname_GLEAN_10020355	--	-//-	19352959	19354264	-	86752	upstream
Chr5	LNC_007378	XLOC_042791	--	lncRNA	19441017	19441354	-	GS_014871	noname_GLEAN_10020357	--	gnl|BL_ORD_ID|208613 sp|Q9Z1M4|KS6B2_MOUSE Ribosomal protein S6 kinase beta-2 OS=Mus musculus OX=10090 GN=Rps6kb2 PE=1 SV=1//1.38444e-136	19396986	19405897	-	35119	upstream
Chr5	LNC_007378	XLOC_042791	--	lncRNA	19441017	19441354	-	GS_014872	noname_GLEAN_10020358	--	gnl|BL_ORD_ID|108038 sp|Q9Y2E6|DTX4_HUMAN E3 ubiquitin-protein ligase DTX4 OS=Homo sapiens OX=9606 GN=DTX4 PE=1 SV=2//3.03558e-70	19410945	19436743	+	4273	downstream
Chr5	LNC_007378	XLOC_042791	--	lncRNA	19441017	19441354	-	GS_014873	noname_GLEAN_10020359	--	gnl|BL_ORD_ID|462590 sp|Q6IEE7|T132E_HUMAN Transmembrane protein 132E OS=Homo sapiens OX=9606 GN=TMEM132E PE=1 SV=1//1.94813e-47	19444050	19452803	-	2695	downstream
Chr5	LNC_007375	XLOC_042742	--	lncRNA	18439871	18442399	-	GS_014856	noname_GLEAN_10020342	--	gnl|BL_ORD_ID|264658 sp|Q9HC58|NCKX3_HUMAN Sodium/potassium/calcium exchanger 3 OS=Homo sapiens OX=9606 GN=SLC24A3 PE=2 SV=4//0	18320030	18362172	-	77698	upstream
Chr5	LNC_007375	XLOC_042742	--	lncRNA	18439871	18442399	-	GS_014857	noname_GLEAN_10020343	--	gnl|BL_ORD_ID|107290 sp|F1QGC8|DTD1_DANRE D-aminoacyl-tRNA deacylase 1 OS=Danio rerio OX=7955 GN=dtd1 PE=1 SV=1//4.76732e-110	18373577	18383443	-	56427	upstream
Chr5	LNC_007375	XLOC_042742	--	lncRNA	18439871	18442399	-	GS_014858	noname_GLEAN_10020344	--	-//-	18385024	18386182	-	53688	upstream
Chr5	LNC_007375	XLOC_042742	--	lncRNA	18439871	18442399	-	GS_014859	noname_GLEAN_10020345	--	gnl|BL_ORD_ID|73231 sp|Q07563|COHA1_MOUSE Collagen alpha-1(XVII) chain OS=Mus musculus OX=10090 GN=Col17a1 PE=1 SV=3//2.15666e-19	18395223	18412861	+	27009	downstream
Chr5	LNC_007375	XLOC_042742	--	lncRNA	18439871	18442399	-	GS_014862	scaffold5	-	--	18453976	18540076	+	11576	upstream
Chr5	LNC_007375	XLOC_042742	--	lncRNA	18439871	18442399	-	GS_014861	noname_GLEAN_10020347	--	gnl|BL_ORD_ID|446404 sp|B8JKF4|STN1_DANRE CST complex subunit STN1 OS=Danio rerio OX=7955 GN=stn1 PE=2 SV=1//5.78029e-99	18433565	18438682	+	1188	downstream
Chr5	LNC_007375	XLOC_042742	--	lncRNA	18439871	18442399	-	GS_014860	noname_GLEAN_10020346	--	gnl|BL_ORD_ID|436590 sp|Q9H2G2|SLK_HUMAN STE20-like serine/threonine-protein kinase OS=Homo sapiens OX=9606 GN=SLK PE=1 SV=1//6.66244e-153	18415107	18432424	-	7446	upstream
Chr5	LNC_007374	XLOC_042733	--	lncRNA	18305170	18315812	-	GS_014856	noname_GLEAN_10020342	--	gnl|BL_ORD_ID|264658 sp|Q9HC58|NCKX3_HUMAN Sodium/potassium/calcium exchanger 3 OS=Homo sapiens OX=9606 GN=SLC24A3 PE=2 SV=4//0	18320030	18362172	-	4217	downstream
Chr5	LNC_007374	XLOC_042733	--	lncRNA	18305170	18315812	-	GS_014857	noname_GLEAN_10020343	--	gnl|BL_ORD_ID|107290 sp|F1QGC8|DTD1_DANRE D-aminoacyl-tRNA deacylase 1 OS=Danio rerio OX=7955 GN=dtd1 PE=1 SV=1//4.76732e-110	18373577	18383443	-	57764	downstream
Chr5	LNC_007374	XLOC_042733	--	lncRNA	18305170	18315812	-	GS_014854	noname_GLEAN_10020340	--	gnl|BL_ORD_ID|471968 sp|B5FXN8|THOC4_TAEGU THO complex subunit 4 OS=Taeniopygia guttata OX=59729 GN=ALYREF PE=2 SV=1//6.50128e-65	18269921	18272154	-	33015	upstream
Chr5	LNC_007374	XLOC_042733	--	lncRNA	18305170	18315812	-	GS_014855	scaffold5	-	--	18278882	18299422	-	5747	upstream
Chr5	LNC_007374	XLOC_042733	--	lncRNA	18305170	18315812	-	GS_014852	scaffold5	-	--	18229139	18232336	-	72833	upstream
Chr5	LNC_007374	XLOC_042733	--	lncRNA	18305170	18315812	-	GS_014853	noname_GLEAN_10020339	--	gnl|BL_ORD_ID|148167 sp|Q4R4J0|GDIR1_MACFA Rho GDP-dissociation inhibitor 1 OS=Macaca fascicularis OX=9541 GN=ARHGDIA PE=2 SV=1//5.17714e-83	18250793	18265656	-	39513	upstream
Chr5	LNC_007374	XLOC_042733	--	lncRNA	18305170	18315812	-	GS_014851	scaffold5	-	--	18213968	18226338	-	78831	upstream
Chr5	LNC_007374	XLOC_042733	--	lncRNA	18305170	18315812	-	GS_021398	GS_021398	-	--	18235391	18247443	+	57726	downstream
Chr5	LNC_007374	XLOC_042733	--	lncRNA	18305170	18315812	-	GS_014858	noname_GLEAN_10020344	--	-//-	18385024	18386182	-	69211	downstream
Chr5	LNC_007374	XLOC_042733	--	lncRNA	18305170	18315812	-	GS_014859	noname_GLEAN_10020345	--	gnl|BL_ORD_ID|73231 sp|Q07563|COHA1_MOUSE Collagen alpha-1(XVII) chain OS=Mus musculus OX=10090 GN=Col17a1 PE=1 SV=3//2.15666e-19	18395223	18412861	+	79410	upstream
Chr5	LNC_007374	XLOC_042733	--	lncRNA	18305170	18315812	-	GS_014860	noname_GLEAN_10020346	--	gnl|BL_ORD_ID|436590 sp|Q9H2G2|SLK_HUMAN STE20-like serine/threonine-protein kinase OS=Homo sapiens OX=9606 GN=SLK PE=1 SV=1//6.66244e-153	18415107	18432424	-	99294	downstream
Chr5	LNC_007377	XLOC_042783	--	lncRNA	19262217	19264390	-	GS_014869	scaffold5	-	--	19268296	19361923	+	3905	upstream
Chr5	LNC_007377	XLOC_042783	--	lncRNA	19262217	19264390	-	GS_014868	noname_GLEAN_10020354	--	gnl|BL_ORD_ID|439440 sp|Q9JLC4|SORC1_MOUSE VPS10 domain-containing receptor SorCS1 OS=Mus musculus OX=10090 GN=Sorcs1 PE=1 SV=1//1.69873e-09	19213245	19214340	-	47876	upstream
Chr5	LNC_007377	XLOC_042783	--	lncRNA	19262217	19264390	-	GS_014870	noname_GLEAN_10020355	--	-//-	19352959	19354264	-	88568	downstream
Chr5	LNC_007376	XLOC_042768	--	lncRNA	18834981	18836637	-	GS_014865	scaffold5	-	--	18923565	18925523	-	86927	downstream
Chr5	LNC_007376	XLOC_042768	--	lncRNA	18834981	18836637	-	GS_014864	noname_GLEAN_10020351	--	gnl|BL_ORD_ID|439443 sp|Q9UPU3|SORC3_HUMAN VPS10 domain-containing receptor SorCS3 OS=Homo sapiens OX=9606 GN=SORCS3 PE=1 SV=2//0	18892011	18993276	+	55373	upstream
Chr5	LNC_007371	XLOC_042726	--	lncRNA	18183333	18184375	-	GS_014845	noname_GLEAN_10020330	--	gnl|BL_ORD_ID|82622 sp|Q9DBF7|CWC25_MOUSE Pre-mRNA-splicing factor CWC25 homolog OS=Mus musculus OX=10090 GN=Cwc25 PE=2 SV=2//1.76893e-21	18152446	18154906	-	28426	upstream
Chr5	LNC_007371	XLOC_042726	--	lncRNA	18183333	18184375	-	GS_021747	GS_021747	-	--	18121797	18122107	+	61225	downstream
Chr5	LNC_007371	XLOC_042726	--	lncRNA	18183333	18184375	-	GS_014847	noname_GLEAN_10020332	--	gnl|BL_ORD_ID|428810 sp|Q5TYS5|SCRN2_DANRE Secernin-2 OS=Danio rerio OX=7955 GN=scrn2 PE=2 SV=1//0	18160240	18183362	+	-30	antisense
Chr5	LNC_007371	XLOC_042726	--	lncRNA	18183333	18184375	-	GS_014846	noname_GLEAN_10020331	--	gnl|BL_ORD_ID|440117 sp|Q9ESX2|SP6_MOUSE Transcription factor Sp6 OS=Mus musculus OX=10090 GN=Sp6 PE=2 SV=2//4.17451e-69	18159010	18159936	-	23396	upstream
Chr5	LNC_007371	XLOC_042726	--	lncRNA	18183333	18184375	-	GS_014841	scaffold5	-	--	18086219	18105884	+	77448	downstream
Chr5	LNC_007371	XLOC_042726	--	lncRNA	18183333	18184375	-	GS_021390	GS_021390	-	--	18111349	18113636	+	69696	downstream
Chr5	LNC_007371	XLOC_042726	--	lncRNA	18183333	18184375	-	GS_014843	noname_GLEAN_10020328	--	gnl|BL_ORD_ID|304641 sp|O88377|PI42B_RAT Phosphatidylinositol 5-phosphate 4-kinase type-2 beta OS=Rattus norvegicus OX=10116 GN=Pip4k2b PE=1 SV=1//0	18135268	18145987	+	37345	downstream
Chr5	LNC_007371	XLOC_042726	--	lncRNA	18183333	18184375	-	GS_014842	noname_GLEAN_10020327	--	gnl|BL_ORD_ID|294754 sp|P35227|PCGF2_HUMAN Polycomb group RING finger protein 2 OS=Homo sapiens OX=9606 GN=PCGF2 PE=1 SV=1//5.81344e-108	18123852	18130937	-	52395	upstream
Chr5	LNC_007371	XLOC_042726	--	lncRNA	18183333	18184375	-	GS_014850	noname_GLEAN_10020335	--	gnl|BL_ORD_ID|301238 sp|Q9BX93|PG12B_HUMAN Group XIIB secretory phospholipase A2-like protein OS=Homo sapiens OX=9606 GN=PLA2G12B PE=1 SV=2//3.7851e-89	18199575	18201892	-	15199	downstream
Chr5	LNC_007371	XLOC_042726	--	lncRNA	18183333	18184375	-	GS_014851	scaffold5	-	--	18213968	18226338	-	29592	downstream
Chr5	LNC_007371	XLOC_042726	--	lncRNA	18183333	18184375	-	GS_014849	CUFF66.4829.1	--	-//-	18191864	18196630	+	7488	upstream
Chr5	LNC_007371	XLOC_042726	--	lncRNA	18183333	18184375	-	GS_014848	CUFF66.4821.1	--	-//-	18186599	18190014	+	2223	upstream
Chr5	LNC_007371	XLOC_042726	--	lncRNA	18183333	18184375	-	GS_021398	GS_021398	-	--	18235391	18247443	+	51015	upstream
Chr5	LNC_007371	XLOC_042726	--	lncRNA	18183333	18184375	-	GS_014844	noname_GLEAN_10020329	--	gnl|BL_ORD_ID|319566 sp|O73817|PSB3_ONCMY Proteasome subunit beta type-3 OS=Oncorhynchus mykiss OX=8022 GN=psmb3 PE=2 SV=1//9.59585e-147	18148424	18150326	-	33006	upstream
Chr5	LNC_007371	XLOC_042726	--	lncRNA	18183333	18184375	-	GS_014855	scaffold5	-	--	18278882	18299422	-	94506	downstream
Chr5	LNC_007371	XLOC_042726	--	lncRNA	18183333	18184375	-	GS_014854	noname_GLEAN_10020340	--	gnl|BL_ORD_ID|471968 sp|B5FXN8|THOC4_TAEGU THO complex subunit 4 OS=Taeniopygia guttata OX=59729 GN=ALYREF PE=2 SV=1//6.50128e-65	18269921	18272154	-	85545	downstream
Chr5	LNC_007371	XLOC_042726	--	lncRNA	18183333	18184375	-	GS_014852	scaffold5	-	--	18229139	18232336	-	44763	downstream
Chr5	LNC_007371	XLOC_042726	--	lncRNA	18183333	18184375	-	GS_014853	noname_GLEAN_10020339	--	gnl|BL_ORD_ID|148167 sp|Q4R4J0|GDIR1_MACFA Rho GDP-dissociation inhibitor 1 OS=Macaca fascicularis OX=9541 GN=ARHGDIA PE=2 SV=1//5.17714e-83	18250793	18265656	-	66417	downstream
Chr5	LNC_007370	XLOC_042719	--	lncRNA	18075887	18077986	-	GS_014845	noname_GLEAN_10020330	--	gnl|BL_ORD_ID|82622 sp|Q9DBF7|CWC25_MOUSE Pre-mRNA-splicing factor CWC25 homolog OS=Mus musculus OX=10090 GN=Cwc25 PE=2 SV=2//1.76893e-21	18152446	18154906	-	74459	downstream
Chr5	LNC_007370	XLOC_042719	--	lncRNA	18075887	18077986	-	GS_021747	GS_021747	-	--	18121797	18122107	+	43810	upstream
Chr5	LNC_007370	XLOC_042719	--	lncRNA	18075887	18077986	-	GS_014847	noname_GLEAN_10020332	--	gnl|BL_ORD_ID|428810 sp|Q5TYS5|SCRN2_DANRE Secernin-2 OS=Danio rerio OX=7955 GN=scrn2 PE=2 SV=1//0	18160240	18183362	+	82253	upstream
Chr5	LNC_007370	XLOC_042719	--	lncRNA	18075887	18077986	-	GS_014833	noname_GLEAN_10020320	--	gnl|BL_ORD_ID|352501 sp|Q9JIS1|RIMS2_RAT Regulating synaptic membrane exocytosis protein 2 OS=Rattus norvegicus OX=10116 GN=Rims2 PE=1 SV=1//2.77542e-11	17928622	17994664	-	81222	upstream
Chr5	LNC_007370	XLOC_042719	--	lncRNA	18075887	18077986	-	GS_014834	noname_GLEAN_10020321	--	gnl|BL_ORD_ID|200058 sp|Q8JFQ6|K1C13_ONCMY Keratin, type I cytoskeletal 13 OS=Oncorhynchus mykiss OX=8022 GN=krt13 PE=2 SV=1//3.56858e-127	17999904	18003746	-	72140	upstream
Chr5	LNC_007370	XLOC_042719	--	lncRNA	18075887	18077986	-	GS_014840	scaffold5	-	--	18077970	18082516	+	-17	antisense
Chr5	LNC_007370	XLOC_042719	--	lncRNA	18075887	18077986	-	GS_014836	noname_GLEAN_10020323	--	gnl|BL_ORD_ID|467856 sp|Q32PJ7|TENS4_BOVIN Tensin-4 OS=Bos taurus OX=9913 GN=TNS4 PE=2 SV=2//3.18231e-75	18031040	18038442	-	37444	upstream
Chr5	LNC_007370	XLOC_042719	--	lncRNA	18075887	18077986	-	GS_014837	noname_GLEAN_10020324	--	gnl|BL_ORD_ID|56567 sp|P32248|CCR7_HUMAN C-C chemokine receptor type 7 OS=Homo sapiens OX=9606 GN=CCR7 PE=2 SV=2//8.99799e-105	18042598	18043629	-	32257	upstream
Chr5	LNC_007370	XLOC_042719	--	lncRNA	18075887	18077986	-	GS_014838	scaffold5	-	--	18046600	18051562	-	24324	upstream
Chr5	LNC_007370	XLOC_042719	--	lncRNA	18075887	18077986	-	GS_014839	scaffold5	-	--	18059330	18072060	-	3826	upstream
Chr5	LNC_007370	XLOC_042719	--	lncRNA	18075887	18077986	-	GS_014842	noname_GLEAN_10020327	--	gnl|BL_ORD_ID|294754 sp|P35227|PCGF2_HUMAN Polycomb group RING finger protein 2 OS=Homo sapiens OX=9606 GN=PCGF2 PE=1 SV=1//5.81344e-108	18123852	18130937	-	45865	downstream
Chr5	LNC_007370	XLOC_042719	--	lncRNA	18075887	18077986	-	GS_014844	noname_GLEAN_10020329	--	gnl|BL_ORD_ID|319566 sp|O73817|PSB3_ONCMY Proteasome subunit beta type-3 OS=Oncorhynchus mykiss OX=8022 GN=psmb3 PE=2 SV=1//9.59585e-147	18148424	18150326	-	70437	downstream
Chr5	LNC_007370	XLOC_042719	--	lncRNA	18075887	18077986	-	GS_014846	noname_GLEAN_10020331	--	gnl|BL_ORD_ID|440117 sp|Q9ESX2|SP6_MOUSE Transcription factor Sp6 OS=Mus musculus OX=10090 GN=Sp6 PE=2 SV=2//4.17451e-69	18159010	18159936	-	81023	downstream
Chr5	LNC_007370	XLOC_042719	--	lncRNA	18075887	18077986	-	GS_014841	scaffold5	-	--	18086219	18105884	+	8232	upstream
Chr5	LNC_007370	XLOC_042719	--	lncRNA	18075887	18077986	-	GS_021390	GS_021390	-	--	18111349	18113636	+	33362	upstream
Chr5	LNC_007370	XLOC_042719	--	lncRNA	18075887	18077986	-	GS_014843	noname_GLEAN_10020328	--	gnl|BL_ORD_ID|304641 sp|O88377|PI42B_RAT Phosphatidylinositol 5-phosphate 4-kinase type-2 beta OS=Rattus norvegicus OX=10116 GN=Pip4k2b PE=1 SV=1//0	18135268	18145987	+	57281	upstream
Chr5	LNC_007370	XLOC_042719	--	lncRNA	18075887	18077986	-	GS_014835	noname_GLEAN_10020322	--	gnl|BL_ORD_ID|208680 sp|Q2KI75|KT222_BOVIN Keratin-like protein KRT222 OS=Bos taurus OX=9913 GN=KRT222 PE=2 SV=1//4.05887e-73	18013451	18028358	+	47528	downstream
Chr5	LNC_007373	XLOC_042730	--	lncRNA	18205942	18206972	-	GS_014845	noname_GLEAN_10020330	--	gnl|BL_ORD_ID|82622 sp|Q9DBF7|CWC25_MOUSE Pre-mRNA-splicing factor CWC25 homolog OS=Mus musculus OX=10090 GN=Cwc25 PE=2 SV=2//1.76893e-21	18152446	18154906	-	51035	upstream
Chr5	LNC_007373	XLOC_042730	--	lncRNA	18205942	18206972	-	GS_014844	noname_GLEAN_10020329	--	gnl|BL_ORD_ID|319566 sp|O73817|PSB3_ONCMY Proteasome subunit beta type-3 OS=Oncorhynchus mykiss OX=8022 GN=psmb3 PE=2 SV=1//9.59585e-147	18148424	18150326	-	55615	upstream
Chr5	LNC_007373	XLOC_042730	--	lncRNA	18205942	18206972	-	GS_014847	noname_GLEAN_10020332	--	gnl|BL_ORD_ID|428810 sp|Q5TYS5|SCRN2_DANRE Secernin-2 OS=Danio rerio OX=7955 GN=scrn2 PE=2 SV=1//0	18160240	18183362	+	22579	downstream
Chr5	LNC_007373	XLOC_042730	--	lncRNA	18205942	18206972	-	GS_014846	noname_GLEAN_10020331	--	gnl|BL_ORD_ID|440117 sp|Q9ESX2|SP6_MOUSE Transcription factor Sp6 OS=Mus musculus OX=10090 GN=Sp6 PE=2 SV=2//4.17451e-69	18159010	18159936	-	46005	upstream
Chr5	LNC_007373	XLOC_042730	--	lncRNA	18205942	18206972	-	GS_014852	scaffold5	-	--	18229139	18232336	-	22166	downstream
Chr5	LNC_007373	XLOC_042730	--	lncRNA	18205942	18206972	-	GS_021390	GS_021390	-	--	18111349	18113636	+	92305	downstream
Chr5	LNC_007373	XLOC_042730	--	lncRNA	18205942	18206972	-	GS_014843	noname_GLEAN_10020328	--	gnl|BL_ORD_ID|304641 sp|O88377|PI42B_RAT Phosphatidylinositol 5-phosphate 4-kinase type-2 beta OS=Rattus norvegicus OX=10116 GN=Pip4k2b PE=1 SV=1//0	18135268	18145987	+	59954	downstream
Chr5	LNC_007373	XLOC_042730	--	lncRNA	18205942	18206972	-	GS_021747	GS_021747	-	--	18121797	18122107	+	83834	downstream
Chr5	LNC_007373	XLOC_042730	--	lncRNA	18205942	18206972	-	GS_014850	noname_GLEAN_10020335	--	gnl|BL_ORD_ID|301238 sp|Q9BX93|PG12B_HUMAN Group XIIB secretory phospholipase A2-like protein OS=Homo sapiens OX=9606 GN=PLA2G12B PE=1 SV=2//3.7851e-89	18199575	18201892	-	4049	upstream
Chr5	LNC_007373	XLOC_042730	--	lncRNA	18205942	18206972	-	GS_014842	noname_GLEAN_10020327	--	gnl|BL_ORD_ID|294754 sp|P35227|PCGF2_HUMAN Polycomb group RING finger protein 2 OS=Homo sapiens OX=9606 GN=PCGF2 PE=1 SV=1//5.81344e-108	18123852	18130937	-	75004	upstream
Chr5	LNC_007373	XLOC_042730	--	lncRNA	18205942	18206972	-	GS_014849	CUFF66.4829.1	--	-//-	18191864	18196630	+	9311	downstream
Chr5	LNC_007373	XLOC_042730	--	lncRNA	18205942	18206972	-	GS_014848	CUFF66.4821.1	--	-//-	18186599	18190014	+	15927	downstream
Chr5	LNC_007373	XLOC_042730	--	lncRNA	18205942	18206972	-	GS_014855	scaffold5	-	--	18278882	18299422	-	71909	downstream
Chr5	LNC_007373	XLOC_042730	--	lncRNA	18205942	18206972	-	GS_021398	GS_021398	-	--	18235391	18247443	+	28418	upstream
Chr5	LNC_007373	XLOC_042730	--	lncRNA	18205942	18206972	-	GS_014853	noname_GLEAN_10020339	--	gnl|BL_ORD_ID|148167 sp|Q4R4J0|GDIR1_MACFA Rho GDP-dissociation inhibitor 1 OS=Macaca fascicularis OX=9541 GN=ARHGDIA PE=2 SV=1//5.17714e-83	18250793	18265656	-	43820	downstream
Chr5	LNC_007373	XLOC_042730	--	lncRNA	18205942	18206972	-	GS_014854	noname_GLEAN_10020340	--	gnl|BL_ORD_ID|471968 sp|B5FXN8|THOC4_TAEGU THO complex subunit 4 OS=Taeniopygia guttata OX=59729 GN=ALYREF PE=2 SV=1//6.50128e-65	18269921	18272154	-	62948	downstream
Chr5	LNC_007373	XLOC_042730	--	lncRNA	18205942	18206972	-	GS_014851	scaffold5	-	--	18213968	18226338	-	6995	downstream
Chr5	LNC_007372	XLOC_042727	--	lncRNA	18186607	18188796	-	GS_014845	noname_GLEAN_10020330	--	gnl|BL_ORD_ID|82622 sp|Q9DBF7|CWC25_MOUSE Pre-mRNA-splicing factor CWC25 homolog OS=Mus musculus OX=10090 GN=Cwc25 PE=2 SV=2//1.76893e-21	18152446	18154906	-	31700	upstream
Chr5	LNC_007372	XLOC_042727	--	lncRNA	18186607	18188796	-	GS_021747	GS_021747	-	--	18121797	18122107	+	64499	downstream
Chr5	LNC_007372	XLOC_042727	--	lncRNA	18186607	18188796	-	GS_014847	noname_GLEAN_10020332	--	gnl|BL_ORD_ID|428810 sp|Q5TYS5|SCRN2_DANRE Secernin-2 OS=Danio rerio OX=7955 GN=scrn2 PE=2 SV=1//0	18160240	18183362	+	3244	downstream
Chr5	LNC_007372	XLOC_042727	--	lncRNA	18186607	18188796	-	GS_014846	noname_GLEAN_10020331	--	gnl|BL_ORD_ID|440117 sp|Q9ESX2|SP6_MOUSE Transcription factor Sp6 OS=Mus musculus OX=10090 GN=Sp6 PE=2 SV=2//4.17451e-69	18159010	18159936	-	26670	upstream
Chr5	LNC_007372	XLOC_042727	--	lncRNA	18186607	18188796	-	GS_014841	scaffold5	-	--	18086219	18105884	+	80722	downstream
Chr5	LNC_007372	XLOC_042727	--	lncRNA	18186607	18188796	-	GS_021390	GS_021390	-	--	18111349	18113636	+	72970	downstream
Chr5	LNC_007372	XLOC_042727	--	lncRNA	18186607	18188796	-	GS_014843	noname_GLEAN_10020328	--	gnl|BL_ORD_ID|304641 sp|O88377|PI42B_RAT Phosphatidylinositol 5-phosphate 4-kinase type-2 beta OS=Rattus norvegicus OX=10116 GN=Pip4k2b PE=1 SV=1//0	18135268	18145987	+	40619	downstream
Chr5	LNC_007372	XLOC_042727	--	lncRNA	18186607	18188796	-	GS_014842	noname_GLEAN_10020327	--	gnl|BL_ORD_ID|294754 sp|P35227|PCGF2_HUMAN Polycomb group RING finger protein 2 OS=Homo sapiens OX=9606 GN=PCGF2 PE=1 SV=1//5.81344e-108	18123852	18130937	-	55669	upstream
Chr5	LNC_007372	XLOC_042727	--	lncRNA	18186607	18188796	-	GS_014850	noname_GLEAN_10020335	--	gnl|BL_ORD_ID|301238 sp|Q9BX93|PG12B_HUMAN Group XIIB secretory phospholipase A2-like protein OS=Homo sapiens OX=9606 GN=PLA2G12B PE=1 SV=2//3.7851e-89	18199575	18201892	-	10778	downstream
Chr5	LNC_007372	XLOC_042727	--	lncRNA	18186607	18188796	-	GS_014851	scaffold5	-	--	18213968	18226338	-	25171	downstream
Chr5	LNC_007372	XLOC_042727	--	lncRNA	18186607	18188796	-	GS_014849	CUFF66.4829.1	--	-//-	18191864	18196630	+	3067	upstream
Chr5	LNC_007372	XLOC_042727	--	lncRNA	18186607	18188796	-	GS_014848	CUFF66.4821.1	--	-//-	18186599	18190014	+	-2190	antisense
Chr5	LNC_007372	XLOC_042727	--	lncRNA	18186607	18188796	-	GS_021398	GS_021398	-	--	18235391	18247443	+	46594	upstream
Chr5	LNC_007372	XLOC_042727	--	lncRNA	18186607	18188796	-	GS_014844	noname_GLEAN_10020329	--	gnl|BL_ORD_ID|319566 sp|O73817|PSB3_ONCMY Proteasome subunit beta type-3 OS=Oncorhynchus mykiss OX=8022 GN=psmb3 PE=2 SV=1//9.59585e-147	18148424	18150326	-	36280	upstream
Chr5	LNC_007372	XLOC_042727	--	lncRNA	18186607	18188796	-	GS_014855	scaffold5	-	--	18278882	18299422	-	90085	downstream
Chr5	LNC_007372	XLOC_042727	--	lncRNA	18186607	18188796	-	GS_014854	noname_GLEAN_10020340	--	gnl|BL_ORD_ID|471968 sp|B5FXN8|THOC4_TAEGU THO complex subunit 4 OS=Taeniopygia guttata OX=59729 GN=ALYREF PE=2 SV=1//6.50128e-65	18269921	18272154	-	81124	downstream
Chr5	LNC_007372	XLOC_042727	--	lncRNA	18186607	18188796	-	GS_014852	scaffold5	-	--	18229139	18232336	-	40342	downstream
Chr5	LNC_007372	XLOC_042727	--	lncRNA	18186607	18188796	-	GS_014853	noname_GLEAN_10020339	--	gnl|BL_ORD_ID|148167 sp|Q4R4J0|GDIR1_MACFA Rho GDP-dissociation inhibitor 1 OS=Macaca fascicularis OX=9541 GN=ARHGDIA PE=2 SV=1//5.17714e-83	18250793	18265656	-	61996	downstream
Chr10	LNC_000819	XLOC_004537	--	lncRNA	8535496	8541073	-	GS_011693	noname_GLEAN_10008817	--	-//-	8632428	8690981	+	91354	upstream
Chr10	LNC_000819	XLOC_004537	--	lncRNA	8535496	8541073	-	GS_011692	noname_GLEAN_10008816	--	gnl|BL_ORD_ID|337362 sp|A0A0R4IBK5|R213A_DANRE E3 ubiquitin-protein ligase rnf213-alpha OS=Danio rerio OX=7955 GN=rnf213a PE=3 SV=1//0	8595397	8623036	+	54323	upstream
Chr10	LNC_000819	XLOC_004537	--	lncRNA	8535496	8541073	-	GS_011691	noname_GLEAN_10008815	--	gnl|BL_ORD_ID|57030 sp|P35329|CD22_MOUSE B-cell receptor CD22 OS=Mus musculus OX=10090 GN=Cd22 PE=1 SV=1//6.35868e-17	8588829	8590229	+	47755	upstream
Chr10	LNC_000819	XLOC_004537	--	lncRNA	8535496	8541073	-	GS_011690	noname_GLEAN_10008814	--	gnl|BL_ORD_ID|272603 sp|Q8MJV4|NPB_BOVIN Neuropeptide B OS=Bos taurus OX=9913 GN=NPB PE=1 SV=1//3.87143e-29	8584882	8586275	-	43808	downstream
Chr10	LNC_000819	XLOC_004537	--	lncRNA	8535496	8541073	-	GS_011688	noname_GLEAN_10008812	--	gnl|BL_ORD_ID|295729 sp|Q99447|PCY2_HUMAN Ethanolamine-phosphate cytidylyltransferase OS=Homo sapiens OX=9606 GN=PCYT2 PE=1 SV=1//0	8565314	8573664	+	24240	upstream
Chr10	LNC_000819	XLOC_004537	--	lncRNA	8535496	8541073	-	GS_011689	noname_GLEAN_10008813	--	gnl|BL_ORD_ID|156938 sp|Q9XZV3|GNAO_GEOCY Guanine nucleotide-binding protein G(o) subunit alpha OS=Geodia cydonium OX=6047 PE=2 SV=3//6.99835e-110	8576270	8584144	+	35196	upstream
Chr10	LNC_000819	XLOC_004537	--	lncRNA	8535496	8541073	-	GS_011680	scaffold366	-	--	8459809	8461790	-	73705	upstream
Chr10	LNC_000819	XLOC_004537	--	lncRNA	8535496	8541073	-	GS_011681	scaffold366	-	--	8463901	8466294	-	69201	upstream
Chr10	LNC_000819	XLOC_004537	--	lncRNA	8535496	8541073	-	GS_011682	noname_GLEAN_10008806	--	gnl|BL_ORD_ID|438279 sp|A7E3W5|SNG2_BOVIN Synaptogyrin-2 OS=Bos taurus OX=9913 GN=SYNGR2 PE=2 SV=1//6.83726e-61	8473687	8475906	-	59589	upstream
Chr10	LNC_000819	XLOC_004537	--	lncRNA	8535496	8541073	-	GS_011683	noname_GLEAN_10008807	--	gnl|BL_ORD_ID|475321 sp|Q7TN60|TMC6_MOUSE Transmembrane channel-like protein 6 OS=Mus musculus OX=10090 GN=Tmc6 PE=1 SV=2//9.217e-11	8477008	8487786	+	47709	downstream
Chr10	LNC_000819	XLOC_004537	--	lncRNA	8535496	8541073	-	GS_011684	noname_GLEAN_10008808	--	gnl|BL_ORD_ID|272424 sp|C5H5C4|NOT1A_DANRE Palmitoleoyl-protein carboxylesterase notum1a OS=Danio rerio OX=7955 GN=notum1a PE=2 SV=1//0	8528043	8533371	+	2124	downstream
Chr10	LNC_000819	XLOC_004537	--	lncRNA	8535496	8541073	-	GS_011685	noname_GLEAN_10008809	--	gnl|BL_ORD_ID|227110 sp|B2RZ87|MADL2_RAT Myeloid-associated differentiation marker-like protein 2 OS=Rattus norvegicus OX=10116 GN=Myadml2 PE=2 SV=1//2.44392e-123	8538437	8539348	+	-912	antisense
Chr10	LNC_000819	XLOC_004537	--	lncRNA	8535496	8541073	-	GS_011686	scaffold366	-	--	8541565	8544779	+	491	upstream
Chr10	LNC_000819	XLOC_004537	--	lncRNA	8535496	8541073	-	GS_011687	noname_GLEAN_10008811	--	gnl|BL_ORD_ID|227210 sp|O54790|MAFG_MOUSE Transcription factor MafG OS=Mus musculus OX=10090 GN=Mafg PE=1 SV=1//3.05029e-86	8546083	8557407	+	5009	upstream
Chr10	LNC_000818	XLOC_004537	--	lncRNA	8532078	8541094	-	GS_011693	noname_GLEAN_10008817	--	-//-	8632428	8690981	+	91333	upstream
Chr10	LNC_000818	XLOC_004537	--	lncRNA	8532078	8541094	-	GS_011692	noname_GLEAN_10008816	--	gnl|BL_ORD_ID|337362 sp|A0A0R4IBK5|R213A_DANRE E3 ubiquitin-protein ligase rnf213-alpha OS=Danio rerio OX=7955 GN=rnf213a PE=3 SV=1//0	8595397	8623036	+	54302	upstream
Chr10	LNC_000818	XLOC_004537	--	lncRNA	8532078	8541094	-	GS_011691	noname_GLEAN_10008815	--	gnl|BL_ORD_ID|57030 sp|P35329|CD22_MOUSE B-cell receptor CD22 OS=Mus musculus OX=10090 GN=Cd22 PE=1 SV=1//6.35868e-17	8588829	8590229	+	47734	upstream
Chr10	LNC_000818	XLOC_004537	--	lncRNA	8532078	8541094	-	GS_011690	noname_GLEAN_10008814	--	gnl|BL_ORD_ID|272603 sp|Q8MJV4|NPB_BOVIN Neuropeptide B OS=Bos taurus OX=9913 GN=NPB PE=1 SV=1//3.87143e-29	8584882	8586275	-	43787	downstream
Chr10	LNC_000818	XLOC_004537	--	lncRNA	8532078	8541094	-	GS_011688	noname_GLEAN_10008812	--	gnl|BL_ORD_ID|295729 sp|Q99447|PCY2_HUMAN Ethanolamine-phosphate cytidylyltransferase OS=Homo sapiens OX=9606 GN=PCYT2 PE=1 SV=1//0	8565314	8573664	+	24219	upstream
Chr10	LNC_000818	XLOC_004537	--	lncRNA	8532078	8541094	-	GS_011689	noname_GLEAN_10008813	--	gnl|BL_ORD_ID|156938 sp|Q9XZV3|GNAO_GEOCY Guanine nucleotide-binding protein G(o) subunit alpha OS=Geodia cydonium OX=6047 PE=2 SV=3//6.99835e-110	8576270	8584144	+	35175	upstream
Chr10	LNC_000818	XLOC_004537	--	lncRNA	8532078	8541094	-	GS_011680	scaffold366	-	--	8459809	8461790	-	70287	upstream
Chr10	LNC_000818	XLOC_004537	--	lncRNA	8532078	8541094	-	GS_011681	scaffold366	-	--	8463901	8466294	-	65783	upstream
Chr10	LNC_000818	XLOC_004537	--	lncRNA	8532078	8541094	-	GS_011682	noname_GLEAN_10008806	--	gnl|BL_ORD_ID|438279 sp|A7E3W5|SNG2_BOVIN Synaptogyrin-2 OS=Bos taurus OX=9913 GN=SYNGR2 PE=2 SV=1//6.83726e-61	8473687	8475906	-	56171	upstream
Chr10	LNC_000818	XLOC_004537	--	lncRNA	8532078	8541094	-	GS_011683	noname_GLEAN_10008807	--	gnl|BL_ORD_ID|475321 sp|Q7TN60|TMC6_MOUSE Transmembrane channel-like protein 6 OS=Mus musculus OX=10090 GN=Tmc6 PE=1 SV=2//9.217e-11	8477008	8487786	+	44291	downstream
Chr10	LNC_000818	XLOC_004537	--	lncRNA	8532078	8541094	-	GS_011684	noname_GLEAN_10008808	--	gnl|BL_ORD_ID|272424 sp|C5H5C4|NOT1A_DANRE Palmitoleoyl-protein carboxylesterase notum1a OS=Danio rerio OX=7955 GN=notum1a PE=2 SV=1//0	8528043	8533371	+	-1294	antisense
Chr10	LNC_000818	XLOC_004537	--	lncRNA	8532078	8541094	-	GS_011685	noname_GLEAN_10008809	--	gnl|BL_ORD_ID|227110 sp|B2RZ87|MADL2_RAT Myeloid-associated differentiation marker-like protein 2 OS=Rattus norvegicus OX=10116 GN=Myadml2 PE=2 SV=1//2.44392e-123	8538437	8539348	+	-912	antisense
Chr10	LNC_000818	XLOC_004537	--	lncRNA	8532078	8541094	-	GS_011686	scaffold366	-	--	8541565	8544779	+	470	upstream
Chr10	LNC_000818	XLOC_004537	--	lncRNA	8532078	8541094	-	GS_011687	noname_GLEAN_10008811	--	gnl|BL_ORD_ID|227210 sp|O54790|MAFG_MOUSE Transcription factor MafG OS=Mus musculus OX=10090 GN=Mafg PE=1 SV=1//3.05029e-86	8546083	8557407	+	4988	upstream
Chr12	LNC_001432	XLOC_007893	--	lncRNA	6826639	6830625	+	GS_010625	scaffold338	-	--	6844232	6849552	-	13606	downstream
Chr12	LNC_001432	XLOC_007893	--	lncRNA	6826639	6830625	+	GS_010626	noname_GLEAN_10012786	--	gnl|BL_ORD_ID|11233 sp|P12236|ADT3_HUMAN ADP/ATP translocase 3 OS=Homo sapiens OX=9606 GN=SLC25A6 PE=1 SV=4//0	6840331	6842129	-	9705	downstream
Chr12	LNC_001432	XLOC_007893	--	lncRNA	6826639	6830625	+	GS_010624	noname_GLEAN_10012785	--	gnl|BL_ORD_ID|219410 sp|Q8N448|LNX2_HUMAN Ligand of Numb protein X 2 OS=Homo sapiens OX=9606 GN=LNX2 PE=1 SV=1//0	6853443	6873717	+	22817	upstream
Chr12	LNC_001432	XLOC_007893	--	lncRNA	6826639	6830625	+	GS_010623	scaffold338	-	--	6878861	6883140	-	48235	downstream
Chr12	LNC_001432	XLOC_007893	--	lncRNA	6826639	6830625	+	GS_010622	noname_GLEAN_10012783	--	gnl|BL_ORD_ID|58418 sp|O14627|CDX4_HUMAN Homeobox protein CDX-4 OS=Homo sapiens OX=9606 GN=CDX4 PE=1 SV=1//4.43588e-62	6884671	6887462	-	54045	downstream
Chr12	LNC_001432	XLOC_007893	--	lncRNA	6826639	6830625	+	GS_010627	scaffold338	-	--	6830808	6835181	-	182	downstream
Chr12	LNC_001432	XLOC_007893	--	lncRNA	6826639	6830625	+	GS_010636	scaffold338	-	--	6734461	6736853	+	89785	downstream
Chr12	LNC_001432	XLOC_007893	--	lncRNA	6826639	6830625	+	GS_010637	noname_GLEAN_10012793	--	gnl|BL_ORD_ID|546249 sp|Q6PC24|YIF1A_DANRE Protein YIF1A OS=Danio rerio OX=7955 GN=yif1a PE=2 SV=1//1.15994e-167	6725802	6730717	-	95921	upstream
Chr12	LNC_001432	XLOC_007893	--	lncRNA	6826639	6830625	+	GS_010634	scaffold338	-	--	6744064	6749019	+	77619	downstream
Chr12	LNC_001432	XLOC_007893	--	lncRNA	6826639	6830625	+	GS_010635	scaffold338	-	--	6739501	6740100	-	86538	upstream
Chr12	LNC_001432	XLOC_007893	--	lncRNA	6826639	6830625	+	GS_010632	noname_GLEAN_10012790	--	gnl|BL_ORD_ID|273050 sp|Q1ECW2|NPS4A_DANRE Neuronal PAS domain-containing protein 4A OS=Danio rerio OX=7955 GN=npas4a PE=2 SV=1//0	6776202	6779986	+	46652	downstream
Chr12	LNC_001432	XLOC_007893	--	lncRNA	6826639	6830625	+	GS_010633	scaffold338	-	--	6754835	6759339	+	67299	downstream
Chr12	LNC_001432	XLOC_007893	--	lncRNA	6826639	6830625	+	GS_010630	scaffold338	-	--	6786937	6809159	-	17479	upstream
Chr12	LNC_001432	XLOC_007893	--	lncRNA	6826639	6830625	+	GS_010631	scaffold338	-	--	6800525	6801367	+	25271	downstream
Chr12	LNC_001432	XLOC_007893	--	lncRNA	6826639	6830625	+	GS_010621	noname_GLEAN_10012782	--	gnl|BL_ORD_ID|504777 sp|Q8AXB3|VGFR4_DANRE Vascular endothelial growth factor receptor kdr-like OS=Danio rerio OX=7955 GN=kdrl PE=1 SV=1//0	6899475	6934290	-	68849	downstream
Chr12	LNC_001432	XLOC_007893	--	lncRNA	6826639	6830625	+	GS_010629	scaffold338	-	--	6824185	6824623	-	2015	upstream
Chr12	LNC_001432	XLOC_007893	--	lncRNA	6826639	6830625	+	GS_010628	scaffold338	-	--	6826410	6828917	-	-2279	antisense
Chr12	LNC_001433	XLOC_007897	--	lncRNA	6849322	6852418	+	GS_010623	scaffold338	-	--	6878861	6883140	-	26442	downstream
Chr12	LNC_001433	XLOC_007897	--	lncRNA	6849322	6852418	+	GS_010622	noname_GLEAN_10012783	--	gnl|BL_ORD_ID|58418 sp|O14627|CDX4_HUMAN Homeobox protein CDX-4 OS=Homo sapiens OX=9606 GN=CDX4 PE=1 SV=1//4.43588e-62	6884671	6887462	-	32252	downstream
Chr12	LNC_001433	XLOC_007897	--	lncRNA	6849322	6852418	+	GS_010625	scaffold338	-	--	6844232	6849552	-	-231	antisense
Chr12	LNC_001433	XLOC_007897	--	lncRNA	6849322	6852418	+	GS_010624	noname_GLEAN_10012785	--	gnl|BL_ORD_ID|219410 sp|Q8N448|LNX2_HUMAN Ligand of Numb protein X 2 OS=Homo sapiens OX=9606 GN=LNX2 PE=1 SV=1//0	6853443	6873717	+	1024	upstream
Chr12	LNC_001433	XLOC_007897	--	lncRNA	6849322	6852418	+	GS_010627	scaffold338	-	--	6830808	6835181	-	14140	upstream
Chr12	LNC_001433	XLOC_007897	--	lncRNA	6849322	6852418	+	GS_010626	noname_GLEAN_10012786	--	gnl|BL_ORD_ID|11233 sp|P12236|ADT3_HUMAN ADP/ATP translocase 3 OS=Homo sapiens OX=9606 GN=SLC25A6 PE=1 SV=4//0	6840331	6842129	-	7192	upstream
Chr12	LNC_001433	XLOC_007897	--	lncRNA	6849322	6852418	+	GS_010632	noname_GLEAN_10012790	--	gnl|BL_ORD_ID|273050 sp|Q1ECW2|NPS4A_DANRE Neuronal PAS domain-containing protein 4A OS=Danio rerio OX=7955 GN=npas4a PE=2 SV=1//0	6776202	6779986	+	69335	downstream
Chr12	LNC_001433	XLOC_007897	--	lncRNA	6849322	6852418	+	GS_010633	scaffold338	-	--	6754835	6759339	+	89982	downstream
Chr12	LNC_001433	XLOC_007897	--	lncRNA	6849322	6852418	+	GS_010630	scaffold338	-	--	6786937	6809159	-	40162	upstream
Chr12	LNC_001433	XLOC_007897	--	lncRNA	6849322	6852418	+	GS_010631	scaffold338	-	--	6800525	6801367	+	47954	downstream
Chr12	LNC_001433	XLOC_007897	--	lncRNA	6849322	6852418	+	GS_010621	noname_GLEAN_10012782	--	gnl|BL_ORD_ID|504777 sp|Q8AXB3|VGFR4_DANRE Vascular endothelial growth factor receptor kdr-like OS=Danio rerio OX=7955 GN=kdrl PE=1 SV=1//0	6899475	6934290	-	47056	downstream
Chr12	LNC_001433	XLOC_007897	--	lncRNA	6849322	6852418	+	GS_010629	scaffold338	-	--	6824185	6824623	-	24698	upstream
Chr12	LNC_001433	XLOC_007897	--	lncRNA	6849322	6852418	+	GS_010628	scaffold338	-	--	6826410	6828917	-	20404	upstream
Chr12	LNC_001433	XLOC_007897	--	lncRNA	6849322	6852418	+	GS_010620	scaffold338	-	--	6943993	6952628	+	91574	upstream
Chr12	LNC_001434	XLOC_007898	--	lncRNA	6917896	6937939	+	GS_010618	CUFF49.847.2	--	gnl|BL_ORD_ID|148300 sp|Q3KTM2|GDPD5_CHICK Glycerophosphodiester phosphodiesterase domain-containing protein 5 OS=Gallus gallus OX=9031 GN=GDPD5 PE=1 SV=1//8.28653e-114	7030207	7038396	-	92267	downstream
Chr12	LNC_001434	XLOC_007898	--	lncRNA	6917896	6937939	+	GS_010619	noname_GLEAN_10012780	--	gnl|BL_ORD_ID|100122 sp|Q92796|DLG3_HUMAN Disks large homolog 3 OS=Homo sapiens OX=9606 GN=DLG3 PE=1 SV=2//0	6956051	7007991	-	18111	downstream
Chr12	LNC_001434	XLOC_007898	--	lncRNA	6917896	6937939	+	GS_021711	GS_021711	-	--	7015240	7026436	-	77300	downstream
Chr12	LNC_001434	XLOC_007898	--	lncRNA	6917896	6937939	+	GS_010625	scaffold338	-	--	6844232	6849552	-	68343	upstream
Chr12	LNC_001434	XLOC_007898	--	lncRNA	6917896	6937939	+	GS_010624	noname_GLEAN_10012785	--	gnl|BL_ORD_ID|219410 sp|Q8N448|LNX2_HUMAN Ligand of Numb protein X 2 OS=Homo sapiens OX=9606 GN=LNX2 PE=1 SV=1//0	6853443	6873717	+	44178	downstream
Chr12	LNC_001434	XLOC_007898	--	lncRNA	6917896	6937939	+	GS_010627	scaffold338	-	--	6830808	6835181	-	82714	upstream
Chr12	LNC_001434	XLOC_007898	--	lncRNA	6917896	6937939	+	GS_010626	noname_GLEAN_10012786	--	gnl|BL_ORD_ID|11233 sp|P12236|ADT3_HUMAN ADP/ATP translocase 3 OS=Homo sapiens OX=9606 GN=SLC25A6 PE=1 SV=4//0	6840331	6842129	-	75766	upstream
Chr12	LNC_001434	XLOC_007898	--	lncRNA	6917896	6937939	+	GS_010621	noname_GLEAN_10012782	--	gnl|BL_ORD_ID|504777 sp|Q8AXB3|VGFR4_DANRE Vascular endothelial growth factor receptor kdr-like OS=Danio rerio OX=7955 GN=kdrl PE=1 SV=1//0	6899475	6934290	-	-16395	antisense
Chr12	LNC_001434	XLOC_007898	--	lncRNA	6917896	6937939	+	GS_010620	scaffold338	-	--	6943993	6952628	+	6053	upstream
Chr12	LNC_001434	XLOC_007898	--	lncRNA	6917896	6937939	+	GS_010623	scaffold338	-	--	6878861	6883140	-	34755	upstream
Chr12	LNC_001434	XLOC_007898	--	lncRNA	6917896	6937939	+	GS_010622	noname_GLEAN_10012783	--	gnl|BL_ORD_ID|58418 sp|O14627|CDX4_HUMAN Homeobox protein CDX-4 OS=Homo sapiens OX=9606 GN=CDX4 PE=1 SV=1//4.43588e-62	6884671	6887462	-	30433	upstream
Chr12	LNC_001434	XLOC_007898	--	lncRNA	6917896	6937939	+	GS_010629	scaffold338	-	--	6824185	6824623	-	93272	upstream
Chr12	LNC_001434	XLOC_007898	--	lncRNA	6917896	6937939	+	GS_010628	scaffold338	-	--	6826410	6828917	-	88978	upstream
Chr12	LNC_001435	XLOC_007898	--	lncRNA	6917896	6937939	+	GS_010618	CUFF49.847.2	--	gnl|BL_ORD_ID|148300 sp|Q3KTM2|GDPD5_CHICK Glycerophosphodiester phosphodiesterase domain-containing protein 5 OS=Gallus gallus OX=9031 GN=GDPD5 PE=1 SV=1//8.28653e-114	7030207	7038396	-	92267	downstream
Chr12	LNC_001435	XLOC_007898	--	lncRNA	6917896	6937939	+	GS_010619	noname_GLEAN_10012780	--	gnl|BL_ORD_ID|100122 sp|Q92796|DLG3_HUMAN Disks large homolog 3 OS=Homo sapiens OX=9606 GN=DLG3 PE=1 SV=2//0	6956051	7007991	-	18111	downstream
Chr12	LNC_001435	XLOC_007898	--	lncRNA	6917896	6937939	+	GS_021711	GS_021711	-	--	7015240	7026436	-	77300	downstream
Chr12	LNC_001435	XLOC_007898	--	lncRNA	6917896	6937939	+	GS_010625	scaffold338	-	--	6844232	6849552	-	68343	upstream
Chr12	LNC_001435	XLOC_007898	--	lncRNA	6917896	6937939	+	GS_010624	noname_GLEAN_10012785	--	gnl|BL_ORD_ID|219410 sp|Q8N448|LNX2_HUMAN Ligand of Numb protein X 2 OS=Homo sapiens OX=9606 GN=LNX2 PE=1 SV=1//0	6853443	6873717	+	44178	downstream
Chr12	LNC_001435	XLOC_007898	--	lncRNA	6917896	6937939	+	GS_010627	scaffold338	-	--	6830808	6835181	-	82714	upstream
Chr12	LNC_001435	XLOC_007898	--	lncRNA	6917896	6937939	+	GS_010626	noname_GLEAN_10012786	--	gnl|BL_ORD_ID|11233 sp|P12236|ADT3_HUMAN ADP/ATP translocase 3 OS=Homo sapiens OX=9606 GN=SLC25A6 PE=1 SV=4//0	6840331	6842129	-	75766	upstream
Chr12	LNC_001435	XLOC_007898	--	lncRNA	6917896	6937939	+	GS_010621	noname_GLEAN_10012782	--	gnl|BL_ORD_ID|504777 sp|Q8AXB3|VGFR4_DANRE Vascular endothelial growth factor receptor kdr-like OS=Danio rerio OX=7955 GN=kdrl PE=1 SV=1//0	6899475	6934290	-	-16395	antisense
Chr12	LNC_001435	XLOC_007898	--	lncRNA	6917896	6937939	+	GS_010620	scaffold338	-	--	6943993	6952628	+	6053	upstream
Chr12	LNC_001435	XLOC_007898	--	lncRNA	6917896	6937939	+	GS_010623	scaffold338	-	--	6878861	6883140	-	34755	upstream
Chr12	LNC_001435	XLOC_007898	--	lncRNA	6917896	6937939	+	GS_010622	noname_GLEAN_10012783	--	gnl|BL_ORD_ID|58418 sp|O14627|CDX4_HUMAN Homeobox protein CDX-4 OS=Homo sapiens OX=9606 GN=CDX4 PE=1 SV=1//4.43588e-62	6884671	6887462	-	30433	upstream
Chr12	LNC_001435	XLOC_007898	--	lncRNA	6917896	6937939	+	GS_010629	scaffold338	-	--	6824185	6824623	-	93272	upstream
Chr12	LNC_001435	XLOC_007898	--	lncRNA	6917896	6937939	+	GS_010628	scaffold338	-	--	6826410	6828917	-	88978	upstream
Chr12	LNC_001436	XLOC_007898	--	lncRNA	6917896	6941061	+	GS_010618	CUFF49.847.2	--	gnl|BL_ORD_ID|148300 sp|Q3KTM2|GDPD5_CHICK Glycerophosphodiester phosphodiesterase domain-containing protein 5 OS=Gallus gallus OX=9031 GN=GDPD5 PE=1 SV=1//8.28653e-114	7030207	7038396	-	89145	downstream
Chr12	LNC_001436	XLOC_007898	--	lncRNA	6917896	6941061	+	GS_010619	noname_GLEAN_10012780	--	gnl|BL_ORD_ID|100122 sp|Q92796|DLG3_HUMAN Disks large homolog 3 OS=Homo sapiens OX=9606 GN=DLG3 PE=1 SV=2//0	6956051	7007991	-	14989	downstream
Chr12	LNC_001436	XLOC_007898	--	lncRNA	6917896	6941061	+	GS_021711	GS_021711	-	--	7015240	7026436	-	74178	downstream
Chr12	LNC_001436	XLOC_007898	--	lncRNA	6917896	6941061	+	GS_010625	scaffold338	-	--	6844232	6849552	-	68343	upstream
Chr12	LNC_001436	XLOC_007898	--	lncRNA	6917896	6941061	+	GS_010624	noname_GLEAN_10012785	--	gnl|BL_ORD_ID|219410 sp|Q8N448|LNX2_HUMAN Ligand of Numb protein X 2 OS=Homo sapiens OX=9606 GN=LNX2 PE=1 SV=1//0	6853443	6873717	+	44178	downstream
Chr12	LNC_001436	XLOC_007898	--	lncRNA	6917896	6941061	+	GS_010627	scaffold338	-	--	6830808	6835181	-	82714	upstream
Chr12	LNC_001436	XLOC_007898	--	lncRNA	6917896	6941061	+	GS_010626	noname_GLEAN_10012786	--	gnl|BL_ORD_ID|11233 sp|P12236|ADT3_HUMAN ADP/ATP translocase 3 OS=Homo sapiens OX=9606 GN=SLC25A6 PE=1 SV=4//0	6840331	6842129	-	75766	upstream
Chr12	LNC_001436	XLOC_007898	--	lncRNA	6917896	6941061	+	GS_010621	noname_GLEAN_10012782	--	gnl|BL_ORD_ID|504777 sp|Q8AXB3|VGFR4_DANRE Vascular endothelial growth factor receptor kdr-like OS=Danio rerio OX=7955 GN=kdrl PE=1 SV=1//0	6899475	6934290	-	-16395	antisense
Chr12	LNC_001436	XLOC_007898	--	lncRNA	6917896	6941061	+	GS_010620	scaffold338	-	--	6943993	6952628	+	2931	upstream
Chr12	LNC_001436	XLOC_007898	--	lncRNA	6917896	6941061	+	GS_010623	scaffold338	-	--	6878861	6883140	-	34755	upstream
Chr12	LNC_001436	XLOC_007898	--	lncRNA	6917896	6941061	+	GS_010622	noname_GLEAN_10012783	--	gnl|BL_ORD_ID|58418 sp|O14627|CDX4_HUMAN Homeobox protein CDX-4 OS=Homo sapiens OX=9606 GN=CDX4 PE=1 SV=1//4.43588e-62	6884671	6887462	-	30433	upstream
Chr12	LNC_001436	XLOC_007898	--	lncRNA	6917896	6941061	+	GS_010629	scaffold338	-	--	6824185	6824623	-	93272	upstream
Chr12	LNC_001436	XLOC_007898	--	lncRNA	6917896	6941061	+	GS_010628	scaffold338	-	--	6826410	6828917	-	88978	upstream
Chr12	LNC_001437	XLOC_007903	--	lncRNA	7048552	7053276	+	GS_010618	CUFF49.847.2	--	gnl|BL_ORD_ID|148300 sp|Q3KTM2|GDPD5_CHICK Glycerophosphodiester phosphodiesterase domain-containing protein 5 OS=Gallus gallus OX=9031 GN=GDPD5 PE=1 SV=1//8.28653e-114	7030207	7038396	-	10155	upstream
Chr12	LNC_001437	XLOC_007903	--	lncRNA	7048552	7053276	+	GS_010619	noname_GLEAN_10012780	--	gnl|BL_ORD_ID|100122 sp|Q92796|DLG3_HUMAN Disks large homolog 3 OS=Homo sapiens OX=9606 GN=DLG3 PE=1 SV=2//0	6956051	7007991	-	40560	upstream
Chr12	LNC_001437	XLOC_007903	--	lncRNA	7048552	7053276	+	GS_021711	GS_021711	-	--	7015240	7026436	-	22115	upstream
Chr12	LNC_001437	XLOC_007903	--	lncRNA	7048552	7053276	+	GS_010615	noname_GLEAN_10012776	--	gnl|BL_ORD_ID|28247 sp|P51482|ARRC_LITPI Arrestin-C OS=Lithobates pipiens OX=8404 GN=arr3 PE=2 SV=1//2.3203e-125	7056583	7066703	-	3306	downstream
Chr12	LNC_001437	XLOC_007903	--	lncRNA	7048552	7053276	+	GS_010616	noname_GLEAN_10012777	--	gnl|BL_ORD_ID|445741 sp|Q9Y365|STA10_HUMAN START domain-containing protein 10 OS=Homo sapiens OX=9606 GN=STARD10 PE=1 SV=2//7.53999e-98	7049962	7052995	-	-3034	antisense
Chr12	LNC_001437	XLOC_007903	--	lncRNA	7048552	7053276	+	GS_010617	noname_GLEAN_10012778	--	gnl|BL_ORD_ID|298158 sp|Q6NXB2|PDZ11_DANRE PDZ domain-containing protein 11 OS=Danio rerio OX=7955 GN=pdzd11 PE=2 SV=1//5.48045e-99	7043852	7046755	+	1796	downstream
Chr12	LNC_001437	XLOC_007903	--	lncRNA	7048552	7053276	+	GS_010613	noname_GLEAN_10012774	--	gnl|BL_ORD_ID|439691 sp|Q6EJB7|SOX3_DANRE Transcription factor Sox-3 OS=Danio rerio OX=7955 GN=sox3 PE=1 SV=1//0	7115486	7116373	+	62209	upstream
Chr12	LNC_001437	XLOC_007903	--	lncRNA	7048552	7053276	+	GS_010614	noname_GLEAN_10012775	--	gnl|BL_ORD_ID|434869 sp|Q2I6J0|SHP2B_DANRE Phosphatidylinositol 3,4,5-trisphosphate 5-phosphatase 2B OS=Danio rerio OX=7955 GN=inppl1b PE=2 SV=1//0	7074433	7089523	+	21156	upstream
Chr12	LNC_001437	XLOC_007903	--	lncRNA	7048552	7053276	+	GS_010620	scaffold338	-	--	6943993	6952628	+	95923	downstream
Chr10	LNC_000811	XLOC_004466	--	lncRNA	6948165	6949663	-	GS_011006	scaffold348	-	--	6946427	6956378	+	-1499	antisense
Chr10	LNC_000811	XLOC_004466	--	lncRNA	6948165	6949663	-	GS_011007	noname_GLEAN_10009706	--	gnl|BL_ORD_ID|271697 sp|Q568Y7|NOE2_RAT Noelin-2 OS=Rattus norvegicus OX=10116 GN=Olfm2 PE=1 SV=1//0	6994442	7016590	-	44778	downstream
Chr10	LNC_000811	XLOC_004466	--	lncRNA	6948165	6949663	-	GS_008858	noname_GLEAN_10006804	--	gnl|BL_ORD_ID|511742 sp|Q96QU8|XPO6_HUMAN Exportin-6 OS=Homo sapiens OX=9606 GN=XPO6 PE=1 SV=1//0	6837498	6849401	-	98763	upstream
Chr10	LNC_000811	XLOC_004466	--	lncRNA	6948165	6949663	-	GS_008857	noname_GLEAN_10006803	--	gnl|BL_ORD_ID|125288 sp|Q501J2|F173A_MOUSE Protein FAM173A OS=Mus musculus OX=10090 GN=Fam173a PE=1 SV=1//1.64959e-84	6851697	6853322	-	94842	upstream
Chr10	LNC_000811	XLOC_004466	--	lncRNA	6948165	6949663	-	GS_008856	scaffold292	-	--	6854501	6858275	-	89889	upstream
Chr10	LNC_000811	XLOC_004466	--	lncRNA	6948165	6949663	-	GS_008855	scaffold292	-	--	6860189	6862694	-	85470	upstream
Chr10	LNC_000811	XLOC_004466	--	lncRNA	6948165	6949663	-	GS_008854	scaffold292	-	--	6866425	6879732	-	68432	upstream
Chr10	LNC_000811	XLOC_004466	--	lncRNA	6948165	6949663	-	GS_008853	noname_GLEAN_10006801	--	gnl|BL_ORD_ID|29413 sp|B5DE73|ASPH2_XENTR Aspartate beta-hydroxylase domain-containing protein 2 OS=Xenopus tropicalis OX=8364 GN=asphd2 PE=2 SV=1//4.40026e-97	6882359	6885553	+	62611	downstream
Chr10	LNC_000811	XLOC_004466	--	lncRNA	6948165	6949663	-	GS_008852	noname_GLEAN_10006800	--	gnl|BL_ORD_ID|49210 sp|Q9NP86|CABP5_HUMAN Calcium-binding protein 5 OS=Homo sapiens OX=9606 GN=CABP5 PE=1 SV=1//3.62241e-69	6887810	6891408	-	56756	upstream
Chr10	LNC_000811	XLOC_004466	--	lncRNA	6948165	6949663	-	GS_008851	scaffold292	-	--	6892871	6895251	+	52913	downstream
Chr10	LNC_000810	XLOC_004460	--	lncRNA	6824844	6829946	-	GS_008868	scaffold292	-	--	6760620	6763226	+	61617	downstream
Chr10	LNC_000810	XLOC_004460	--	lncRNA	6824844	6829946	-	GS_008869	noname_GLEAN_10006813	--	gnl|BL_ORD_ID|115386 sp|P49410|EFTU_BOVIN Elongation factor Tu, mitochondrial OS=Bos taurus OX=9913 GN=TUFM PE=1 SV=1//0	6755173	6759425	-	65418	upstream
Chr10	LNC_000810	XLOC_004460	--	lncRNA	6824844	6829946	-	GS_008862	noname_GLEAN_10006808	--	gnl|BL_ORD_ID|504828 sp|Q05B21|VGLU1_XENTR Vesicular glutamate transporter 1 OS=Xenopus tropicalis OX=8364 GN=slc17a7 PE=2 SV=1//0	6797412	6810602	-	14241	upstream
Chr10	LNC_000810	XLOC_004460	--	lncRNA	6824844	6829946	-	GS_008863	noname_GLEAN_10006809	--	gnl|BL_ORD_ID|338867 sp|P20171|RASH_RAT GTPase HRas OS=Rattus norvegicus OX=10116 GN=Hras PE=1 SV=2//7.9539e-101	6791347	6793035	-	31808	upstream
Chr10	LNC_000810	XLOC_004460	--	lncRNA	6824844	6829946	-	GS_008860	scaffold292	-	--	6826125	6831330	+	-3822	antisense
Chr10	LNC_000810	XLOC_004460	--	lncRNA	6824844	6829946	-	GS_008861	noname_GLEAN_10006807	--	gnl|BL_ORD_ID|425974 sp|Q8BG16|S6A15_MOUSE Sodium-dependent neutral amino acid transporter B(0)AT2 OS=Mus musculus OX=10090 GN=Slc6a15 PE=1 SV=1//2.56113e-155	6812586	6818369	-	6474	upstream
Chr10	LNC_000810	XLOC_004460	--	lncRNA	6824844	6829946	-	GS_008866	scaffold292	-	--	6766054	6768040	+	56803	downstream
Chr10	LNC_000810	XLOC_004460	--	lncRNA	6824844	6829946	-	GS_008867	scaffold292	-	--	6764002	6764986	-	59857	upstream
Chr10	LNC_000810	XLOC_004460	--	lncRNA	6824844	6829946	-	GS_008864	noname_GLEAN_10006810	--	gnl|BL_ORD_ID|105663 sp|P28339|DPOD1_BOVIN DNA polymerase delta catalytic subunit OS=Bos taurus OX=9913 GN=POLD1 PE=1 SV=1//0	6781197	6789190	+	35653	downstream
Chr10	LNC_000810	XLOC_004460	--	lncRNA	6824844	6829946	-	GS_008865	noname_GLEAN_10006811	--	gnl|BL_ORD_ID|165362 sp|P13834|GYS1_RABIT Glycogen [starch] synthase, muscle OS=Oryctolagus cuniculus OX=9986 GN=GYS1 PE=1 SV=4//0	6769274	6775052	-	49791	upstream
Chr10	LNC_000810	XLOC_004460	--	lncRNA	6824844	6829946	-	GS_008857	noname_GLEAN_10006803	--	gnl|BL_ORD_ID|125288 sp|Q501J2|F173A_MOUSE Protein FAM173A OS=Mus musculus OX=10090 GN=Fam173a PE=1 SV=1//1.64959e-84	6851697	6853322	-	21750	downstream
Chr10	LNC_000810	XLOC_004460	--	lncRNA	6824844	6829946	-	GS_008856	scaffold292	-	--	6854501	6858275	-	24554	downstream
Chr10	LNC_000810	XLOC_004460	--	lncRNA	6824844	6829946	-	GS_008854	scaffold292	-	--	6866425	6879732	-	36478	downstream
Chr10	LNC_000810	XLOC_004460	--	lncRNA	6824844	6829946	-	GS_008859	noname_GLEAN_10006805	--	gnl|BL_ORD_ID|265993 sp|Q9WV84|NDKM_MOUSE Nucleoside diphosphate kinase, mitochondrial OS=Mus musculus OX=10090 GN=Nme4 PE=1 SV=1//1.39595e-71	6833589	6835471	-	3642	downstream
Chr10	LNC_000810	XLOC_004460	--	lncRNA	6824844	6829946	-	GS_008858	noname_GLEAN_10006804	--	gnl|BL_ORD_ID|511742 sp|Q96QU8|XPO6_HUMAN Exportin-6 OS=Homo sapiens OX=9606 GN=XPO6 PE=1 SV=1//0	6837498	6849401	-	7551	downstream
Chr10	LNC_000810	XLOC_004460	--	lncRNA	6824844	6829946	-	GS_008871	noname_GLEAN_10006815	--	-//-	6728049	6743708	+	81135	downstream
Chr10	LNC_000810	XLOC_004460	--	lncRNA	6824844	6829946	-	GS_008870	noname_GLEAN_10006814	--	gnl|BL_ORD_ID|202527 sp|F1NHE9|KCJ12_CHICK ATP-sensitive inward rectifier potassium channel 12 OS=Gallus gallus OX=9031 GN=KCNJ12 PE=1 SV=1//0	6747721	6749001	+	75842	downstream
Chr10	LNC_000810	XLOC_004460	--	lncRNA	6824844	6829946	-	GS_008855	scaffold292	-	--	6860189	6862694	-	30242	downstream
Chr10	LNC_000810	XLOC_004460	--	lncRNA	6824844	6829946	-	GS_008872	scaffold292	-	--	6724533	6726575	-	98268	upstream
Chr10	LNC_000810	XLOC_004460	--	lncRNA	6824844	6829946	-	GS_008853	noname_GLEAN_10006801	--	gnl|BL_ORD_ID|29413 sp|B5DE73|ASPH2_XENTR Aspartate beta-hydroxylase domain-containing protein 2 OS=Xenopus tropicalis OX=8364 GN=asphd2 PE=2 SV=1//4.40026e-97	6882359	6885553	+	52412	upstream
Chr10	LNC_000810	XLOC_004460	--	lncRNA	6824844	6829946	-	GS_008852	noname_GLEAN_10006800	--	gnl|BL_ORD_ID|49210 sp|Q9NP86|CABP5_HUMAN Calcium-binding protein 5 OS=Homo sapiens OX=9606 GN=CABP5 PE=1 SV=1//3.62241e-69	6887810	6891408	-	57863	downstream
Chr10	LNC_000810	XLOC_004460	--	lncRNA	6824844	6829946	-	GS_008851	scaffold292	-	--	6892871	6895251	+	62924	upstream
Chr10	LNC_000813	XLOC_004496	--	lncRNA	7718290	7720453	-	GS_011048	scaffold348	-	--	7766157	7768298	-	45703	downstream
Chr10	LNC_000813	XLOC_004496	--	lncRNA	7718290	7720453	-	GS_011049	noname_GLEAN_10009746	--	gnl|BL_ORD_ID|103318 sp|Q3MI00|DNJB1_BOVIN DnaJ homolog subfamily B member 1 OS=Bos taurus OX=9913 GN=DNAJB1 PE=2 SV=3//1.64408e-153	7772801	7774891	-	52347	downstream
Chr10	LNC_000813	XLOC_004496	--	lncRNA	7718290	7720453	-	GS_011052	scaffold348	-	--	7797077	7802576	-	76623	downstream
Chr10	LNC_000813	XLOC_004496	--	lncRNA	7718290	7720453	-	GS_011042	noname_GLEAN_10009739	--	gnl|BL_ORD_ID|475893 sp|Q9QYH9|TNF14_MOUSE Tumor necrosis factor ligand superfamily member 14 OS=Mus musculus OX=10090 GN=Tnfsf14 PE=2 SV=1//8.45601e-09	7682199	7684543	-	33746	upstream
Chr10	LNC_000813	XLOC_004496	--	lncRNA	7718290	7720453	-	GS_011043	noname_GLEAN_10009740	--	gnl|BL_ORD_ID|475386 sp|Q28BQ6|TMED1_XENTR Transmembrane emp24 domain-containing protein 1 OS=Xenopus tropicalis OX=8364 GN=tmed1 PE=2 SV=1//2.46897e-67	7686830	7689161	+	29128	downstream
Chr10	LNC_000813	XLOC_004496	--	lncRNA	7718290	7720453	-	GS_011040	noname_GLEAN_10009737	--	gnl|BL_ORD_ID|306898 sp|Q99JY8|PLPP3_MOUSE Phospholipid phosphatase 3 OS=Mus musculus OX=10090 GN=Plpp3 PE=1 SV=1//7.28932e-89	7638213	7672336	-	45953	upstream
Chr10	LNC_000813	XLOC_004496	--	lncRNA	7718290	7720453	-	GS_011041	noname_GLEAN_10009738	--	-//-	7676193	7677922	+	40367	downstream
Chr10	LNC_000813	XLOC_004496	--	lncRNA	7718290	7720453	-	GS_011046	noname_GLEAN_10009743	--	gnl|BL_ORD_ID|202853 sp|Q6UVM4|KCNT2_RAT Potassium channel subfamily T member 2 OS=Rattus norvegicus OX=10116 GN=Kcnt2 PE=1 SV=1//1.51078e-06	7722851	7757041	+	2397	upstream
Chr10	LNC_000813	XLOC_004496	--	lncRNA	7718290	7720453	-	GS_011047	scaffold348	-	--	7761489	7763847	-	41035	downstream
Chr10	LNC_000813	XLOC_004496	--	lncRNA	7718290	7720453	-	GS_011044	noname_GLEAN_10009741	--	gnl|BL_ORD_ID|110042 sp|P39054|DYN2_MOUSE Dynamin-2 OS=Mus musculus OX=10090 GN=Dnm2 PE=1 SV=2//0	7693700	7715968	-	2321	upstream
Chr10	LNC_000813	XLOC_004496	--	lncRNA	7718290	7720453	-	GS_011045	scaffold348	-	--	7716555	7720587	+	-2164	antisense
Chr10	LNC_000813	XLOC_004496	--	lncRNA	7718290	7720453	-	GS_011051	noname_GLEAN_10009748	--	gnl|BL_ORD_ID|426580 sp|Q6SPE9|SAMD1_RABIT Atherin OS=Oryctolagus cuniculus OX=9986 GN=SAMD1 PE=2 SV=1//2.68199e-29	7785409	7792604	-	64955	downstream
Chr10	LNC_000813	XLOC_004496	--	lncRNA	7718290	7720453	-	GS_011039	noname_GLEAN_10009736	--	gnl|BL_ORD_ID|12182 sp|Q80TR1|AGRL1_MOUSE Adhesion G protein-coupled receptor L1 OS=Mus musculus OX=10090 GN=Adgrl1 PE=1 SV=2//1.4339e-85	7596189	7633922	+	84367	downstream
Chr10	LNC_000813	XLOC_004496	--	lncRNA	7718290	7720453	-	GS_011050	noname_GLEAN_10009747	--	gnl|BL_ORD_ID|467586 sp|Q64232|TECR_RAT Very-long-chain enoyl-CoA reductase OS=Rattus norvegicus OX=10116 GN=Tecr PE=1 SV=1//8.81491e-45	7778288	7783230	+	57834	upstream
Chr10	LNC_000813	XLOC_004496	--	lncRNA	7718290	7720453	-	GS_011054	noname_GLEAN_10009750	--	gnl|BL_ORD_ID|78850 sp|Q9BUF7|CRUM3_HUMAN Protein crumbs homolog 3 OS=Homo sapiens OX=9606 GN=CRB3 PE=1 SV=3//4.01892e-08	7817428	7819614	+	96974	upstream
Chr10	LNC_000813	XLOC_004496	--	lncRNA	7718290	7720453	-	GS_011053	scaffold348	-	--	7812542	7815210	-	92088	downstream
Chr10	LNC_000812	XLOC_004470	--	lncRNA	7117789	7121717	-	GS_011015	scaffold348	-	--	7209857	7211299	+	88139	upstream
Chr10	LNC_000812	XLOC_004470	--	lncRNA	7117789	7121717	-	GS_011014	scaffold348	-	--	7201043	7201538	+	79325	upstream
Chr10	LNC_000812	XLOC_004470	--	lncRNA	7117789	7121717	-	GS_011017	noname_GLEAN_10009713	--	gnl|BL_ORD_ID|50401 sp|Q9P1Y5|CAMP3_HUMAN Calmodulin-regulated spectrin-associated protein 3 OS=Homo sapiens OX=9606 GN=CAMSAP3 PE=1 SV=2//3.69874e-107	7218972	7239052	-	97254	downstream
Chr10	LNC_000812	XLOC_004470	--	lncRNA	7117789	7121717	-	GS_011016	noname_GLEAN_10009712	--	gnl|BL_ORD_ID|273800 sp|O00482|NR5A2_HUMAN Nuclear receptor subfamily 5 group A member 2 OS=Homo sapiens OX=9606 GN=NR5A2 PE=1 SV=2//7.05282e-159	7213202	7216527	+	91484	upstream
Chr10	LNC_000812	XLOC_004470	--	lncRNA	7117789	7121717	-	GS_011011	noname_GLEAN_10009710	--	gnl|BL_ORD_ID|342068 sp|Q9N126|RDH8_BOVIN Retinol dehydrogenase 8 OS=Bos taurus OX=9913 GN=RDH8 PE=1 SV=1//1.32556e-108	7186728	7188139	-	65010	downstream
Chr10	LNC_000812	XLOC_004470	--	lncRNA	7117789	7121717	-	GS_011010	noname_GLEAN_10009709	--	gnl|BL_ORD_ID|272445 sp|Q04721|NOTC2_HUMAN Neurogenic locus notch homolog protein 2 OS=Homo sapiens OX=9606 GN=NOTCH2 PE=1 SV=3//3.71669e-67	7165751	7186210	+	44033	upstream
Chr10	LNC_000812	XLOC_004470	--	lncRNA	7117789	7121717	-	GS_011013	scaffold348	-	--	7196766	7198319	+	75048	upstream
Chr10	LNC_000812	XLOC_004470	--	lncRNA	7117789	7121717	-	GS_011012	scaffold348	-	--	7193042	7194733	+	71324	upstream
Chr10	LNC_000812	XLOC_004470	--	lncRNA	7117789	7121717	-	GS_011008	noname_GLEAN_10009707	--	gnl|BL_ORD_ID|71749 sp|Q61245|COBA1_MOUSE Collagen alpha-1(XI) chain OS=Mus musculus OX=10090 GN=Col11a1 PE=1 SV=2//2.39423e-07	7060586	7098105	-	19683	upstream
Chr10	LNC_000812	XLOC_004470	--	lncRNA	7117789	7121717	-	GS_011009	noname_GLEAN_10009708	--	gnl|BL_ORD_ID|342068 sp|Q9N126|RDH8_BOVIN Retinol dehydrogenase 8 OS=Bos taurus OX=9913 GN=RDH8 PE=1 SV=1//3.00859e-129	7115798	7121043	+	-3255	antisense
Chr10	LNC_000815	XLOC_004537	--	lncRNA	8480785	8539745	-	GS_011693	noname_GLEAN_10008817	--	-//-	8632428	8690981	+	92682	upstream
Chr10	LNC_000815	XLOC_004537	--	lncRNA	8480785	8539745	-	GS_011692	noname_GLEAN_10008816	--	gnl|BL_ORD_ID|337362 sp|A0A0R4IBK5|R213A_DANRE E3 ubiquitin-protein ligase rnf213-alpha OS=Danio rerio OX=7955 GN=rnf213a PE=3 SV=1//0	8595397	8623036	+	55651	upstream
Chr10	LNC_000815	XLOC_004537	--	lncRNA	8480785	8539745	-	GS_011691	noname_GLEAN_10008815	--	gnl|BL_ORD_ID|57030 sp|P35329|CD22_MOUSE B-cell receptor CD22 OS=Mus musculus OX=10090 GN=Cd22 PE=1 SV=1//6.35868e-17	8588829	8590229	+	49083	upstream
Chr10	LNC_000815	XLOC_004537	--	lncRNA	8480785	8539745	-	GS_011690	noname_GLEAN_10008814	--	gnl|BL_ORD_ID|272603 sp|Q8MJV4|NPB_BOVIN Neuropeptide B OS=Bos taurus OX=9913 GN=NPB PE=1 SV=1//3.87143e-29	8584882	8586275	-	45136	downstream
Chr10	LNC_000815	XLOC_004537	--	lncRNA	8480785	8539745	-	GS_011084	noname_GLEAN_10009779	--	gnl|BL_ORD_ID|219264 sp|Q6ZMQ8|LMTK1_HUMAN Serine/threonine-protein kinase LMTK1 OS=Homo sapiens OX=9606 GN=AATK PE=1 SV=2//1.23414e-10	8379430	8405953	-	74831	upstream
Chr10	LNC_000815	XLOC_004537	--	lncRNA	8480785	8539745	-	GS_011085	noname_GLEAN_10009780	--	gnl|BL_ORD_ID|225286 sp|A0A075B6K2|LV312_HUMAN Immunoglobulin lambda variable 3-12 OS=Homo sapiens OX=9606 GN=IGLV3-12 PE=3 SV=2//1.37972e-07	8408201	8408670	+	72114	downstream
Chr10	LNC_000815	XLOC_004537	--	lncRNA	8480785	8539745	-	GS_011688	noname_GLEAN_10008812	--	gnl|BL_ORD_ID|295729 sp|Q99447|PCY2_HUMAN Ethanolamine-phosphate cytidylyltransferase OS=Homo sapiens OX=9606 GN=PCYT2 PE=1 SV=1//0	8565314	8573664	+	25568	upstream
Chr10	LNC_000815	XLOC_004537	--	lncRNA	8480785	8539745	-	GS_011689	noname_GLEAN_10008813	--	gnl|BL_ORD_ID|156938 sp|Q9XZV3|GNAO_GEOCY Guanine nucleotide-binding protein G(o) subunit alpha OS=Geodia cydonium OX=6047 PE=2 SV=3//6.99835e-110	8576270	8584144	+	36524	upstream
Chr10	LNC_000815	XLOC_004537	--	lncRNA	8480785	8539745	-	GS_011680	scaffold366	-	--	8459809	8461790	-	18994	upstream
Chr10	LNC_000815	XLOC_004537	--	lncRNA	8480785	8539745	-	GS_011681	scaffold366	-	--	8463901	8466294	-	14490	upstream
Chr10	LNC_000815	XLOC_004537	--	lncRNA	8480785	8539745	-	GS_011682	noname_GLEAN_10008806	--	gnl|BL_ORD_ID|438279 sp|A7E3W5|SNG2_BOVIN Synaptogyrin-2 OS=Bos taurus OX=9913 GN=SYNGR2 PE=2 SV=1//6.83726e-61	8473687	8475906	-	4878	upstream
Chr10	LNC_000815	XLOC_004537	--	lncRNA	8480785	8539745	-	GS_011683	noname_GLEAN_10008807	--	gnl|BL_ORD_ID|475321 sp|Q7TN60|TMC6_MOUSE Transmembrane channel-like protein 6 OS=Mus musculus OX=10090 GN=Tmc6 PE=1 SV=2//9.217e-11	8477008	8487786	+	-7002	antisense
Chr10	LNC_000815	XLOC_004537	--	lncRNA	8480785	8539745	-	GS_011684	noname_GLEAN_10008808	--	gnl|BL_ORD_ID|272424 sp|C5H5C4|NOT1A_DANRE Palmitoleoyl-protein carboxylesterase notum1a OS=Danio rerio OX=7955 GN=notum1a PE=2 SV=1//0	8528043	8533371	+	-5329	antisense
Chr10	LNC_000815	XLOC_004537	--	lncRNA	8480785	8539745	-	GS_011685	noname_GLEAN_10008809	--	gnl|BL_ORD_ID|227110 sp|B2RZ87|MADL2_RAT Myeloid-associated differentiation marker-like protein 2 OS=Rattus norvegicus OX=10116 GN=Myadml2 PE=2 SV=1//2.44392e-123	8538437	8539348	+	-912	antisense
Chr10	LNC_000815	XLOC_004537	--	lncRNA	8480785	8539745	-	GS_011686	scaffold366	-	--	8541565	8544779	+	1819	upstream
Chr10	LNC_000815	XLOC_004537	--	lncRNA	8480785	8539745	-	GS_011687	noname_GLEAN_10008811	--	gnl|BL_ORD_ID|227210 sp|O54790|MAFG_MOUSE Transcription factor MafG OS=Mus musculus OX=10090 GN=Mafg PE=1 SV=1//3.05029e-86	8546083	8557407	+	6337	upstream
Chr10	LNC_000814	XLOC_004532	--	lncRNA	8369893	8370844	-	GS_011084	noname_GLEAN_10009779	--	gnl|BL_ORD_ID|219264 sp|Q6ZMQ8|LMTK1_HUMAN Serine/threonine-protein kinase LMTK1 OS=Homo sapiens OX=9606 GN=AATK PE=1 SV=2//1.23414e-10	8379430	8405953	-	8585	downstream
Chr10	LNC_000814	XLOC_004532	--	lncRNA	8369893	8370844	-	GS_011085	noname_GLEAN_10009780	--	gnl|BL_ORD_ID|225286 sp|A0A075B6K2|LV312_HUMAN Immunoglobulin lambda variable 3-12 OS=Homo sapiens OX=9606 GN=IGLV3-12 PE=3 SV=2//1.37972e-07	8408201	8408670	+	37356	upstream
Chr10	LNC_000814	XLOC_004532	--	lncRNA	8369893	8370844	-	GS_011082	scaffold348	-	--	8321091	8324302	+	45590	downstream
Chr10	LNC_000814	XLOC_004532	--	lncRNA	8369893	8370844	-	GS_011083	scaffold348	-	--	8338447	8375273	+	-952	antisense
Chr10	LNC_000814	XLOC_004532	--	lncRNA	8369893	8370844	-	GS_011081	scaffold348	-	--	8293461	8318923	+	50969	downstream
Chr10	LNC_000814	XLOC_004532	--	lncRNA	8369893	8370844	-	GS_011680	scaffold366	-	--	8459809	8461790	-	88964	downstream
Chr10	LNC_000814	XLOC_004532	--	lncRNA	8369893	8370844	-	GS_011681	scaffold366	-	--	8463901	8466294	-	93056	downstream
Chr10	LNC_000817	XLOC_004537	--	lncRNA	8532078	8537413	-	GS_011693	noname_GLEAN_10008817	--	-//-	8632428	8690981	+	95014	upstream
Chr10	LNC_000817	XLOC_004537	--	lncRNA	8532078	8537413	-	GS_011692	noname_GLEAN_10008816	--	gnl|BL_ORD_ID|337362 sp|A0A0R4IBK5|R213A_DANRE E3 ubiquitin-protein ligase rnf213-alpha OS=Danio rerio OX=7955 GN=rnf213a PE=3 SV=1//0	8595397	8623036	+	57983	upstream
Chr10	LNC_000817	XLOC_004537	--	lncRNA	8532078	8537413	-	GS_011691	noname_GLEAN_10008815	--	gnl|BL_ORD_ID|57030 sp|P35329|CD22_MOUSE B-cell receptor CD22 OS=Mus musculus OX=10090 GN=Cd22 PE=1 SV=1//6.35868e-17	8588829	8590229	+	51415	upstream
Chr10	LNC_000817	XLOC_004537	--	lncRNA	8532078	8537413	-	GS_011690	noname_GLEAN_10008814	--	gnl|BL_ORD_ID|272603 sp|Q8MJV4|NPB_BOVIN Neuropeptide B OS=Bos taurus OX=9913 GN=NPB PE=1 SV=1//3.87143e-29	8584882	8586275	-	47468	downstream
Chr10	LNC_000817	XLOC_004537	--	lncRNA	8532078	8537413	-	GS_011688	noname_GLEAN_10008812	--	gnl|BL_ORD_ID|295729 sp|Q99447|PCY2_HUMAN Ethanolamine-phosphate cytidylyltransferase OS=Homo sapiens OX=9606 GN=PCYT2 PE=1 SV=1//0	8565314	8573664	+	27900	upstream
Chr10	LNC_000817	XLOC_004537	--	lncRNA	8532078	8537413	-	GS_011689	noname_GLEAN_10008813	--	gnl|BL_ORD_ID|156938 sp|Q9XZV3|GNAO_GEOCY Guanine nucleotide-binding protein G(o) subunit alpha OS=Geodia cydonium OX=6047 PE=2 SV=3//6.99835e-110	8576270	8584144	+	38856	upstream
Chr10	LNC_000817	XLOC_004537	--	lncRNA	8532078	8537413	-	GS_011680	scaffold366	-	--	8459809	8461790	-	70287	upstream
Chr10	LNC_000817	XLOC_004537	--	lncRNA	8532078	8537413	-	GS_011681	scaffold366	-	--	8463901	8466294	-	65783	upstream
Chr10	LNC_000817	XLOC_004537	--	lncRNA	8532078	8537413	-	GS_011682	noname_GLEAN_10008806	--	gnl|BL_ORD_ID|438279 sp|A7E3W5|SNG2_BOVIN Synaptogyrin-2 OS=Bos taurus OX=9913 GN=SYNGR2 PE=2 SV=1//6.83726e-61	8473687	8475906	-	56171	upstream
Chr10	LNC_000817	XLOC_004537	--	lncRNA	8532078	8537413	-	GS_011683	noname_GLEAN_10008807	--	gnl|BL_ORD_ID|475321 sp|Q7TN60|TMC6_MOUSE Transmembrane channel-like protein 6 OS=Mus musculus OX=10090 GN=Tmc6 PE=1 SV=2//9.217e-11	8477008	8487786	+	44291	downstream
Chr10	LNC_000817	XLOC_004537	--	lncRNA	8532078	8537413	-	GS_011684	noname_GLEAN_10008808	--	gnl|BL_ORD_ID|272424 sp|C5H5C4|NOT1A_DANRE Palmitoleoyl-protein carboxylesterase notum1a OS=Danio rerio OX=7955 GN=notum1a PE=2 SV=1//0	8528043	8533371	+	-1294	antisense
Chr10	LNC_000817	XLOC_004537	--	lncRNA	8532078	8537413	-	GS_011685	noname_GLEAN_10008809	--	gnl|BL_ORD_ID|227110 sp|B2RZ87|MADL2_RAT Myeloid-associated differentiation marker-like protein 2 OS=Rattus norvegicus OX=10116 GN=Myadml2 PE=2 SV=1//2.44392e-123	8538437	8539348	+	1023	upstream
Chr10	LNC_000817	XLOC_004537	--	lncRNA	8532078	8537413	-	GS_011686	scaffold366	-	--	8541565	8544779	+	4151	upstream
Chr10	LNC_000817	XLOC_004537	--	lncRNA	8532078	8537413	-	GS_011687	noname_GLEAN_10008811	--	gnl|BL_ORD_ID|227210 sp|O54790|MAFG_MOUSE Transcription factor MafG OS=Mus musculus OX=10090 GN=Mafg PE=1 SV=1//3.05029e-86	8546083	8557407	+	8669	upstream
Chr10	LNC_000816	XLOC_004537	--	lncRNA	8492722	8541094	-	GS_011693	noname_GLEAN_10008817	--	-//-	8632428	8690981	+	91333	upstream
Chr10	LNC_000816	XLOC_004537	--	lncRNA	8492722	8541094	-	GS_011692	noname_GLEAN_10008816	--	gnl|BL_ORD_ID|337362 sp|A0A0R4IBK5|R213A_DANRE E3 ubiquitin-protein ligase rnf213-alpha OS=Danio rerio OX=7955 GN=rnf213a PE=3 SV=1//0	8595397	8623036	+	54302	upstream
Chr10	LNC_000816	XLOC_004537	--	lncRNA	8492722	8541094	-	GS_011691	noname_GLEAN_10008815	--	gnl|BL_ORD_ID|57030 sp|P35329|CD22_MOUSE B-cell receptor CD22 OS=Mus musculus OX=10090 GN=Cd22 PE=1 SV=1//6.35868e-17	8588829	8590229	+	47734	upstream
Chr10	LNC_000816	XLOC_004537	--	lncRNA	8492722	8541094	-	GS_011690	noname_GLEAN_10008814	--	gnl|BL_ORD_ID|272603 sp|Q8MJV4|NPB_BOVIN Neuropeptide B OS=Bos taurus OX=9913 GN=NPB PE=1 SV=1//3.87143e-29	8584882	8586275	-	43787	downstream
Chr10	LNC_000816	XLOC_004537	--	lncRNA	8492722	8541094	-	GS_011084	noname_GLEAN_10009779	--	gnl|BL_ORD_ID|219264 sp|Q6ZMQ8|LMTK1_HUMAN Serine/threonine-protein kinase LMTK1 OS=Homo sapiens OX=9606 GN=AATK PE=1 SV=2//1.23414e-10	8379430	8405953	-	86768	upstream
Chr10	LNC_000816	XLOC_004537	--	lncRNA	8492722	8541094	-	GS_011085	noname_GLEAN_10009780	--	gnl|BL_ORD_ID|225286 sp|A0A075B6K2|LV312_HUMAN Immunoglobulin lambda variable 3-12 OS=Homo sapiens OX=9606 GN=IGLV3-12 PE=3 SV=2//1.37972e-07	8408201	8408670	+	84051	downstream
Chr10	LNC_000816	XLOC_004537	--	lncRNA	8492722	8541094	-	GS_011688	noname_GLEAN_10008812	--	gnl|BL_ORD_ID|295729 sp|Q99447|PCY2_HUMAN Ethanolamine-phosphate cytidylyltransferase OS=Homo sapiens OX=9606 GN=PCYT2 PE=1 SV=1//0	8565314	8573664	+	24219	upstream
Chr10	LNC_000816	XLOC_004537	--	lncRNA	8492722	8541094	-	GS_011689	noname_GLEAN_10008813	--	gnl|BL_ORD_ID|156938 sp|Q9XZV3|GNAO_GEOCY Guanine nucleotide-binding protein G(o) subunit alpha OS=Geodia cydonium OX=6047 PE=2 SV=3//6.99835e-110	8576270	8584144	+	35175	upstream
Chr10	LNC_000816	XLOC_004537	--	lncRNA	8492722	8541094	-	GS_011680	scaffold366	-	--	8459809	8461790	-	30931	upstream
Chr10	LNC_000816	XLOC_004537	--	lncRNA	8492722	8541094	-	GS_011681	scaffold366	-	--	8463901	8466294	-	26427	upstream
Chr10	LNC_000816	XLOC_004537	--	lncRNA	8492722	8541094	-	GS_011682	noname_GLEAN_10008806	--	gnl|BL_ORD_ID|438279 sp|A7E3W5|SNG2_BOVIN Synaptogyrin-2 OS=Bos taurus OX=9913 GN=SYNGR2 PE=2 SV=1//6.83726e-61	8473687	8475906	-	16815	upstream
Chr10	LNC_000816	XLOC_004537	--	lncRNA	8492722	8541094	-	GS_011683	noname_GLEAN_10008807	--	gnl|BL_ORD_ID|475321 sp|Q7TN60|TMC6_MOUSE Transmembrane channel-like protein 6 OS=Mus musculus OX=10090 GN=Tmc6 PE=1 SV=2//9.217e-11	8477008	8487786	+	4935	downstream
Chr10	LNC_000816	XLOC_004537	--	lncRNA	8492722	8541094	-	GS_011684	noname_GLEAN_10008808	--	gnl|BL_ORD_ID|272424 sp|C5H5C4|NOT1A_DANRE Palmitoleoyl-protein carboxylesterase notum1a OS=Danio rerio OX=7955 GN=notum1a PE=2 SV=1//0	8528043	8533371	+	-5329	antisense
Chr10	LNC_000816	XLOC_004537	--	lncRNA	8492722	8541094	-	GS_011685	noname_GLEAN_10008809	--	gnl|BL_ORD_ID|227110 sp|B2RZ87|MADL2_RAT Myeloid-associated differentiation marker-like protein 2 OS=Rattus norvegicus OX=10116 GN=Myadml2 PE=2 SV=1//2.44392e-123	8538437	8539348	+	-912	antisense
Chr10	LNC_000816	XLOC_004537	--	lncRNA	8492722	8541094	-	GS_011686	scaffold366	-	--	8541565	8544779	+	470	upstream
Chr10	LNC_000816	XLOC_004537	--	lncRNA	8492722	8541094	-	GS_011687	noname_GLEAN_10008811	--	gnl|BL_ORD_ID|227210 sp|O54790|MAFG_MOUSE Transcription factor MafG OS=Mus musculus OX=10090 GN=Mafg PE=1 SV=1//3.05029e-86	8546083	8557407	+	4988	upstream
Chr24	LNC_006112	XLOC_035109	--	lncRNA	10530345	10530695	+	GS_017318	CUFF77.4131.1	--	gnl|BL_ORD_ID|199799 sp|P54864|JUN_SERCA Transcription factor AP-1 OS=Serinus canaria OX=9135 GN=JUN PE=2 SV=1//6.00741e-150	10493207	10494184	-	36160	upstream
Chr24	LNC_006112	XLOC_035109	--	lncRNA	10530345	10530695	+	GS_017319	noname_GLEAN_10019622	--	gnl|BL_ORD_ID|16851 sp|Q01484|ANK2_HUMAN Ankyrin-2 OS=Homo sapiens OX=9606 GN=ANK2 PE=1 SV=4//1.59157e-30	10486253	10489882	-	40462	upstream
Chr24	LNC_006112	XLOC_035109	--	lncRNA	10530345	10530695	+	GS_017314	noname_GLEAN_10019618	--	gnl|BL_ORD_ID|134976 sp|Q8K4C0|FMO5_RAT Dimethylaniline monooxygenase [N-oxide-forming] 5 OS=Rattus norvegicus OX=10116 GN=Fmo5 PE=1 SV=3//0	10601396	10605097	+	70700	upstream
Chr24	LNC_006112	XLOC_035109	--	lncRNA	10530345	10530695	+	GS_017315	noname_GLEAN_10019619	--	gnl|BL_ORD_ID|134974 sp|P97872|FMO5_MOUSE Dimethylaniline monooxygenase [N-oxide-forming] 5 OS=Mus musculus OX=10090 GN=Fmo5 PE=1 SV=4//7.19093e-133	10588670	10599997	+	57974	upstream
Chr24	LNC_006112	XLOC_035109	--	lncRNA	10530345	10530695	+	GS_017316	noname_GLEAN_10019620	--	gnl|BL_ORD_ID|134972 sp|P49109|FMO5_CAVPO Dimethylaniline monooxygenase [N-oxide-forming] 5 OS=Cavia porcellus OX=10141 GN=FMO5 PE=2 SV=2//3.93486e-169	10574033	10585892	+	43337	upstream
Chr24	LNC_006112	XLOC_035109	--	lncRNA	10530345	10530695	+	GS_017317	noname_GLEAN_10019621	--	gnl|BL_ORD_ID|314386 sp|Q5ZJF4|PRDX6_CHICK Peroxiredoxin-6 OS=Gallus gallus OX=9031 GN=PRDX6 PE=2 SV=3//1.2809e-117	10567117	10573084	-	36421	downstream
Chr24	LNC_006112	XLOC_035109	--	lncRNA	10530345	10530695	+	GS_017313	CUFF77.3965.1	--	gnl|BL_ORD_ID|314281 sp|Q3TLH4|PRC2C_MOUSE Protein PRRC2C OS=Mus musculus OX=10090 GN=Prrc2c PE=1 SV=3//1.46906e-56	10618089	10634061	+	87393	upstream
Chr24	LNC_006112	XLOC_035109	--	lncRNA	10530345	10530695	+	GS_017324	noname_GLEAN_10019626	--	gnl|BL_ORD_ID|348270 sp|Q86X27|RGPS2_HUMAN Ras-specific guanine nucleotide-releasing factor RalGPS2 OS=Homo sapiens OX=9606 GN=RALGPS2 PE=1 SV=1//3.8431e-13	10368822	10431019	+	99325	downstream
Chr24	LNC_006112	XLOC_035109	--	lncRNA	10530345	10530695	+	GS_017321	CUFF77.4093.3	--	gnl|BL_ORD_ID|475964 sp|P41047|TNFL6_MOUSE Tumor necrosis factor ligand superfamily member 6 OS=Mus musculus OX=10090 GN=Faslg PE=1 SV=1//8.65595e-21	10475576	10477080	-	53264	upstream
Chr24	LNC_006112	XLOC_035109	--	lncRNA	10530345	10530695	+	GS_017320	noname_GLEAN_10019623	--	-//-	10478854	10480980	-	49364	upstream
Chr24	LNC_006112	XLOC_035109	--	lncRNA	10530345	10530695	+	GS_017323	noname_GLEAN_10019625	--	gnl|BL_ORD_ID|512474 sp|Q5RH51|XYLK_DANRE Glycosaminoglycan xylosylkinase OS=Danio rerio OX=7955 GN=fam20b PE=2 SV=1//0	10437044	10444932	+	85412	downstream
Chr24	LNC_006112	XLOC_035109	--	lncRNA	10530345	10530695	+	GS_017322	CUFF77.4103.1	--	-//-	10459082	10459817	+	70527	downstream
Chr24	LNC_006112	XLOC_035109	--	lncRNA	10530345	10530695	+	GS_021623	GS_021623	-	--	10449109	10449837	-	80507	upstream
Chr12	LNC_001721	XLOC_009700	--	lncRNA	21399229	21409177	-	GS_004615	scaffold188	-	--	21371993	21376937	-	22291	upstream
Chr12	LNC_001721	XLOC_009700	--	lncRNA	21399229	21409177	-	GS_004614	scaffold188	-	--	21380800	21385367	-	13861	upstream
Chr12	LNC_001721	XLOC_009700	--	lncRNA	21399229	21409177	-	GS_004617	noname_GLEAN_10006378	--	gnl|BL_ORD_ID|125868 sp|P00451|FA8_HUMAN Coagulation factor VIII OS=Homo sapiens OX=9606 GN=F8 PE=1 SV=1//3.85864e-26	21355242	21366279	-	32949	upstream
Chr12	LNC_001721	XLOC_009700	--	lncRNA	21399229	21409177	-	GS_004616	scaffold188	-	--	21368101	21368967	-	30261	upstream
Chr12	LNC_001721	XLOC_009700	--	lncRNA	21399229	21409177	-	GS_004613	noname_GLEAN_10006376	--	gnl|BL_ORD_ID|479744 sp|Q9QUS6|TRIM1_MOUSE Probable E3 ubiquitin-protein ligase MID2 OS=Mus musculus OX=10090 GN=Mid2 PE=2 SV=2//1.48433e-52	21412780	21484259	-	3602	downstream
Chr12	LNC_001721	XLOC_009700	--	lncRNA	21399229	21409177	-	GS_007336	noname_GLEAN_10001151	--	gnl|BL_ORD_ID|125869 sp|Q06194|FA8_MOUSE Coagulation factor VIII OS=Mus musculus OX=10090 GN=F8 PE=2 SV=2//8.47203e-23	21345163	21346963	-	52265	upstream
Chr12	LNC_001721	XLOC_009700	--	lncRNA	21399229	21409177	-	GS_007335	noname_GLEAN_10001150	--	gnl|BL_ORD_ID|245697 sp|Q8K1P8|MOT8_RAT Monocarboxylate transporter 8 OS=Rattus norvegicus OX=10116 GN=SLC16A2 PE=1 SV=1//0	21318082	21334350	+	64878	downstream
Chr12	LNC_001721	XLOC_009700	--	lncRNA	21399229	21409177	-	GS_007334	noname_GLEAN_10001149	--	gnl|BL_ORD_ID|223500 sp|Q8WUT4|LRRN4_HUMAN Leucine-rich repeat neuronal protein 4 OS=Homo sapiens OX=9606 GN=LRRN4 PE=1 SV=3//1.46358e-12	21309508	21310287	-	88941	upstream
Chr12	LNC_001721	XLOC_009700	--	lncRNA	21399229	21409177	-	GS_007333	scaffold249	-	--	21305937	21306699	-	92529	upstream
Chr12	LNC_001721	XLOC_009700	--	lncRNA	21399229	21409177	-	GS_021574	GS_021574	-	--	21301626	21303335	-	95893	upstream
Chr12	LNC_001722	XLOC_009716	--	lncRNA	21579285	21580295	-	GS_004613	noname_GLEAN_10006376	--	gnl|BL_ORD_ID|479744 sp|Q9QUS6|TRIM1_MOUSE Probable E3 ubiquitin-protein ligase MID2 OS=Mus musculus OX=10090 GN=Mid2 PE=2 SV=2//1.48433e-52	21412780	21484259	-	95025	upstream
Chr12	LNC_001722	XLOC_009716	--	lncRNA	21579285	21580295	-	GS_004612	noname_GLEAN_10006375	--	gnl|BL_ORD_ID|462782 sp|Q9EQZ1|T22D3_RAT TSC22 domain family protein 3 OS=Rattus norvegicus OX=10116 GN=Tsc22d3 PE=1 SV=1//2.70224e-57	21579750	21613498	+	-546	antisense
Chr20	LNC_004482	XLOC_025506	--	lncRNA	2421511	2426824	+	GS_011958	noname_GLEAN_10005795	--	gnl|BL_ORD_ID|294563 sp|D4ACX8|PCD16_RAT Protocadherin-16 OS=Rattus norvegicus OX=10116 GN=Dchs1 PE=3 SV=2//3.12547e-62	2273520	2341030	-	80480	upstream
Chr20	LNC_004482	XLOC_025506	--	lncRNA	2421511	2426824	+	GS_011959	scaffold373	-	--	2388419	2391128	-	30382	upstream
Chr20	LNC_004482	XLOC_025506	--	lncRNA	2421511	2426824	+	GS_011969	noname_GLEAN_10005806	--	gnl|BL_ORD_ID|117270 sp|Q0IIE6|ELMD1_BOVIN ELMO domain-containing protein 1 OS=Bos taurus OX=9913 GN=ELMOD1 PE=2 SV=1//6.77992e-162	2476954	2485121	+	50129	upstream
Chr20	LNC_004482	XLOC_025506	--	lncRNA	2421511	2426824	+	GS_011968	noname_GLEAN_10005805	--	gnl|BL_ORD_ID|425647 sp|Q8IXU6|S35F2_HUMAN Solute carrier family 35 member F2 OS=Homo sapiens OX=9606 GN=SLC35F2 PE=1 SV=1//6.34923e-140	2472723	2476009	+	45898	upstream
Chr20	LNC_004482	XLOC_025506	--	lncRNA	2421511	2426824	+	GS_011965	noname_GLEAN_10005802	--	gnl|BL_ORD_ID|183993 sp|Q5XHI9|HUNKA_XENLA Hormonally up-regulated neu tumor-associated kinase homolog A OS=Xenopus laevis OX=8355 GN=hunk-a PE=2 SV=1//0	2444765	2452786	-	17940	downstream
Chr20	LNC_004482	XLOC_025506	--	lncRNA	2421511	2426824	+	GS_011964	noname_GLEAN_10005801	--	gnl|BL_ORD_ID|248285 sp|B2RZC4|MS18A_RAT Protein Mis18-alpha OS=Rattus norvegicus OX=10116 GN=Mis18a PE=2 SV=1//6.44617e-32	2431475	2437310	+	4650	upstream
Chr20	LNC_004482	XLOC_025506	--	lncRNA	2421511	2426824	+	GS_011967	noname_GLEAN_10005804	--	gnl|BL_ORD_ID|438850 sp|O73872|SODC_DANRE Superoxide dismutase [Cu-Zn] OS=Danio rerio OX=7955 GN=sod1 PE=2 SV=1//7.51206e-81	2467221	2469523	+	40396	upstream
Chr20	LNC_004482	XLOC_025506	--	lncRNA	2421511	2426824	+	GS_011966	noname_GLEAN_10005803	--	gnl|BL_ORD_ID|433708 sp|O95104|SFR15_HUMAN Splicing factor, arginine/serine-rich 15 OS=Homo sapiens OX=9606 GN=SCAF4 PE=1 SV=3//3.29241e-66	2456023	2462497	+	29198	upstream
Chr20	LNC_004482	XLOC_025506	--	lncRNA	2421511	2426824	+	GS_011961	noname_GLEAN_10005798	--	gnl|BL_ORD_ID|81795 sp|Q6DRC3|CU059_DANRE UPF0769 protein C21orf59 homolog OS=Danio rerio OX=7955 GN=kur PE=1 SV=1//1.42147e-161	2418001	2420274	+	1236	downstream
Chr20	LNC_004482	XLOC_025506	--	lncRNA	2421511	2426824	+	GS_011960	CUFF54.2821.1	--	gnl|BL_ORD_ID|457735 sp|Q62910|SYNJ1_RAT Synaptojanin-1 OS=Rattus norvegicus OX=10116 GN=Synj1 PE=1 SV=3//0	2394394	2414659	+	6851	downstream
Chr20	LNC_004482	XLOC_025506	--	lncRNA	2421511	2426824	+	GS_011963	noname_GLEAN_10005800	--	gnl|BL_ORD_ID|167029 sp|Q96CS2|HAUS1_HUMAN HAUS augmin-like complex subunit 1 OS=Homo sapiens OX=9606 GN=HAUS1 PE=1 SV=1//6.90605e-74	2427996	2430603	-	1171	downstream
Chr20	LNC_004482	XLOC_025506	--	lncRNA	2421511	2426824	+	GS_011962	noname_GLEAN_10005799	--	gnl|BL_ORD_ID|122957 sp|P58659|EVA1C_MOUSE Protein eva-1 homolog C OS=Mus musculus OX=10090 GN=Eva1c PE=2 SV=2//2.32561e-87	2422219	2426050	-	-3832	antisense
Chr20	LNC_004483	XLOC_025506	--	lncRNA	2421511	2426824	+	GS_011958	noname_GLEAN_10005795	--	gnl|BL_ORD_ID|294563 sp|D4ACX8|PCD16_RAT Protocadherin-16 OS=Rattus norvegicus OX=10116 GN=Dchs1 PE=3 SV=2//3.12547e-62	2273520	2341030	-	80480	upstream
Chr20	LNC_004483	XLOC_025506	--	lncRNA	2421511	2426824	+	GS_011959	scaffold373	-	--	2388419	2391128	-	30382	upstream
Chr20	LNC_004483	XLOC_025506	--	lncRNA	2421511	2426824	+	GS_011969	noname_GLEAN_10005806	--	gnl|BL_ORD_ID|117270 sp|Q0IIE6|ELMD1_BOVIN ELMO domain-containing protein 1 OS=Bos taurus OX=9913 GN=ELMOD1 PE=2 SV=1//6.77992e-162	2476954	2485121	+	50129	upstream
Chr20	LNC_004483	XLOC_025506	--	lncRNA	2421511	2426824	+	GS_011968	noname_GLEAN_10005805	--	gnl|BL_ORD_ID|425647 sp|Q8IXU6|S35F2_HUMAN Solute carrier family 35 member F2 OS=Homo sapiens OX=9606 GN=SLC35F2 PE=1 SV=1//6.34923e-140	2472723	2476009	+	45898	upstream
Chr20	LNC_004483	XLOC_025506	--	lncRNA	2421511	2426824	+	GS_011965	noname_GLEAN_10005802	--	gnl|BL_ORD_ID|183993 sp|Q5XHI9|HUNKA_XENLA Hormonally up-regulated neu tumor-associated kinase homolog A OS=Xenopus laevis OX=8355 GN=hunk-a PE=2 SV=1//0	2444765	2452786	-	17940	downstream
Chr20	LNC_004483	XLOC_025506	--	lncRNA	2421511	2426824	+	GS_011964	noname_GLEAN_10005801	--	gnl|BL_ORD_ID|248285 sp|B2RZC4|MS18A_RAT Protein Mis18-alpha OS=Rattus norvegicus OX=10116 GN=Mis18a PE=2 SV=1//6.44617e-32	2431475	2437310	+	4650	upstream
Chr20	LNC_004483	XLOC_025506	--	lncRNA	2421511	2426824	+	GS_011967	noname_GLEAN_10005804	--	gnl|BL_ORD_ID|438850 sp|O73872|SODC_DANRE Superoxide dismutase [Cu-Zn] OS=Danio rerio OX=7955 GN=sod1 PE=2 SV=1//7.51206e-81	2467221	2469523	+	40396	upstream
Chr20	LNC_004483	XLOC_025506	--	lncRNA	2421511	2426824	+	GS_011966	noname_GLEAN_10005803	--	gnl|BL_ORD_ID|433708 sp|O95104|SFR15_HUMAN Splicing factor, arginine/serine-rich 15 OS=Homo sapiens OX=9606 GN=SCAF4 PE=1 SV=3//3.29241e-66	2456023	2462497	+	29198	upstream
Chr20	LNC_004483	XLOC_025506	--	lncRNA	2421511	2426824	+	GS_011961	noname_GLEAN_10005798	--	gnl|BL_ORD_ID|81795 sp|Q6DRC3|CU059_DANRE UPF0769 protein C21orf59 homolog OS=Danio rerio OX=7955 GN=kur PE=1 SV=1//1.42147e-161	2418001	2420274	+	1236	downstream
Chr20	LNC_004483	XLOC_025506	--	lncRNA	2421511	2426824	+	GS_011960	CUFF54.2821.1	--	gnl|BL_ORD_ID|457735 sp|Q62910|SYNJ1_RAT Synaptojanin-1 OS=Rattus norvegicus OX=10116 GN=Synj1 PE=1 SV=3//0	2394394	2414659	+	6851	downstream
Chr20	LNC_004483	XLOC_025506	--	lncRNA	2421511	2426824	+	GS_011963	noname_GLEAN_10005800	--	gnl|BL_ORD_ID|167029 sp|Q96CS2|HAUS1_HUMAN HAUS augmin-like complex subunit 1 OS=Homo sapiens OX=9606 GN=HAUS1 PE=1 SV=1//6.90605e-74	2427996	2430603	-	1171	downstream
Chr20	LNC_004483	XLOC_025506	--	lncRNA	2421511	2426824	+	GS_011962	noname_GLEAN_10005799	--	gnl|BL_ORD_ID|122957 sp|P58659|EVA1C_MOUSE Protein eva-1 homolog C OS=Mus musculus OX=10090 GN=Eva1c PE=2 SV=2//2.32561e-87	2422219	2426050	-	-3832	antisense
Chr20	LNC_004480	XLOC_025495	--	lncRNA	2112760	2121666	+	GS_011954	noname_GLEAN_10005791	--	gnl|BL_ORD_ID|137992 sp|Q5SZK8|FREM2_HUMAN FRAS1-related extracellular matrix protein 2 OS=Homo sapiens OX=9606 GN=FREM2 PE=1 SV=2//0	2122695	2182536	+	1028	upstream
Chr20	LNC_004480	XLOC_025495	--	lncRNA	2112760	2121666	+	GS_011955	noname_GLEAN_10005792	--	gnl|BL_ORD_ID|479752 sp|Q9R1R2|TRIM3_MOUSE Tripartite motif-containing protein 3 OS=Mus musculus OX=10090 GN=Trim3 PE=1 SV=1//0	2187157	2196615	-	65490	downstream
Chr20	LNC_004480	XLOC_025495	--	lncRNA	2112760	2121666	+	GS_011956	noname_GLEAN_10005793	--	gnl|BL_ORD_ID|132028 sp|Q9C0D6|FHDC1_HUMAN FH2 domain-containing protein 1 OS=Homo sapiens OX=9606 GN=FHDC1 PE=1 SV=2//4.39203e-78	2214293	2220159	-	92626	downstream
Chr20	LNC_004480	XLOC_025495	--	lncRNA	2112760	2121666	+	GS_011950	noname_GLEAN_10005786	--	gnl|BL_ORD_ID|494014 sp|Q6PDD0|UD2A2_MOUSE UDP-glucuronosyltransferase 2A2 OS=Mus musculus OX=10090 GN=Ugt2a2 PE=2 SV=1//1.01316e-125	2011232	2013420	+	99339	downstream
Chr20	LNC_004480	XLOC_025495	--	lncRNA	2112760	2121666	+	GS_011951	scaffold373	-	--	2015579	2017846	+	94913	downstream
Chr20	LNC_004480	XLOC_025495	--	lncRNA	2112760	2121666	+	GS_011952	noname_GLEAN_10005789	--	gnl|BL_ORD_ID|311217 sp|Q62009|POSTN_MOUSE Periostin OS=Mus musculus OX=10090 GN=Postn PE=1 SV=2//0	2027170	2042259	-	70500	upstream
Chr20	LNC_004480	XLOC_025495	--	lncRNA	2112760	2121666	+	GS_011953	noname_GLEAN_10005790	--	gnl|BL_ORD_ID|483290 sp|Q9UBN4|TRPC4_HUMAN Short transient receptor potential channel 4 OS=Homo sapiens OX=9606 GN=TRPC4 PE=1 SV=1//0	2046767	2069142	-	43617	upstream
Chr20	LNC_004481	XLOC_025503	--	lncRNA	2388943	2390484	+	GS_011958	noname_GLEAN_10005795	--	gnl|BL_ORD_ID|294563 sp|D4ACX8|PCD16_RAT Protocadherin-16 OS=Rattus norvegicus OX=10116 GN=Dchs1 PE=3 SV=2//3.12547e-62	2273520	2341030	-	47912	upstream
Chr20	LNC_004481	XLOC_025503	--	lncRNA	2388943	2390484	+	GS_011960	CUFF54.2821.1	--	gnl|BL_ORD_ID|457735 sp|Q62910|SYNJ1_RAT Synaptojanin-1 OS=Rattus norvegicus OX=10116 GN=Synj1 PE=1 SV=3//0	2394394	2414659	+	3909	upstream
Chr20	LNC_004481	XLOC_025503	--	lncRNA	2388943	2390484	+	GS_011969	noname_GLEAN_10005806	--	gnl|BL_ORD_ID|117270 sp|Q0IIE6|ELMD1_BOVIN ELMO domain-containing protein 1 OS=Bos taurus OX=9913 GN=ELMOD1 PE=2 SV=1//6.77992e-162	2476954	2485121	+	86469	upstream
Chr20	LNC_004481	XLOC_025503	--	lncRNA	2388943	2390484	+	GS_011968	noname_GLEAN_10005805	--	gnl|BL_ORD_ID|425647 sp|Q8IXU6|S35F2_HUMAN Solute carrier family 35 member F2 OS=Homo sapiens OX=9606 GN=SLC35F2 PE=1 SV=1//6.34923e-140	2472723	2476009	+	82238	upstream
Chr20	LNC_004481	XLOC_025503	--	lncRNA	2388943	2390484	+	GS_011965	noname_GLEAN_10005802	--	gnl|BL_ORD_ID|183993 sp|Q5XHI9|HUNKA_XENLA Hormonally up-regulated neu tumor-associated kinase homolog A OS=Xenopus laevis OX=8355 GN=hunk-a PE=2 SV=1//0	2444765	2452786	-	54280	downstream
Chr20	LNC_004481	XLOC_025503	--	lncRNA	2388943	2390484	+	GS_011964	noname_GLEAN_10005801	--	gnl|BL_ORD_ID|248285 sp|B2RZC4|MS18A_RAT Protein Mis18-alpha OS=Rattus norvegicus OX=10116 GN=Mis18a PE=2 SV=1//6.44617e-32	2431475	2437310	+	40990	upstream
Chr20	LNC_004481	XLOC_025503	--	lncRNA	2388943	2390484	+	GS_011967	noname_GLEAN_10005804	--	gnl|BL_ORD_ID|438850 sp|O73872|SODC_DANRE Superoxide dismutase [Cu-Zn] OS=Danio rerio OX=7955 GN=sod1 PE=2 SV=1//7.51206e-81	2467221	2469523	+	76736	upstream
Chr20	LNC_004481	XLOC_025503	--	lncRNA	2388943	2390484	+	GS_011966	noname_GLEAN_10005803	--	gnl|BL_ORD_ID|433708 sp|O95104|SFR15_HUMAN Splicing factor, arginine/serine-rich 15 OS=Homo sapiens OX=9606 GN=SCAF4 PE=1 SV=3//3.29241e-66	2456023	2462497	+	65538	upstream
Chr20	LNC_004481	XLOC_025503	--	lncRNA	2388943	2390484	+	GS_011961	noname_GLEAN_10005798	--	gnl|BL_ORD_ID|81795 sp|Q6DRC3|CU059_DANRE UPF0769 protein C21orf59 homolog OS=Danio rerio OX=7955 GN=kur PE=1 SV=1//1.42147e-161	2418001	2420274	+	27516	upstream
Chr20	LNC_004481	XLOC_025503	--	lncRNA	2388943	2390484	+	GS_011959	scaffold373	-	--	2388419	2391128	-	-1542	antisense
Chr20	LNC_004481	XLOC_025503	--	lncRNA	2388943	2390484	+	GS_011963	noname_GLEAN_10005800	--	gnl|BL_ORD_ID|167029 sp|Q96CS2|HAUS1_HUMAN HAUS augmin-like complex subunit 1 OS=Homo sapiens OX=9606 GN=HAUS1 PE=1 SV=1//6.90605e-74	2427996	2430603	-	37511	downstream
Chr20	LNC_004481	XLOC_025503	--	lncRNA	2388943	2390484	+	GS_011962	noname_GLEAN_10005799	--	gnl|BL_ORD_ID|122957 sp|P58659|EVA1C_MOUSE Protein eva-1 homolog C OS=Mus musculus OX=10090 GN=Eva1c PE=2 SV=2//2.32561e-87	2422219	2426050	-	31734	downstream
Chr20	LNC_004486	XLOC_025509	--	lncRNA	2488967	2493418	+	GS_011970	noname_GLEAN_10005807	--	gnl|BL_ORD_ID|160893 sp|P19493|GRIA4_RAT Glutamate receptor 4 OS=Rattus norvegicus OX=10116 GN=Gria4 PE=1 SV=1//0	2548076	2642120	+	54657	upstream
Chr20	LNC_004486	XLOC_025509	--	lncRNA	2488967	2493418	+	GS_011960	CUFF54.2821.1	--	gnl|BL_ORD_ID|457735 sp|Q62910|SYNJ1_RAT Synaptojanin-1 OS=Rattus norvegicus OX=10116 GN=Synj1 PE=1 SV=3//0	2394394	2414659	+	74307	downstream
Chr20	LNC_004486	XLOC_025509	--	lncRNA	2488967	2493418	+	GS_011969	noname_GLEAN_10005806	--	gnl|BL_ORD_ID|117270 sp|Q0IIE6|ELMD1_BOVIN ELMO domain-containing protein 1 OS=Bos taurus OX=9913 GN=ELMOD1 PE=2 SV=1//6.77992e-162	2476954	2485121	+	3845	downstream
Chr20	LNC_004486	XLOC_025509	--	lncRNA	2488967	2493418	+	GS_011968	noname_GLEAN_10005805	--	gnl|BL_ORD_ID|425647 sp|Q8IXU6|S35F2_HUMAN Solute carrier family 35 member F2 OS=Homo sapiens OX=9606 GN=SLC35F2 PE=1 SV=1//6.34923e-140	2472723	2476009	+	12957	downstream
Chr20	LNC_004486	XLOC_025509	--	lncRNA	2488967	2493418	+	GS_011965	noname_GLEAN_10005802	--	gnl|BL_ORD_ID|183993 sp|Q5XHI9|HUNKA_XENLA Hormonally up-regulated neu tumor-associated kinase homolog A OS=Xenopus laevis OX=8355 GN=hunk-a PE=2 SV=1//0	2444765	2452786	-	36180	upstream
Chr20	LNC_004486	XLOC_025509	--	lncRNA	2488967	2493418	+	GS_011964	noname_GLEAN_10005801	--	gnl|BL_ORD_ID|248285 sp|B2RZC4|MS18A_RAT Protein Mis18-alpha OS=Rattus norvegicus OX=10116 GN=Mis18a PE=2 SV=1//6.44617e-32	2431475	2437310	+	51656	downstream
Chr20	LNC_004486	XLOC_025509	--	lncRNA	2488967	2493418	+	GS_011967	noname_GLEAN_10005804	--	gnl|BL_ORD_ID|438850 sp|O73872|SODC_DANRE Superoxide dismutase [Cu-Zn] OS=Danio rerio OX=7955 GN=sod1 PE=2 SV=1//7.51206e-81	2467221	2469523	+	19443	downstream
Chr20	LNC_004486	XLOC_025509	--	lncRNA	2488967	2493418	+	GS_011966	noname_GLEAN_10005803	--	gnl|BL_ORD_ID|433708 sp|O95104|SFR15_HUMAN Splicing factor, arginine/serine-rich 15 OS=Homo sapiens OX=9606 GN=SCAF4 PE=1 SV=3//3.29241e-66	2456023	2462497	+	26469	downstream
Chr20	LNC_004486	XLOC_025509	--	lncRNA	2488967	2493418	+	GS_011961	noname_GLEAN_10005798	--	gnl|BL_ORD_ID|81795 sp|Q6DRC3|CU059_DANRE UPF0769 protein C21orf59 homolog OS=Danio rerio OX=7955 GN=kur PE=1 SV=1//1.42147e-161	2418001	2420274	+	68692	downstream
Chr20	LNC_004486	XLOC_025509	--	lncRNA	2488967	2493418	+	GS_011959	scaffold373	-	--	2388419	2391128	-	97838	upstream
Chr20	LNC_004486	XLOC_025509	--	lncRNA	2488967	2493418	+	GS_011963	noname_GLEAN_10005800	--	gnl|BL_ORD_ID|167029 sp|Q96CS2|HAUS1_HUMAN HAUS augmin-like complex subunit 1 OS=Homo sapiens OX=9606 GN=HAUS1 PE=1 SV=1//6.90605e-74	2427996	2430603	-	58363	upstream
Chr20	LNC_004486	XLOC_025509	--	lncRNA	2488967	2493418	+	GS_011962	noname_GLEAN_10005799	--	gnl|BL_ORD_ID|122957 sp|P58659|EVA1C_MOUSE Protein eva-1 homolog C OS=Mus musculus OX=10090 GN=Eva1c PE=2 SV=2//2.32561e-87	2422219	2426050	-	62916	upstream
Chr20	LNC_004487	XLOC_025509	--	lncRNA	2488967	2506320	+	GS_011970	noname_GLEAN_10005807	--	gnl|BL_ORD_ID|160893 sp|P19493|GRIA4_RAT Glutamate receptor 4 OS=Rattus norvegicus OX=10116 GN=Gria4 PE=1 SV=1//0	2548076	2642120	+	41755	upstream
Chr20	LNC_004487	XLOC_025509	--	lncRNA	2488967	2506320	+	GS_011960	CUFF54.2821.1	--	gnl|BL_ORD_ID|457735 sp|Q62910|SYNJ1_RAT Synaptojanin-1 OS=Rattus norvegicus OX=10116 GN=Synj1 PE=1 SV=3//0	2394394	2414659	+	74307	downstream
Chr20	LNC_004487	XLOC_025509	--	lncRNA	2488967	2506320	+	GS_011969	noname_GLEAN_10005806	--	gnl|BL_ORD_ID|117270 sp|Q0IIE6|ELMD1_BOVIN ELMO domain-containing protein 1 OS=Bos taurus OX=9913 GN=ELMOD1 PE=2 SV=1//6.77992e-162	2476954	2485121	+	3845	downstream
Chr20	LNC_004487	XLOC_025509	--	lncRNA	2488967	2506320	+	GS_011968	noname_GLEAN_10005805	--	gnl|BL_ORD_ID|425647 sp|Q8IXU6|S35F2_HUMAN Solute carrier family 35 member F2 OS=Homo sapiens OX=9606 GN=SLC35F2 PE=1 SV=1//6.34923e-140	2472723	2476009	+	12957	downstream
Chr20	LNC_004487	XLOC_025509	--	lncRNA	2488967	2506320	+	GS_011965	noname_GLEAN_10005802	--	gnl|BL_ORD_ID|183993 sp|Q5XHI9|HUNKA_XENLA Hormonally up-regulated neu tumor-associated kinase homolog A OS=Xenopus laevis OX=8355 GN=hunk-a PE=2 SV=1//0	2444765	2452786	-	36180	upstream
Chr20	LNC_004487	XLOC_025509	--	lncRNA	2488967	2506320	+	GS_011964	noname_GLEAN_10005801	--	gnl|BL_ORD_ID|248285 sp|B2RZC4|MS18A_RAT Protein Mis18-alpha OS=Rattus norvegicus OX=10116 GN=Mis18a PE=2 SV=1//6.44617e-32	2431475	2437310	+	51656	downstream
Chr20	LNC_004487	XLOC_025509	--	lncRNA	2488967	2506320	+	GS_011967	noname_GLEAN_10005804	--	gnl|BL_ORD_ID|438850 sp|O73872|SODC_DANRE Superoxide dismutase [Cu-Zn] OS=Danio rerio OX=7955 GN=sod1 PE=2 SV=1//7.51206e-81	2467221	2469523	+	19443	downstream
Chr20	LNC_004487	XLOC_025509	--	lncRNA	2488967	2506320	+	GS_011966	noname_GLEAN_10005803	--	gnl|BL_ORD_ID|433708 sp|O95104|SFR15_HUMAN Splicing factor, arginine/serine-rich 15 OS=Homo sapiens OX=9606 GN=SCAF4 PE=1 SV=3//3.29241e-66	2456023	2462497	+	26469	downstream
Chr20	LNC_004487	XLOC_025509	--	lncRNA	2488967	2506320	+	GS_011961	noname_GLEAN_10005798	--	gnl|BL_ORD_ID|81795 sp|Q6DRC3|CU059_DANRE UPF0769 protein C21orf59 homolog OS=Danio rerio OX=7955 GN=kur PE=1 SV=1//1.42147e-161	2418001	2420274	+	68692	downstream
Chr20	LNC_004487	XLOC_025509	--	lncRNA	2488967	2506320	+	GS_011959	scaffold373	-	--	2388419	2391128	-	97838	upstream
Chr20	LNC_004487	XLOC_025509	--	lncRNA	2488967	2506320	+	GS_011963	noname_GLEAN_10005800	--	gnl|BL_ORD_ID|167029 sp|Q96CS2|HAUS1_HUMAN HAUS augmin-like complex subunit 1 OS=Homo sapiens OX=9606 GN=HAUS1 PE=1 SV=1//6.90605e-74	2427996	2430603	-	58363	upstream
Chr20	LNC_004487	XLOC_025509	--	lncRNA	2488967	2506320	+	GS_011962	noname_GLEAN_10005799	--	gnl|BL_ORD_ID|122957 sp|P58659|EVA1C_MOUSE Protein eva-1 homolog C OS=Mus musculus OX=10090 GN=Eva1c PE=2 SV=2//2.32561e-87	2422219	2426050	-	62916	upstream
Chr20	LNC_004484	XLOC_025506	--	lncRNA	2421573	2426824	+	GS_011958	noname_GLEAN_10005795	--	gnl|BL_ORD_ID|294563 sp|D4ACX8|PCD16_RAT Protocadherin-16 OS=Rattus norvegicus OX=10116 GN=Dchs1 PE=3 SV=2//3.12547e-62	2273520	2341030	-	80542	upstream
Chr20	LNC_004484	XLOC_025506	--	lncRNA	2421573	2426824	+	GS_011959	scaffold373	-	--	2388419	2391128	-	30444	upstream
Chr20	LNC_004484	XLOC_025506	--	lncRNA	2421573	2426824	+	GS_011969	noname_GLEAN_10005806	--	gnl|BL_ORD_ID|117270 sp|Q0IIE6|ELMD1_BOVIN ELMO domain-containing protein 1 OS=Bos taurus OX=9913 GN=ELMOD1 PE=2 SV=1//6.77992e-162	2476954	2485121	+	50129	upstream
Chr20	LNC_004484	XLOC_025506	--	lncRNA	2421573	2426824	+	GS_011968	noname_GLEAN_10005805	--	gnl|BL_ORD_ID|425647 sp|Q8IXU6|S35F2_HUMAN Solute carrier family 35 member F2 OS=Homo sapiens OX=9606 GN=SLC35F2 PE=1 SV=1//6.34923e-140	2472723	2476009	+	45898	upstream
Chr20	LNC_004484	XLOC_025506	--	lncRNA	2421573	2426824	+	GS_011965	noname_GLEAN_10005802	--	gnl|BL_ORD_ID|183993 sp|Q5XHI9|HUNKA_XENLA Hormonally up-regulated neu tumor-associated kinase homolog A OS=Xenopus laevis OX=8355 GN=hunk-a PE=2 SV=1//0	2444765	2452786	-	17940	downstream
Chr20	LNC_004484	XLOC_025506	--	lncRNA	2421573	2426824	+	GS_011964	noname_GLEAN_10005801	--	gnl|BL_ORD_ID|248285 sp|B2RZC4|MS18A_RAT Protein Mis18-alpha OS=Rattus norvegicus OX=10116 GN=Mis18a PE=2 SV=1//6.44617e-32	2431475	2437310	+	4650	upstream
Chr20	LNC_004484	XLOC_025506	--	lncRNA	2421573	2426824	+	GS_011967	noname_GLEAN_10005804	--	gnl|BL_ORD_ID|438850 sp|O73872|SODC_DANRE Superoxide dismutase [Cu-Zn] OS=Danio rerio OX=7955 GN=sod1 PE=2 SV=1//7.51206e-81	2467221	2469523	+	40396	upstream
Chr20	LNC_004484	XLOC_025506	--	lncRNA	2421573	2426824	+	GS_011966	noname_GLEAN_10005803	--	gnl|BL_ORD_ID|433708 sp|O95104|SFR15_HUMAN Splicing factor, arginine/serine-rich 15 OS=Homo sapiens OX=9606 GN=SCAF4 PE=1 SV=3//3.29241e-66	2456023	2462497	+	29198	upstream
Chr20	LNC_004484	XLOC_025506	--	lncRNA	2421573	2426824	+	GS_011961	noname_GLEAN_10005798	--	gnl|BL_ORD_ID|81795 sp|Q6DRC3|CU059_DANRE UPF0769 protein C21orf59 homolog OS=Danio rerio OX=7955 GN=kur PE=1 SV=1//1.42147e-161	2418001	2420274	+	1298	downstream
Chr20	LNC_004484	XLOC_025506	--	lncRNA	2421573	2426824	+	GS_011960	CUFF54.2821.1	--	gnl|BL_ORD_ID|457735 sp|Q62910|SYNJ1_RAT Synaptojanin-1 OS=Rattus norvegicus OX=10116 GN=Synj1 PE=1 SV=3//0	2394394	2414659	+	6913	downstream
Chr20	LNC_004484	XLOC_025506	--	lncRNA	2421573	2426824	+	GS_011963	noname_GLEAN_10005800	--	gnl|BL_ORD_ID|167029 sp|Q96CS2|HAUS1_HUMAN HAUS augmin-like complex subunit 1 OS=Homo sapiens OX=9606 GN=HAUS1 PE=1 SV=1//6.90605e-74	2427996	2430603	-	1171	downstream
Chr20	LNC_004484	XLOC_025506	--	lncRNA	2421573	2426824	+	GS_011962	noname_GLEAN_10005799	--	gnl|BL_ORD_ID|122957 sp|P58659|EVA1C_MOUSE Protein eva-1 homolog C OS=Mus musculus OX=10090 GN=Eva1c PE=2 SV=2//2.32561e-87	2422219	2426050	-	-3832	antisense
Chr20	LNC_004485	XLOC_025509	--	lncRNA	2488939	2493418	+	GS_011970	noname_GLEAN_10005807	--	gnl|BL_ORD_ID|160893 sp|P19493|GRIA4_RAT Glutamate receptor 4 OS=Rattus norvegicus OX=10116 GN=Gria4 PE=1 SV=1//0	2548076	2642120	+	54657	upstream
Chr20	LNC_004485	XLOC_025509	--	lncRNA	2488939	2493418	+	GS_011960	CUFF54.2821.1	--	gnl|BL_ORD_ID|457735 sp|Q62910|SYNJ1_RAT Synaptojanin-1 OS=Rattus norvegicus OX=10116 GN=Synj1 PE=1 SV=3//0	2394394	2414659	+	74279	downstream
Chr20	LNC_004485	XLOC_025509	--	lncRNA	2488939	2493418	+	GS_011969	noname_GLEAN_10005806	--	gnl|BL_ORD_ID|117270 sp|Q0IIE6|ELMD1_BOVIN ELMO domain-containing protein 1 OS=Bos taurus OX=9913 GN=ELMOD1 PE=2 SV=1//6.77992e-162	2476954	2485121	+	3817	downstream
Chr20	LNC_004485	XLOC_025509	--	lncRNA	2488939	2493418	+	GS_011968	noname_GLEAN_10005805	--	gnl|BL_ORD_ID|425647 sp|Q8IXU6|S35F2_HUMAN Solute carrier family 35 member F2 OS=Homo sapiens OX=9606 GN=SLC35F2 PE=1 SV=1//6.34923e-140	2472723	2476009	+	12929	downstream
Chr20	LNC_004485	XLOC_025509	--	lncRNA	2488939	2493418	+	GS_011965	noname_GLEAN_10005802	--	gnl|BL_ORD_ID|183993 sp|Q5XHI9|HUNKA_XENLA Hormonally up-regulated neu tumor-associated kinase homolog A OS=Xenopus laevis OX=8355 GN=hunk-a PE=2 SV=1//0	2444765	2452786	-	36152	upstream
Chr20	LNC_004485	XLOC_025509	--	lncRNA	2488939	2493418	+	GS_011964	noname_GLEAN_10005801	--	gnl|BL_ORD_ID|248285 sp|B2RZC4|MS18A_RAT Protein Mis18-alpha OS=Rattus norvegicus OX=10116 GN=Mis18a PE=2 SV=1//6.44617e-32	2431475	2437310	+	51628	downstream
Chr20	LNC_004485	XLOC_025509	--	lncRNA	2488939	2493418	+	GS_011967	noname_GLEAN_10005804	--	gnl|BL_ORD_ID|438850 sp|O73872|SODC_DANRE Superoxide dismutase [Cu-Zn] OS=Danio rerio OX=7955 GN=sod1 PE=2 SV=1//7.51206e-81	2467221	2469523	+	19415	downstream
Chr20	LNC_004485	XLOC_025509	--	lncRNA	2488939	2493418	+	GS_011966	noname_GLEAN_10005803	--	gnl|BL_ORD_ID|433708 sp|O95104|SFR15_HUMAN Splicing factor, arginine/serine-rich 15 OS=Homo sapiens OX=9606 GN=SCAF4 PE=1 SV=3//3.29241e-66	2456023	2462497	+	26441	downstream
Chr20	LNC_004485	XLOC_025509	--	lncRNA	2488939	2493418	+	GS_011961	noname_GLEAN_10005798	--	gnl|BL_ORD_ID|81795 sp|Q6DRC3|CU059_DANRE UPF0769 protein C21orf59 homolog OS=Danio rerio OX=7955 GN=kur PE=1 SV=1//1.42147e-161	2418001	2420274	+	68664	downstream
Chr20	LNC_004485	XLOC_025509	--	lncRNA	2488939	2493418	+	GS_011959	scaffold373	-	--	2388419	2391128	-	97810	upstream
Chr20	LNC_004485	XLOC_025509	--	lncRNA	2488939	2493418	+	GS_011963	noname_GLEAN_10005800	--	gnl|BL_ORD_ID|167029 sp|Q96CS2|HAUS1_HUMAN HAUS augmin-like complex subunit 1 OS=Homo sapiens OX=9606 GN=HAUS1 PE=1 SV=1//6.90605e-74	2427996	2430603	-	58335	upstream
Chr20	LNC_004485	XLOC_025509	--	lncRNA	2488939	2493418	+	GS_011962	noname_GLEAN_10005799	--	gnl|BL_ORD_ID|122957 sp|P58659|EVA1C_MOUSE Protein eva-1 homolog C OS=Mus musculus OX=10090 GN=Eva1c PE=2 SV=2//2.32561e-87	2422219	2426050	-	62888	upstream
Chr24	LNC_006116	XLOC_035134	--	lncRNA	11074637	11081663	+	GS_017302	noname_GLEAN_10019609	--	gnl|BL_ORD_ID|88473 sp|Q8CJH2|DAB1_RAT Disabled homolog 1 OS=Rattus norvegicus OX=10116 GN=Dab1 PE=1 SV=1//1.62131e-110	10952496	11007096	+	67540	downstream
Chr24	LNC_006116	XLOC_035134	--	lncRNA	11074637	11081663	+	GS_017301	scaffold62	-	--	11013361	11022439	-	52197	upstream
Chr24	LNC_006116	XLOC_035134	--	lncRNA	11074637	11081663	+	GS_017300	noname_GLEAN_10019607	--	gnl|BL_ORD_ID|306898 sp|Q99JY8|PLPP3_MOUSE Phospholipid phosphatase 3 OS=Mus musculus OX=10090 GN=Plpp3 PE=1 SV=1//2.05573e-135	11024821	11053038	+	21598	downstream
Chr24	LNC_006116	XLOC_035134	--	lncRNA	11074637	11081663	+	GS_017299	noname_GLEAN_10019606	--	-//-	11124119	11124914	-	42455	downstream
Chr24	LNC_006116	XLOC_035134	--	lncRNA	11074637	11081663	+	GS_017298	noname_GLEAN_10019605	--	gnl|BL_ORD_ID|45056 sp|Q9CWG9|BL1S2_MOUSE Biogenesis of lysosome-related organelles complex 1 subunit 2 OS=Mus musculus OX=10090 GN=Bloc1s2 PE=1 SV=1//1.28206e-51	11152715	11153859	-	71051	downstream
Chr24	LNC_006116	XLOC_035134	--	lncRNA	11074637	11081663	+	GS_017297	noname_GLEAN_10019604	--	gnl|BL_ORD_ID|493458 sp|Q9UPU5|UBP24_HUMAN Ubiquitin carboxyl-terminal hydrolase 24 OS=Homo sapiens OX=9606 GN=USP24 PE=1 SV=3//0	11155180	11183984	+	73516	upstream
Chr20	LNC_004488	XLOC_025511	--	lncRNA	2695605	2698195	+	GS_011978	noname_GLEAN_10005815	--	gnl|BL_ORD_ID|466065 sp|Q5PQJ7|TBCEL_RAT Tubulin-specific chaperone cofactor E-like protein OS=Rattus norvegicus OX=10116 GN=Tbcel PE=1 SV=1//4.5156e-177	2756111	2761370	-	57915	downstream
Chr20	LNC_004488	XLOC_025511	--	lncRNA	2695605	2698195	+	GS_011979	noname_GLEAN_10005817	--	gnl|BL_ORD_ID|69265 sp|Q6DK99|CNFNB_XENLA Cornifelin homolog B OS=Xenopus laevis OX=8355 GN=cnfn-b PE=3 SV=1//7.90153e-12	2774906	2776192	+	76710	upstream
Chr20	LNC_004488	XLOC_025511	--	lncRNA	2695605	2698195	+	GS_011976	CUFF54.2943.1	--	gnl|BL_ORD_ID|493481 sp|O57429|UBP2_CHICK Ubiquitin carboxyl-terminal hydrolase 2 OS=Gallus gallus OX=9031 GN=USP2 PE=2 SV=1//1.22233e-163	2716857	2724972	-	18661	downstream
Chr20	LNC_004488	XLOC_025511	--	lncRNA	2695605	2698195	+	GS_011977	noname_GLEAN_10005814	--	gnl|BL_ORD_ID|467598 sp|O08523|TECTA_MOUSE Alpha-tectorin OS=Mus musculus OX=10090 GN=Tecta PE=1 SV=2//0	2733330	2746784	-	35134	downstream
Chr20	LNC_004488	XLOC_025511	--	lncRNA	2695605	2698195	+	GS_011974	noname_GLEAN_10005811	--	gnl|BL_ORD_ID|125768 sp|Q7TNV1|FA57B_MOUSE Protein FAM57B OS=Mus musculus OX=10090 GN=Fam57b PE=2 SV=2//1.52719e-84	2688235	2704642	-	-2591	antisense
Chr20	LNC_004488	XLOC_025511	--	lncRNA	2695605	2698195	+	GS_011975	noname_GLEAN_10005812	--	-//-	2710459	2712453	+	12263	upstream
Chr20	LNC_004488	XLOC_025511	--	lncRNA	2695605	2698195	+	GS_011972	noname_GLEAN_10005809	--	gnl|BL_ORD_ID|78382 sp|P87378|CRK_XENLA Adapter molecule crk OS=Xenopus laevis OX=8355 GN=crk PE=2 SV=1//4.8026e-152	2663779	2667931	-	27673	upstream
Chr20	LNC_004488	XLOC_025511	--	lncRNA	2695605	2698195	+	GS_011973	CUFF54.2907.1	--	gnl|BL_ORD_ID|438033 sp|Q2KI85|SMTL2_BOVIN Smoothelin-like protein 2 OS=Bos taurus OX=9913 GN=SMTNL2 PE=2 SV=1//1.60421e-07	2670237	2679390	-	16214	upstream
Chr20	LNC_004488	XLOC_025511	--	lncRNA	2695605	2698195	+	GS_011970	noname_GLEAN_10005807	--	gnl|BL_ORD_ID|160893 sp|P19493|GRIA4_RAT Glutamate receptor 4 OS=Rattus norvegicus OX=10116 GN=Gria4 PE=1 SV=1//0	2548076	2642120	+	53484	downstream
Chr20	LNC_004488	XLOC_025511	--	lncRNA	2695605	2698195	+	GS_011971	noname_GLEAN_10005808	--	gnl|BL_ORD_ID|338 sp|P62262|1433E_SHEEP 14-3-3 protein epsilon OS=Ovis aries OX=9940 GN=YWHAE PE=1 SV=1//1.39729e-121	2646489	2653085	-	42519	upstream
Chr20	LNC_004489	XLOC_025523	--	lncRNA	2899655	2901704	+	GS_015494	noname_GLEAN_10000437	--	gnl|BL_ORD_ID|166840 sp|Q90691|HAND1_CHICK Heart- and neural crest derivatives-expressed protein 1 OS=Gallus gallus OX=9031 GN=HAND1 PE=2 SV=1//4.52149e-73	2827709	2829340	+	70314	downstream
Chr20	LNC_004489	XLOC_025523	--	lncRNA	2899655	2901704	+	GS_005551	noname_GLEAN_10007420	--	-//-	2979240	2989764	+	77535	upstream
Chr20	LNC_004489	XLOC_025523	--	lncRNA	2899655	2901704	+	GS_005550	scaffold20	-	--	2966672	2997296	-	64967	downstream
Chr20	LNC_004489	XLOC_025523	--	lncRNA	2899655	2901704	+	GS_015493	noname_GLEAN_10000436	--	gnl|BL_ORD_ID|439946 sp|Q6NYV5|SP30L_DANRE Histone deacetylase complex subunit SAP30L OS=Danio rerio OX=7955 GN=sap30l PE=1 SV=1//1.71191e-111	2834037	2871665	-	27989	upstream
Chr20	LNC_004489	XLOC_025523	--	lncRNA	2899655	2901704	+	GS_015492	noname_GLEAN_10000435	--	gnl|BL_ORD_ID|155052 sp|Q925R7|GLT10_RAT Polypeptide N-acetylgalactosaminyltransferase 10 OS=Rattus norvegicus OX=10116 GN=Galnt10 PE=2 SV=1//5.22834e-150	2906357	2913308	-	4652	downstream
scaffold75.1	LNC_009138	XLOC_054072	--	lncRNA	1746696	1747544	+	GS_004264	noname_GLEAN_10010288	--	gnl|BL_ORD_ID|126730 sp|Q05423|FABP7_CHICK Fatty acid-binding protein, brain OS=Gallus gallus OX=9031 GN=FABP7 PE=2 SV=2//2.28422e-74	1716404	1717656	-	29039	upstream
scaffold75.1	LNC_009138	XLOC_054072	--	lncRNA	1746696	1747544	+	GS_004265	noname_GLEAN_10010289	--	gnl|BL_ORD_ID|493534 sp|Q9NVE5|UBP40_HUMAN Ubiquitin carboxyl-terminal hydrolase 40 OS=Homo sapiens OX=9606 GN=USP40 PE=1 SV=3//0	1720589	1730807	-	15888	upstream
scaffold75.1	LNC_009138	XLOC_054072	--	lncRNA	1746696	1747544	+	GS_004266	noname_GLEAN_10010290	--	gnl|BL_ORD_ID|487467 sp|Q8WU66|TSEAR_HUMAN Thrombospondin-type laminin G domain and EAR repeat-containing protein OS=Homo sapiens OX=9606 GN=TSPEAR PE=2 SV=2//0	1732832	1737990	-	8705	upstream
scaffold75.1	LNC_009138	XLOC_054072	--	lncRNA	1746696	1747544	+	GS_004267	noname_GLEAN_10010291	--	gnl|BL_ORD_ID|448145 sp|Q6DI05|SUMO3_DANRE Small ubiquitin-related modifier 3 OS=Danio rerio OX=7955 GN=sumo3 PE=3 SV=1//4.50149e-56	1743820	1750641	-	-849	antisense
scaffold75.1	LNC_009138	XLOC_054072	--	lncRNA	1746696	1747544	+	GS_004260	scaffold181	-	--	1649647	1681277	+	65418	downstream
scaffold75.1	LNC_009138	XLOC_054072	--	lncRNA	1746696	1747544	+	GS_004261	noname_GLEAN_10010284	--	gnl|BL_ORD_ID|228278 sp|P30009|MARCS_RAT Myristoylated alanine-rich C-kinase substrate OS=Rattus norvegicus OX=10116 GN=Marcks PE=1 SV=2//3.54083e-11	1656394	1658007	-	88688	upstream
scaffold75.1	LNC_009138	XLOC_054072	--	lncRNA	1746696	1747544	+	GS_004262	noname_GLEAN_10010286	--	gnl|BL_ORD_ID|64164 sp|O43734|CIKS_HUMAN Adapter protein CIKS OS=Homo sapiens OX=9606 GN=TRAF3IP2 PE=1 SV=3//2.71128e-32	1683777	1687245	+	59450	downstream
scaffold75.1	LNC_009138	XLOC_054072	--	lncRNA	1746696	1747544	+	GS_004263	CUFF22.6197.4	--	-//-	1693253	1711769	+	34926	downstream
scaffold75.1	LNC_009138	XLOC_054072	--	lncRNA	1746696	1747544	+	GS_004268	noname_GLEAN_10010292	--	gnl|BL_ORD_ID|259669 sp|F8VQB6|MYO10_MOUSE Unconventional myosin-X OS=Mus musculus OX=10090 GN=Myo10 PE=1 SV=1//0	1754403	1768358	-	6858	downstream
Chr10	LNC_000932	XLOC_005137	--	lncRNA	19667334	19668253	-	GS_010014	scaffold318	-	--	19726931	19734197	-	58677	downstream
Chr10	LNC_000932	XLOC_005137	--	lncRNA	19667334	19668253	-	GS_010009	noname_GLEAN_10015406	--	gnl|BL_ORD_ID|271079 sp|P30419|NMT1_HUMAN Glycylpeptide N-tetradecanoyltransferase 1 OS=Homo sapiens OX=9606 GN=NMT1 PE=1 SV=2//0	19581537	19589256	-	78077	upstream
Chr10	LNC_000932	XLOC_005137	--	lncRNA	19667334	19668253	-	GS_010008	noname_GLEAN_10015405	--	gnl|BL_ORD_ID|345997 sp|Q5BLE8|RETST_DANRE Putative all-trans-retinol 13,14-reductase OS=Danio rerio OX=7955 GN=retsat PE=2 SV=1//0	19571291	19577781	-	89552	upstream
Chr10	LNC_000932	XLOC_005137	--	lncRNA	19667334	19668253	-	GS_010016	noname_GLEAN_10015411	--	gnl|BL_ORD_ID|49283 sp|P54283|CACB1_RAT Voltage-dependent L-type calcium channel subunit beta-1 OS=Rattus norvegicus OX=10116 GN=Cacnb1 PE=1 SV=1//0	19754944	19784646	-	86690	downstream
Chr10	LNC_000932	XLOC_005137	--	lncRNA	19667334	19668253	-	GS_010007	noname_GLEAN_10015404	--	gnl|BL_ORD_ID|57946 sp|Q64261|CDK6_MOUSE Cyclin-dependent kinase 6 OS=Mus musculus OX=10090 GN=Cdk6 PE=1 SV=2//3.9243e-102	19564999	19569660	-	97673	upstream
Chr10	LNC_000932	XLOC_005137	--	lncRNA	19667334	19668253	-	GS_010015	scaffold318	-	--	19747528	19751319	-	79274	downstream
Chr10	LNC_000932	XLOC_005137	--	lncRNA	19667334	19668253	-	GS_010012	noname_GLEAN_10015409	--	gnl|BL_ORD_ID|349179 sp|Q9P227|RHG23_HUMAN Rho GTPase-activating protein 23 OS=Homo sapiens OX=9606 GN=ARHGAP23 PE=1 SV=2//5.77586e-55	19620480	19653329	-	14004	upstream
Chr10	LNC_000932	XLOC_005137	--	lncRNA	19667334	19668253	-	GS_010013	scaffold318	-	--	19699448	19716192	-	31194	downstream
Chr10	LNC_000932	XLOC_005137	--	lncRNA	19667334	19668253	-	GS_010010	CUFF46.1449.1	--	gnl|BL_ORD_ID|306478 sp|A5D6R3|PLD3A_DANRE 1-phosphatidylinositol 4,5-bisphosphate phosphodiesterase delta-3-A OS=Danio rerio OX=7955 GN=plcd3a PE=2 SV=1//0	19591492	19610771	-	56562	upstream
Chr10	LNC_000932	XLOC_005137	--	lncRNA	19667334	19668253	-	GS_010011	noname_GLEAN_10015408	--	gnl|BL_ORD_ID|171586 sp|A5D8S8|HEXIM_DANRE Protein HEXIM OS=Danio rerio OX=7955 GN=hexim PE=2 SV=1//1.03539e-56	19615102	19616196	+	51137	downstream
Chr24	LNC_006114	XLOC_035121	--	lncRNA	10656937	10659040	+	GS_017307	scaffold62	-	--	10689513	10690505	-	30472	downstream
Chr24	LNC_006114	XLOC_035121	--	lncRNA	10656937	10659040	+	GS_017309	scaffold62	-	--	10664535	10666382	-	5494	downstream
Chr24	LNC_006114	XLOC_035121	--	lncRNA	10656937	10659040	+	GS_017308	scaffold62	-	--	10666631	10670588	+	7590	upstream
Chr24	LNC_006114	XLOC_035121	--	lncRNA	10656937	10659040	+	GS_017314	noname_GLEAN_10019618	--	gnl|BL_ORD_ID|134976 sp|Q8K4C0|FMO5_RAT Dimethylaniline monooxygenase [N-oxide-forming] 5 OS=Rattus norvegicus OX=10116 GN=Fmo5 PE=1 SV=3//0	10601396	10605097	+	51839	downstream
Chr24	LNC_006114	XLOC_035121	--	lncRNA	10656937	10659040	+	GS_017315	noname_GLEAN_10019619	--	gnl|BL_ORD_ID|134974 sp|P97872|FMO5_MOUSE Dimethylaniline monooxygenase [N-oxide-forming] 5 OS=Mus musculus OX=10090 GN=Fmo5 PE=1 SV=4//7.19093e-133	10588670	10599997	+	56939	downstream
Chr24	LNC_006114	XLOC_035121	--	lncRNA	10656937	10659040	+	GS_017316	noname_GLEAN_10019620	--	gnl|BL_ORD_ID|134972 sp|P49109|FMO5_CAVPO Dimethylaniline monooxygenase [N-oxide-forming] 5 OS=Cavia porcellus OX=10141 GN=FMO5 PE=2 SV=2//3.93486e-169	10574033	10585892	+	71044	downstream
Chr24	LNC_006114	XLOC_035121	--	lncRNA	10656937	10659040	+	GS_017317	noname_GLEAN_10019621	--	gnl|BL_ORD_ID|314386 sp|Q5ZJF4|PRDX6_CHICK Peroxiredoxin-6 OS=Gallus gallus OX=9031 GN=PRDX6 PE=2 SV=3//1.2809e-117	10567117	10573084	-	83852	upstream
Chr24	LNC_006114	XLOC_035121	--	lncRNA	10656937	10659040	+	GS_017310	noname_GLEAN_10019614	--	gnl|BL_ORD_ID|245401 sp|A3KPP3|MOG1_DANRE Ran guanine nucleotide release factor OS=Danio rerio OX=7955 GN=rangrf PE=2 SV=1//6.75089e-81	10660448	10661017	+	1407	upstream
Chr24	LNC_006114	XLOC_035121	--	lncRNA	10656937	10659040	+	GS_017311	noname_GLEAN_10019615	--	gnl|BL_ORD_ID|501959 sp|O75379|VAMP4_HUMAN Vesicle-associated membrane protein 4 OS=Homo sapiens OX=9606 GN=VAMP4 PE=1 SV=2//1.22969e-45	10650311	10656733	-	203	upstream
Chr24	LNC_006114	XLOC_035121	--	lncRNA	10656937	10659040	+	GS_017312	noname_GLEAN_10019616	--	gnl|BL_ORD_ID|259820 sp|Q9XTA3|MYOC_BOVIN Myocilin OS=Bos taurus OX=9913 GN=MYOC PE=2 SV=1//4.71076e-153	10636989	10644929	-	12007	upstream
Chr24	LNC_006114	XLOC_035121	--	lncRNA	10656937	10659040	+	GS_017313	CUFF77.3965.1	--	gnl|BL_ORD_ID|314281 sp|Q3TLH4|PRC2C_MOUSE Protein PRRC2C OS=Mus musculus OX=10090 GN=Prrc2c PE=1 SV=3//1.46906e-56	10618089	10634061	+	22875	downstream
Chr24	LNC_006114	XLOC_035121	--	lncRNA	10656937	10659040	+	GS_017303	CUFF77.3855.1	--	gnl|BL_ORD_ID|285683 sp|E9QBI7|OMA1_DANRE Metalloendopeptidase OMA1, mitochondrial OS=Danio rerio OX=7955 GN=oma1 PE=3 SV=1//2.31874e-156	10751282	10760419	+	92241	upstream
Chr24	LNC_006114	XLOC_035121	--	lncRNA	10656937	10659040	+	GS_017305	scaffold62	-	--	10723224	10734783	+	64183	upstream
Chr24	LNC_006114	XLOC_035121	--	lncRNA	10656937	10659040	+	GS_017304	scaffold62	-	--	10741532	10749820	+	82491	upstream
Chr24	LNC_006114	XLOC_035121	--	lncRNA	10656937	10659040	+	GS_017306	scaffold62	-	--	10694563	10697626	-	35522	downstream
Chr10	LNC_000933	XLOC_005143	--	lncRNA	19694084	19695375	-	GS_010016	noname_GLEAN_10015411	--	gnl|BL_ORD_ID|49283 sp|P54283|CACB1_RAT Voltage-dependent L-type calcium channel subunit beta-1 OS=Rattus norvegicus OX=10116 GN=Cacnb1 PE=1 SV=1//0	19754944	19784646	-	59568	downstream
Chr10	LNC_000933	XLOC_005143	--	lncRNA	19694084	19695375	-	GS_010017	scaffold318	-	--	19789276	19791655	+	93900	upstream
Chr10	LNC_000933	XLOC_005143	--	lncRNA	19694084	19695375	-	GS_010014	scaffold318	-	--	19726931	19734197	-	31555	downstream
Chr10	LNC_000933	XLOC_005143	--	lncRNA	19694084	19695375	-	GS_010015	scaffold318	-	--	19747528	19751319	-	52152	downstream
Chr10	LNC_000933	XLOC_005143	--	lncRNA	19694084	19695375	-	GS_010012	noname_GLEAN_10015409	--	gnl|BL_ORD_ID|349179 sp|Q9P227|RHG23_HUMAN Rho GTPase-activating protein 23 OS=Homo sapiens OX=9606 GN=ARHGAP23 PE=1 SV=2//5.77586e-55	19620480	19653329	-	40754	upstream
Chr10	LNC_000933	XLOC_005143	--	lncRNA	19694084	19695375	-	GS_010013	scaffold318	-	--	19699448	19716192	-	4072	downstream
Chr10	LNC_000933	XLOC_005143	--	lncRNA	19694084	19695375	-	GS_010010	CUFF46.1449.1	--	gnl|BL_ORD_ID|306478 sp|A5D6R3|PLD3A_DANRE 1-phosphatidylinositol 4,5-bisphosphate phosphodiesterase delta-3-A OS=Danio rerio OX=7955 GN=plcd3a PE=2 SV=1//0	19591492	19610771	-	83312	upstream
Chr10	LNC_000933	XLOC_005143	--	lncRNA	19694084	19695375	-	GS_010011	noname_GLEAN_10015408	--	gnl|BL_ORD_ID|171586 sp|A5D8S8|HEXIM_DANRE Protein HEXIM OS=Danio rerio OX=7955 GN=hexim PE=2 SV=1//1.03539e-56	19615102	19616196	+	77887	downstream
Chr21	LNC_005034	XLOC_028841	--	lncRNA	2006168	2009754	-	GS_007568	noname_GLEAN_10002937	--	gnl|BL_ORD_ID|193275 sp|P0DMQ5|INAM2_HUMAN Putative transmembrane protein INAFM2 OS=Homo sapiens OX=9606 GN=INAFM2 PE=2 SV=1//7.61305e-09	2023436	2023678	-	13681	downstream
Chr21	LNC_005034	XLOC_028841	--	lncRNA	2006168	2009754	-	GS_007569	scaffold257	-	--	1994949	2002415	-	3752	upstream
Chr21	LNC_005034	XLOC_028841	--	lncRNA	2006168	2009754	-	GS_007571	noname_GLEAN_10002939	--	gnl|BL_ORD_ID|172539 sp|Q9Y2N7|HIF3A_HUMAN Hypoxia-inducible factor 3-alpha OS=Homo sapiens OX=9606 GN=HIF3A PE=1 SV=2//3.93408e-115	1974948	1979629	+	26538	downstream
Chr21	LNC_005034	XLOC_028841	--	lncRNA	2006168	2009754	-	GS_007570	scaffold257	-	--	1983375	1985943	-	20224	upstream
Chr21	LNC_005034	XLOC_028841	--	lncRNA	2006168	2009754	-	GS_007573	noname_GLEAN_10002941	--	gnl|BL_ORD_ID|226745 sp|Q9Y4K4|M4K5_HUMAN Mitogen-activated protein kinase kinase kinase kinase 5 OS=Homo sapiens OX=9606 GN=MAP4K5 PE=1 SV=2//0	1939953	1956804	+	49363	downstream
Chr21	LNC_005034	XLOC_028841	--	lncRNA	2006168	2009754	-	GS_007572	noname_GLEAN_10002940	--	gnl|BL_ORD_ID|509227 sp|Q8TBZ3|WDR20_HUMAN WD repeat-containing protein 20 OS=Homo sapiens OX=9606 GN=WDR20 PE=1 SV=2//9.9294e-38	1959409	1963832	+	42335	downstream
Chr21	LNC_005034	XLOC_028841	--	lncRNA	2006168	2009754	-	GS_007575	scaffold257	-	--	1922256	1930564	-	75603	upstream
Chr21	LNC_005034	XLOC_028841	--	lncRNA	2006168	2009754	-	GS_007574	scaffold257	-	--	1934967	1937049	-	69118	upstream
Chr21	LNC_005034	XLOC_028841	--	lncRNA	2006168	2009754	-	GS_007564	noname_GLEAN_10002933	--	gnl|BL_ORD_ID|554718 sp|Q6ZPZ3|ZC3H4_MOUSE Zinc finger CCCH domain-containing protein 4 OS=Mus musculus OX=10090 GN=Zc3h4 PE=1 SV=2//3.91017e-18	2082425	2089450	+	72670	upstream
Chr21	LNC_005034	XLOC_028841	--	lncRNA	2006168	2009754	-	GS_007576	scaffold257	-	--	1868831	1917542	-	88625	upstream
Chr21	LNC_005034	XLOC_028841	--	lncRNA	2006168	2009754	-	GS_007567	CUFF36.3195.2	--	gnl|BL_ORD_ID|55472 sp|Q8VC31|CCDC9_MOUSE Coiled-coil domain-containing protein 9 OS=Mus musculus OX=10090 GN=Ccdc9 PE=1 SV=1//7.31152e-20	2027210	2039344	-	17455	downstream
Chr21	LNC_005034	XLOC_028841	--	lncRNA	2006168	2009754	-	GS_007563	noname_GLEAN_10002932	--	gnl|BL_ORD_ID|45799 sp|O14613|BORG1_HUMAN Cdc42 effector protein 2 OS=Homo sapiens OX=9606 GN=CDC42EP2 PE=1 SV=1//7.06557e-19	2108836	2109777	+	99081	upstream
Chr21	LNC_005034	XLOC_028841	--	lncRNA	2006168	2009754	-	GS_007566	noname_GLEAN_10002935	--	-//-	2050178	2058161	+	40423	upstream
Chr21	LNC_005034	XLOC_028841	--	lncRNA	2006168	2009754	-	GS_007565	noname_GLEAN_10002934	--	gnl|BL_ORD_ID|426149 sp|Q6IQS6|SAE1_DANRE SUMO-activating enzyme subunit 1 OS=Danio rerio OX=7955 GN=sae1 PE=2 SV=1//0	2064479	2076953	-	54724	downstream
Chr24	LNC_006115	XLOC_035128	--	lncRNA	10766453	10820619	+	GS_017308	scaffold62	-	--	10666631	10670588	+	95864	downstream
Chr24	LNC_006115	XLOC_035128	--	lncRNA	10766453	10820619	+	GS_017303	CUFF77.3855.1	--	gnl|BL_ORD_ID|285683 sp|E9QBI7|OMA1_DANRE Metalloendopeptidase OMA1, mitochondrial OS=Danio rerio OX=7955 GN=oma1 PE=3 SV=1//2.31874e-156	10751282	10760419	+	6033	downstream
Chr24	LNC_006115	XLOC_035128	--	lncRNA	10766453	10820619	+	GS_017307	scaffold62	-	--	10689513	10690505	-	75947	upstream
Chr24	LNC_006115	XLOC_035128	--	lncRNA	10766453	10820619	+	GS_017306	scaffold62	-	--	10694563	10697626	-	68826	upstream
Chr24	LNC_006115	XLOC_035128	--	lncRNA	10766453	10820619	+	GS_017305	scaffold62	-	--	10723224	10734783	+	31669	downstream
Chr24	LNC_006115	XLOC_035128	--	lncRNA	10766453	10820619	+	GS_017304	scaffold62	-	--	10741532	10749820	+	16632	downstream
Chr10	LNC_000930	XLOC_005115	--	lncRNA	18818720	18827155	-	GS_009991	noname_GLEAN_10015389	--	gnl|BL_ORD_ID|283204 sp|Q61200|NXPH1_MOUSE Neurexophilin-1 OS=Mus musculus OX=10090 GN=Nxph1 PE=2 SV=2//1.41507e-111	18773114	18788597	-	30122	upstream
Chr10	LNC_000930	XLOC_005115	--	lncRNA	18818720	18827155	-	GS_009992	noname_GLEAN_10015390	--	gnl|BL_ORD_ID|476133 sp|Q9Z0W1|TNR16_MOUSE Tumor necrosis factor receptor superfamily member 16 OS=Mus musculus OX=10090 GN=Ngfr PE=1 SV=1//1.78319e-42	18880952	18932918	-	53796	downstream
Chr10	LNC_000931	XLOC_005127	--	lncRNA	19502208	19536093	-	GS_010010	CUFF46.1449.1	--	gnl|BL_ORD_ID|306478 sp|A5D6R3|PLD3A_DANRE 1-phosphatidylinositol 4,5-bisphosphate phosphodiesterase delta-3-A OS=Danio rerio OX=7955 GN=plcd3a PE=2 SV=1//0	19591492	19610771	-	55398	downstream
Chr10	LNC_000931	XLOC_005127	--	lncRNA	19502208	19536093	-	GS_010009	noname_GLEAN_10015406	--	gnl|BL_ORD_ID|271079 sp|P30419|NMT1_HUMAN Glycylpeptide N-tetradecanoyltransferase 1 OS=Homo sapiens OX=9606 GN=NMT1 PE=1 SV=2//0	19581537	19589256	-	45443	downstream
Chr10	LNC_000931	XLOC_005127	--	lncRNA	19502208	19536093	-	GS_010008	noname_GLEAN_10015405	--	gnl|BL_ORD_ID|345997 sp|Q5BLE8|RETST_DANRE Putative all-trans-retinol 13,14-reductase OS=Danio rerio OX=7955 GN=retsat PE=2 SV=1//0	19571291	19577781	-	35197	downstream
Chr10	LNC_000931	XLOC_005127	--	lncRNA	19502208	19536093	-	GS_010005	noname_GLEAN_10015402	--	gnl|BL_ORD_ID|475660 sp|Q2HJB9|TMM98_BOVIN Transmembrane protein 98 OS=Bos taurus OX=9913 GN=TMEM98 PE=2 SV=1//4.49402e-122	19538341	19541186	+	2247	upstream
Chr10	LNC_000931	XLOC_005127	--	lncRNA	19502208	19536093	-	GS_010004	noname_GLEAN_10015401	--	gnl|BL_ORD_ID|202723 sp|Q90854|KCNJ3_CHICK G protein-activated inward rectifier potassium channel 1 OS=Gallus gallus OX=9031 GN=KCNJ3 PE=2 SV=1//0	19442039	19457388	+	44819	downstream
Chr10	LNC_000931	XLOC_005127	--	lncRNA	19502208	19536093	-	GS_010007	noname_GLEAN_10015404	--	gnl|BL_ORD_ID|57946 sp|Q64261|CDK6_MOUSE Cyclin-dependent kinase 6 OS=Mus musculus OX=10090 GN=Cdk6 PE=1 SV=2//3.9243e-102	19564999	19569660	-	28905	downstream
Chr10	LNC_000931	XLOC_005127	--	lncRNA	19502208	19536093	-	GS_010006	noname_GLEAN_10015403	--	gnl|BL_ORD_ID|449076 sp|O46385|SVIL_BOVIN Supervillin OS=Bos taurus OX=9913 GN=SVIL PE=1 SV=2//5.41125e-19	19543619	19561109	-	7525	downstream
Chr10	LNC_000931	XLOC_005127	--	lncRNA	19502208	19536093	-	GS_010012	noname_GLEAN_10015409	--	gnl|BL_ORD_ID|349179 sp|Q9P227|RHG23_HUMAN Rho GTPase-activating protein 23 OS=Homo sapiens OX=9606 GN=ARHGAP23 PE=1 SV=2//5.77586e-55	19620480	19653329	-	84386	downstream
Chr10	LNC_000931	XLOC_005127	--	lncRNA	19502208	19536093	-	GS_010003	noname_GLEAN_10015400	--	gnl|BL_ORD_ID|555696 sp|Q9Y2X9|ZN281_HUMAN Zinc finger protein 281 OS=Homo sapiens OX=9606 GN=ZNF281 PE=1 SV=1//5.01224e-155	19403420	19434684	-	67523	upstream
Chr10	LNC_000931	XLOC_005127	--	lncRNA	19502208	19536093	-	GS_010011	noname_GLEAN_10015408	--	gnl|BL_ORD_ID|171586 sp|A5D8S8|HEXIM_DANRE Protein HEXIM OS=Danio rerio OX=7955 GN=hexim PE=2 SV=1//1.03539e-56	19615102	19616196	+	79008	upstream
Chr10	LNC_000936	XLOC_005172	--	lncRNA	19951963	19955085	-	GS_010023	noname_GLEAN_10015417	--	gnl|BL_ORD_ID|302894 sp|P84173|PHB_CHICK Prohibitin OS=Gallus gallus OX=9031 GN=PHB PE=1 SV=1//3.66356e-163	19898303	19900567	-	51395	upstream
Chr10	LNC_000936	XLOC_005172	--	lncRNA	19951963	19955085	-	GS_010022	noname_GLEAN_10015416	--	gnl|BL_ORD_ID|556072 sp|Q5DU09|ZN652_MOUSE Zinc finger protein 652 OS=Mus musculus OX=10090 GN=Znf652 PE=1 SV=2//1.18917e-14	19880111	19890304	-	61658	upstream
Chr10	LNC_000936	XLOC_005172	--	lncRNA	19951963	19955085	-	GS_010021	noname_GLEAN_10015415	--	gnl|BL_ORD_ID|303811 sp|Q6DBV4|PHOP1_DANRE Probable phosphatase phospho1 OS=Danio rerio OX=7955 GN=phospho1 PE=2 SV=1//1.91545e-123	19873381	19874148	-	77814	upstream
Chr10	LNC_000936	XLOC_005172	--	lncRNA	19951963	19955085	-	GS_010020	noname_GLEAN_10015414	--	gnl|BL_ORD_ID|491303 sp|O08810|U5S1_MOUSE 116 kDa U5 small nuclear ribonucleoprotein component OS=Mus musculus OX=10090 GN=Eftud2 PE=1 SV=1//0	19859044	19870937	-	81025	upstream
Chr10	LNC_000936	XLOC_005172	--	lncRNA	19951963	19955085	-	GS_010026	noname_GLEAN_10015421	--	gnl|BL_ORD_ID|387248 sp|Q5R9F4|RND3_PONAB Rho-related GTP-binding protein RhoE OS=Pongo abelii OX=9601 GN=RND3 PE=2 SV=1//2.35314e-31	19948421	19950164	+	1798	downstream
Chr10	LNC_000936	XLOC_005172	--	lncRNA	19951963	19955085	-	GS_010025	scaffold318	-	--	19915697	19940896	-	11066	upstream
Chr10	LNC_000936	XLOC_005172	--	lncRNA	19951963	19955085	-	GS_010024	noname_GLEAN_10015418	--	gnl|BL_ORD_ID|108022 sp|Q3UIR3|DTX3L_MOUSE E3 ubiquitin-protein ligase DTX3L OS=Mus musculus OX=10090 GN=Dtx3l PE=1 SV=1//1.10103e-22	19904616	19910162	+	41800	downstream
Chr10	LNC_000936	XLOC_005172	--	lncRNA	19951963	19955085	-	GS_004742	noname_GLEAN_10003861	--	gnl|BL_ORD_ID|428138 sp|Q6GQS1|SCMC3_MOUSE Calcium-binding mitochondrial carrier protein SCaMC-3 OS=Mus musculus OX=10090 GN=Slc25a23 PE=1 SV=1//0	20037608	20051953	+	82522	upstream
Chr10	LNC_000936	XLOC_005172	--	lncRNA	19951963	19955085	-	GS_004741	noname_GLEAN_10003860	--	gnl|BL_ORD_ID|79718 sp|Q6NRT5|CSN1_XENLA COP9 signalosome complex subunit 1 OS=Xenopus laevis OX=8355 GN=csn1 PE=2 SV=1//0	20027023	20035512	-	71937	downstream
Chr10	LNC_000936	XLOC_005172	--	lncRNA	19951963	19955085	-	GS_004740	CUFF24.2031.1	--	gnl|BL_ORD_ID|13759 sp|B5DGM7|ALDOA_SALSA Fructose-bisphosphate aldolase A OS=Salmo salar OX=8030 PE=1 SV=1//0	20017778	20024204	+	62692	upstream
Chr10	LNC_000937	XLOC_005174	--	lncRNA	20242248	20259338	-	GS_004747	noname_GLEAN_10003866	--	gnl|BL_ORD_ID|446891 sp|Q9WV89|STXB4_MOUSE Syntaxin-binding protein 4 OS=Mus musculus OX=10090 GN=Stxbp4 PE=1 SV=1//1.93556e-08	20137076	20180828	-	61419	upstream
Chr10	LNC_000937	XLOC_005174	--	lncRNA	20242248	20259338	-	GS_004749	scaffold19	-	--	20245579	20259972	+	-13760	antisense
Chr10	LNC_000937	XLOC_005174	--	lncRNA	20242248	20259338	-	GS_004748	noname_GLEAN_10003867	--	gnl|BL_ORD_ID|298859 sp|O60437|PEPL_HUMAN Periplakin OS=Homo sapiens OX=9606 GN=PPL PE=1 SV=4//0	20221905	20239946	+	2301	downstream
Chr10	LNC_000937	XLOC_005174	--	lncRNA	20242248	20259338	-	GS_004754	noname_GLEAN_10003871	--	gnl|BL_ORD_ID|348374 sp|Q80ZD1|RGS9_TAMST Regulator of G-protein signaling 9 OS=Tamias striatus OX=45474 PE=1 SV=1//6.86596e-14	20307148	20322159	-	47809	downstream
Chr10	LNC_000937	XLOC_005174	--	lncRNA	20242248	20259338	-	GS_004755	noname_GLEAN_10003872	--	gnl|BL_ORD_ID|156877 sp|Q14344|GNA13_HUMAN Guanine nucleotide-binding protein subunit alpha-13 OS=Homo sapiens OX=9606 GN=GNA13 PE=1 SV=2//0	20327226	20343759	+	67887	upstream
Chr10	LNC_000937	XLOC_005174	--	lncRNA	20242248	20259338	-	GS_004756	noname_GLEAN_10003873	--	gnl|BL_ORD_ID|245694 sp|B1AT66|MOT7_MOUSE Monocarboxylate transporter 7 OS=Mus musculus OX=10090 GN=Slc16a6 PE=1 SV=1//6.36765e-162	20354349	20359750	-	95010	downstream
Chr10	LNC_000937	XLOC_005174	--	lncRNA	20242248	20259338	-	GS_004750	scaffold19	-	--	20266822	20273745	+	7483	upstream
Chr10	LNC_000937	XLOC_005174	--	lncRNA	20242248	20259338	-	GS_004751	CUFF24.2179.1	--	-//-	20278859	20281466	-	19520	downstream
Chr10	LNC_000937	XLOC_005174	--	lncRNA	20242248	20259338	-	GS_004752	CUFF24.2185.1	--	gnl|BL_ORD_ID|73130 sp|Q9Z160|COG1_MOUSE Conserved oligomeric Golgi complex subunit 1 OS=Mus musculus OX=10090 GN=Cog1 PE=1 SV=3//0	20284479	20304897	+	25140	upstream
Chr10	LNC_000937	XLOC_005174	--	lncRNA	20242248	20259338	-	GS_004753	scaffold19	-	--	20293770	20295101	-	34431	downstream
Chr10	LNC_000934	XLOC_005147	--	lncRNA	19735277	19737003	-	GS_010018	scaffold318	-	--	19801846	19805141	+	64842	upstream
Chr10	LNC_000934	XLOC_005147	--	lncRNA	19735277	19737003	-	GS_010019	noname_GLEAN_10015413	--	gnl|BL_ORD_ID|83138 sp|P18861|CXG1_CHICK Gap junction gamma-1 protein OS=Gallus gallus OX=9031 GN=GJC1 PE=2 SV=1//2.07819e-160	19811729	19813186	-	74725	downstream
Chr10	LNC_000934	XLOC_005147	--	lncRNA	19735277	19737003	-	GS_010016	noname_GLEAN_10015411	--	gnl|BL_ORD_ID|49283 sp|P54283|CACB1_RAT Voltage-dependent L-type calcium channel subunit beta-1 OS=Rattus norvegicus OX=10116 GN=Cacnb1 PE=1 SV=1//0	19754944	19784646	-	17940	downstream
Chr10	LNC_000934	XLOC_005147	--	lncRNA	19735277	19737003	-	GS_010017	scaffold318	-	--	19789276	19791655	+	52272	upstream
Chr10	LNC_000934	XLOC_005147	--	lncRNA	19735277	19737003	-	GS_010014	scaffold318	-	--	19726931	19734197	-	1079	upstream
Chr10	LNC_000934	XLOC_005147	--	lncRNA	19735277	19737003	-	GS_010015	scaffold318	-	--	19747528	19751319	-	10524	downstream
Chr10	LNC_000934	XLOC_005147	--	lncRNA	19735277	19737003	-	GS_010012	noname_GLEAN_10015409	--	gnl|BL_ORD_ID|349179 sp|Q9P227|RHG23_HUMAN Rho GTPase-activating protein 23 OS=Homo sapiens OX=9606 GN=ARHGAP23 PE=1 SV=2//5.77586e-55	19620480	19653329	-	81947	upstream
Chr10	LNC_000934	XLOC_005147	--	lncRNA	19735277	19737003	-	GS_010013	scaffold318	-	--	19699448	19716192	-	19084	upstream
Chr21	LNC_005035	XLOC_028841	--	lncRNA	2013037	2017173	-	GS_007568	noname_GLEAN_10002937	--	gnl|BL_ORD_ID|193275 sp|P0DMQ5|INAM2_HUMAN Putative transmembrane protein INAFM2 OS=Homo sapiens OX=9606 GN=INAFM2 PE=2 SV=1//7.61305e-09	2023436	2023678	-	6262	downstream
Chr21	LNC_005035	XLOC_028841	--	lncRNA	2013037	2017173	-	GS_007569	scaffold257	-	--	1994949	2002415	-	10621	upstream
Chr21	LNC_005035	XLOC_028841	--	lncRNA	2013037	2017173	-	GS_007571	noname_GLEAN_10002939	--	gnl|BL_ORD_ID|172539 sp|Q9Y2N7|HIF3A_HUMAN Hypoxia-inducible factor 3-alpha OS=Homo sapiens OX=9606 GN=HIF3A PE=1 SV=2//3.93408e-115	1974948	1979629	+	33407	downstream
Chr21	LNC_005035	XLOC_028841	--	lncRNA	2013037	2017173	-	GS_007570	scaffold257	-	--	1983375	1985943	-	27093	upstream
Chr21	LNC_005035	XLOC_028841	--	lncRNA	2013037	2017173	-	GS_007573	noname_GLEAN_10002941	--	gnl|BL_ORD_ID|226745 sp|Q9Y4K4|M4K5_HUMAN Mitogen-activated protein kinase kinase kinase kinase 5 OS=Homo sapiens OX=9606 GN=MAP4K5 PE=1 SV=2//0	1939953	1956804	+	56232	downstream
Chr21	LNC_005035	XLOC_028841	--	lncRNA	2013037	2017173	-	GS_007572	noname_GLEAN_10002940	--	gnl|BL_ORD_ID|509227 sp|Q8TBZ3|WDR20_HUMAN WD repeat-containing protein 20 OS=Homo sapiens OX=9606 GN=WDR20 PE=1 SV=2//9.9294e-38	1959409	1963832	+	49204	downstream
Chr21	LNC_005035	XLOC_028841	--	lncRNA	2013037	2017173	-	GS_007575	scaffold257	-	--	1922256	1930564	-	82472	upstream
Chr21	LNC_005035	XLOC_028841	--	lncRNA	2013037	2017173	-	GS_007574	scaffold257	-	--	1934967	1937049	-	75987	upstream
Chr21	LNC_005035	XLOC_028841	--	lncRNA	2013037	2017173	-	GS_007564	noname_GLEAN_10002933	--	gnl|BL_ORD_ID|554718 sp|Q6ZPZ3|ZC3H4_MOUSE Zinc finger CCCH domain-containing protein 4 OS=Mus musculus OX=10090 GN=Zc3h4 PE=1 SV=2//3.91017e-18	2082425	2089450	+	65251	upstream
Chr21	LNC_005035	XLOC_028841	--	lncRNA	2013037	2017173	-	GS_007576	scaffold257	-	--	1868831	1917542	-	95494	upstream
Chr21	LNC_005035	XLOC_028841	--	lncRNA	2013037	2017173	-	GS_007562	noname_GLEAN_10002931	--	gnl|BL_ORD_ID|121123 sp|Q60452|ERCC2_CRIGR General transcription and DNA repair factor IIH helicase subunit XPD OS=Cricetulus griseus OX=10029 GN=ERCC2 PE=1 SV=1//0	2112421	2119881	+	95247	upstream
Chr21	LNC_005035	XLOC_028841	--	lncRNA	2013037	2017173	-	GS_007567	CUFF36.3195.2	--	gnl|BL_ORD_ID|55472 sp|Q8VC31|CCDC9_MOUSE Coiled-coil domain-containing protein 9 OS=Mus musculus OX=10090 GN=Ccdc9 PE=1 SV=1//7.31152e-20	2027210	2039344	-	10036	downstream
Chr21	LNC_005035	XLOC_028841	--	lncRNA	2013037	2017173	-	GS_007563	noname_GLEAN_10002932	--	gnl|BL_ORD_ID|45799 sp|O14613|BORG1_HUMAN Cdc42 effector protein 2 OS=Homo sapiens OX=9606 GN=CDC42EP2 PE=1 SV=1//7.06557e-19	2108836	2109777	+	91662	upstream
Chr21	LNC_005035	XLOC_028841	--	lncRNA	2013037	2017173	-	GS_007566	noname_GLEAN_10002935	--	-//-	2050178	2058161	+	33004	upstream
Chr21	LNC_005035	XLOC_028841	--	lncRNA	2013037	2017173	-	GS_007565	noname_GLEAN_10002934	--	gnl|BL_ORD_ID|426149 sp|Q6IQS6|SAE1_DANRE SUMO-activating enzyme subunit 1 OS=Danio rerio OX=7955 GN=sae1 PE=2 SV=1//0	2064479	2076953	-	47305	downstream
Chr10	LNC_000935	XLOC_005154	--	lncRNA	19792758	19794336	-	GS_010022	noname_GLEAN_10015416	--	gnl|BL_ORD_ID|556072 sp|Q5DU09|ZN652_MOUSE Zinc finger protein 652 OS=Mus musculus OX=10090 GN=Znf652 PE=1 SV=2//1.18917e-14	19880111	19890304	-	85774	downstream
Chr10	LNC_000935	XLOC_005154	--	lncRNA	19792758	19794336	-	GS_010021	noname_GLEAN_10015415	--	gnl|BL_ORD_ID|303811 sp|Q6DBV4|PHOP1_DANRE Probable phosphatase phospho1 OS=Danio rerio OX=7955 GN=phospho1 PE=2 SV=1//1.91545e-123	19873381	19874148	-	79044	downstream
Chr10	LNC_000935	XLOC_005154	--	lncRNA	19792758	19794336	-	GS_010020	noname_GLEAN_10015414	--	gnl|BL_ORD_ID|491303 sp|O08810|U5S1_MOUSE 116 kDa U5 small nuclear ribonucleoprotein component OS=Mus musculus OX=10090 GN=Eftud2 PE=1 SV=1//0	19859044	19870937	-	64707	downstream
Chr10	LNC_000935	XLOC_005154	--	lncRNA	19792758	19794336	-	GS_010018	scaffold318	-	--	19801846	19805141	+	7509	upstream
Chr10	LNC_000935	XLOC_005154	--	lncRNA	19792758	19794336	-	GS_010019	noname_GLEAN_10015413	--	gnl|BL_ORD_ID|83138 sp|P18861|CXG1_CHICK Gap junction gamma-1 protein OS=Gallus gallus OX=9031 GN=GJC1 PE=2 SV=1//2.07819e-160	19811729	19813186	-	17392	downstream
Chr10	LNC_000935	XLOC_005154	--	lncRNA	19792758	19794336	-	GS_010016	noname_GLEAN_10015411	--	gnl|BL_ORD_ID|49283 sp|P54283|CACB1_RAT Voltage-dependent L-type calcium channel subunit beta-1 OS=Rattus norvegicus OX=10116 GN=Cacnb1 PE=1 SV=1//0	19754944	19784646	-	8111	upstream
Chr10	LNC_000935	XLOC_005154	--	lncRNA	19792758	19794336	-	GS_010017	scaffold318	-	--	19789276	19791655	+	1102	downstream
Chr10	LNC_000935	XLOC_005154	--	lncRNA	19792758	19794336	-	GS_010014	scaffold318	-	--	19726931	19734197	-	58560	upstream
Chr10	LNC_000935	XLOC_005154	--	lncRNA	19792758	19794336	-	GS_010015	scaffold318	-	--	19747528	19751319	-	41438	upstream
Chr10	LNC_000935	XLOC_005154	--	lncRNA	19792758	19794336	-	GS_010013	scaffold318	-	--	19699448	19716192	-	76565	upstream
Chr6	LNC_007599	XLOC_043846	--	lncRNA	12777145	12778304	+	GS_012087	noname_GLEAN_10002142	--	-//-	12848522	12864335	+	70217	upstream
Chr6	LNC_007599	XLOC_043846	--	lncRNA	12777145	12778304	+	GS_012089	noname_GLEAN_10002144	--	gnl|BL_ORD_ID|499635 sp|Q63665|USF2_RAT Upstream stimulatory factor 2 OS=Rattus norvegicus OX=10116 GN=Usf2 PE=1 SV=2//3.00555e-142	12787901	12800688	+	9596	upstream
Chr6	LNC_007599	XLOC_043846	--	lncRNA	12777145	12778304	+	GS_012088	noname_GLEAN_10002143	--	gnl|BL_ORD_ID|171415 sp|P82951|HEPC_MORCS Hepcidin OS=Morone chrysops x Morone saxatilis OX=45352 GN=hamp PE=1 SV=1//2.24091e-09	12809132	12809634	+	30827	upstream
Chr6	LNC_007599	XLOC_043846	--	lncRNA	12777145	12778304	+	GS_012065	noname_GLEAN_10000825	--	gnl|BL_ORD_ID|106376 sp|P24628|DRD2A_XENLA D(2) dopamine receptor A OS=Xenopus laevis OX=8355 GN=drd2-a PE=2 SV=1//2.1639e-136	12716944	12723890	-	53254	upstream
Chr6	LNC_007599	XLOC_043846	--	lncRNA	12777145	12778304	+	GS_012067	scaffold378	-	--	12703217	12703894	-	73250	upstream
Chr6	LNC_007599	XLOC_043846	--	lncRNA	12777145	12778304	+	GS_012066	scaffold378	-	--	12704732	12707629	-	69515	upstream
Chr6	LNC_007599	XLOC_043846	--	lncRNA	12777145	12778304	+	GS_012094	noname_GLEAN_10002148	--	gnl|BL_ORD_ID|512009 sp|P18887|XRCC1_HUMAN DNA repair protein XRCC1 OS=Homo sapiens OX=9606 GN=XRCC1 PE=1 SV=2//1.58669e-158	12737716	12752935	-	24209	upstream
Chr6	LNC_007599	XLOC_043846	--	lncRNA	12777145	12778304	+	GS_012068	scaffold378	-	--	12698907	12702659	-	74485	upstream
Chr6	LNC_007599	XLOC_043846	--	lncRNA	12777145	12778304	+	GS_012090	noname_GLEAN_10002145	--	gnl|BL_ORD_ID|122617 sp|Q9DCW4|ETFB_MOUSE Electron transfer flavoprotein subunit beta OS=Mus musculus OX=10090 GN=Etfb PE=1 SV=3//1.10331e-113	12782371	12786023	-	4066	downstream
Chr6	LNC_007599	XLOC_043846	--	lncRNA	12777145	12778304	+	GS_012091	scaffold379	-	--	12776192	12778499	-	-1160	antisense
Chr6	LNC_007599	XLOC_043846	--	lncRNA	12777145	12778304	+	GS_012092	scaffold379	-	--	12773911	12775039	-	2105	upstream
Chr6	LNC_007599	XLOC_043846	--	lncRNA	12777145	12778304	+	GS_012093	noname_GLEAN_10002147	--	gnl|BL_ORD_ID|219185 sp|P56563|LMIP_MOUSE Lens fiber membrane intrinsic protein OS=Mus musculus OX=10090 GN=Lim2 PE=1 SV=2//5.7044e-78	12754380	12769892	-	7252	upstream
Chr6	LNC_007598	XLOC_043845	--	lncRNA	12737342	12749091	+	GS_012087	noname_GLEAN_10002142	--	-//-	12848522	12864335	+	99430	upstream
Chr6	LNC_007598	XLOC_043845	--	lncRNA	12737342	12749091	+	GS_012088	noname_GLEAN_10002143	--	gnl|BL_ORD_ID|171415 sp|P82951|HEPC_MORCS Hepcidin OS=Morone chrysops x Morone saxatilis OX=45352 GN=hamp PE=1 SV=1//2.24091e-09	12809132	12809634	+	60040	upstream
Chr6	LNC_007598	XLOC_043845	--	lncRNA	12737342	12749091	+	GS_012089	noname_GLEAN_10002144	--	gnl|BL_ORD_ID|499635 sp|Q63665|USF2_RAT Upstream stimulatory factor 2 OS=Rattus norvegicus OX=10116 GN=Usf2 PE=1 SV=2//3.00555e-142	12787901	12800688	+	38809	upstream
Chr6	LNC_007598	XLOC_043845	--	lncRNA	12737342	12749091	+	GS_012072	noname_GLEAN_10000830	--	gnl|BL_ORD_ID|227338 sp|P07722|MAG_RAT Myelin-associated glycoprotein OS=Rattus norvegicus OX=10116 GN=Mag PE=1 SV=1//2.35932e-138	12633301	12638122	+	99219	downstream
Chr6	LNC_007598	XLOC_043845	--	lncRNA	12737342	12749091	+	GS_012069	scaffold378	-	--	12673280	12676017	-	61324	upstream
Chr6	LNC_007598	XLOC_043845	--	lncRNA	12737342	12749091	+	GS_012070	noname_GLEAN_10000827	--	gnl|BL_ORD_ID|227337 sp|P20917|MAG_MOUSE Myelin-associated glycoprotein OS=Mus musculus OX=10090 GN=Mag PE=1 SV=2//4.99538e-07	12668068	12670392	-	66949	upstream
Chr6	LNC_007598	XLOC_043845	--	lncRNA	12737342	12749091	+	GS_012071	noname_GLEAN_10000829	--	gnl|BL_ORD_ID|190775 sp|Q32KW9|IIGP5_BOVIN Interferon-inducible GTPase 5 OS=Bos taurus OX=9913 GN=IRGC PE=2 SV=1//3.11785e-30	12642383	12655416	+	81925	downstream
Chr6	LNC_007598	XLOC_043845	--	lncRNA	12737342	12749091	+	GS_012065	noname_GLEAN_10000825	--	gnl|BL_ORD_ID|106376 sp|P24628|DRD2A_XENLA D(2) dopamine receptor A OS=Xenopus laevis OX=8355 GN=drd2-a PE=2 SV=1//2.1639e-136	12716944	12723890	-	13451	upstream
Chr6	LNC_007598	XLOC_043845	--	lncRNA	12737342	12749091	+	GS_012067	scaffold378	-	--	12703217	12703894	-	33447	upstream
Chr6	LNC_007598	XLOC_043845	--	lncRNA	12737342	12749091	+	GS_012066	scaffold378	-	--	12704732	12707629	-	29712	upstream
Chr6	LNC_007598	XLOC_043845	--	lncRNA	12737342	12749091	+	GS_012094	noname_GLEAN_10002148	--	gnl|BL_ORD_ID|512009 sp|P18887|XRCC1_HUMAN DNA repair protein XRCC1 OS=Homo sapiens OX=9606 GN=XRCC1 PE=1 SV=2//1.58669e-158	12737716	12752935	-	-11376	antisense
Chr6	LNC_007598	XLOC_043845	--	lncRNA	12737342	12749091	+	GS_012068	scaffold378	-	--	12698907	12702659	-	34682	upstream
Chr6	LNC_007598	XLOC_043845	--	lncRNA	12737342	12749091	+	GS_012090	noname_GLEAN_10002145	--	gnl|BL_ORD_ID|122617 sp|Q9DCW4|ETFB_MOUSE Electron transfer flavoprotein subunit beta OS=Mus musculus OX=10090 GN=Etfb PE=1 SV=3//1.10331e-113	12782371	12786023	-	33279	downstream
Chr6	LNC_007598	XLOC_043845	--	lncRNA	12737342	12749091	+	GS_012091	scaffold379	-	--	12776192	12778499	-	27100	downstream
Chr6	LNC_007598	XLOC_043845	--	lncRNA	12737342	12749091	+	GS_012092	scaffold379	-	--	12773911	12775039	-	24819	downstream
Chr6	LNC_007598	XLOC_043845	--	lncRNA	12737342	12749091	+	GS_012093	noname_GLEAN_10002147	--	gnl|BL_ORD_ID|219185 sp|P56563|LMIP_MOUSE Lens fiber membrane intrinsic protein OS=Mus musculus OX=10090 GN=Lim2 PE=1 SV=2//5.7044e-78	12754380	12769892	-	5288	downstream
Chr13	LNC_002005	XLOC_011248	--	lncRNA	7896482	7897109	-	GS_000277	noname_GLEAN_10007515	--	gnl|BL_ORD_ID|125363 sp|Q6ZSG2|F196A_HUMAN Protein FAM196A OS=Homo sapiens OX=9606 GN=FAM196A PE=2 SV=1//5.23004e-17	7970500	7995605	-	73390	downstream
Chr13	LNC_002005	XLOC_011248	--	lncRNA	7896482	7897109	-	GS_000279	noname_GLEAN_10007517	--	gnl|BL_ORD_ID|317988 sp|Q5R4Q8|PRUN2_PONAB Protein prune homolog 2 OS=Pongo abelii OX=9601 GN=PRUNE2 PE=2 SV=1//1.60457e-130	7918122	7926567	+	21012	upstream
Chr13	LNC_002005	XLOC_011248	--	lncRNA	7896482	7897109	-	GS_000278	noname_GLEAN_10007516	--	gnl|BL_ORD_ID|295630 sp|Q92824|PCSK5_HUMAN Proprotein convertase subtilisin/kexin type 5 OS=Homo sapiens OX=9606 GN=PCSK5 PE=1 SV=4//3.75166e-132	7929291	7959988	-	32181	downstream
Chr13	LNC_002005	XLOC_011248	--	lncRNA	7896482	7897109	-	GS_000284	scaffold106	-	--	7822101	7848203	+	48278	downstream
Chr13	LNC_002005	XLOC_011248	--	lncRNA	7896482	7897109	-	GS_000282	noname_GLEAN_10007519	--	gnl|BL_ORD_ID|276523 sp|Q91987|NTRK2_CHICK BDNF/NT-3 growth factors receptor OS=Gallus gallus OX=9031 GN=NTRK2 PE=1 SV=1//2.56119e-61	7865800	7878469	-	18012	upstream
Chr13	LNC_002005	XLOC_011248	--	lncRNA	7896482	7897109	-	GS_000283	noname_GLEAN_10007520	--	gnl|BL_ORD_ID|202572 sp|Q7T321|KCMF1_DANRE E3 ubiquitin-protein ligase KCMF1 OS=Danio rerio OX=7955 GN=kcmf1 PE=2 SV=1//1.80052e-126	7853435	7858841	+	37640	downstream
Chr13	LNC_002005	XLOC_011248	--	lncRNA	7896482	7897109	-	GS_000280	scaffold106	-	--	7910035	7915248	+	12925	upstream
Chr13	LNC_002005	XLOC_011248	--	lncRNA	7896482	7897109	-	GS_000281	scaffold106	-	--	7883036	7892963	+	3518	downstream
Chr6	LNC_007591	XLOC_043839	--	lncRNA	12677728	12685004	+	GS_012067	scaffold378	-	--	12703217	12703894	-	18212	downstream
Chr6	LNC_007591	XLOC_043839	--	lncRNA	12677728	12685004	+	GS_012090	noname_GLEAN_10002145	--	gnl|BL_ORD_ID|122617 sp|Q9DCW4|ETFB_MOUSE Electron transfer flavoprotein subunit beta OS=Mus musculus OX=10090 GN=Etfb PE=1 SV=3//1.10331e-113	12782371	12786023	-	97366	downstream
Chr6	LNC_007591	XLOC_043839	--	lncRNA	12677728	12685004	+	GS_012066	scaffold378	-	--	12704732	12707629	-	19727	downstream
Chr6	LNC_007591	XLOC_043839	--	lncRNA	12677728	12685004	+	GS_012072	noname_GLEAN_10000830	--	gnl|BL_ORD_ID|227338 sp|P07722|MAG_RAT Myelin-associated glycoprotein OS=Rattus norvegicus OX=10116 GN=Mag PE=1 SV=1//2.35932e-138	12633301	12638122	+	39605	downstream
Chr6	LNC_007591	XLOC_043839	--	lncRNA	12677728	12685004	+	GS_012073	CUFF55.65.1	--	gnl|BL_ORD_ID|191341 sp|B5TVM2|ILDR2_MOUSE Immunoglobulin-like domain-containing receptor 2 OS=Mus musculus OX=10090 GN=Ildr2 PE=1 SV=2//2.51995e-48	12611616	12619065	+	58662	downstream
Chr6	LNC_007591	XLOC_043839	--	lncRNA	12677728	12685004	+	GS_012070	noname_GLEAN_10000827	--	gnl|BL_ORD_ID|227337 sp|P20917|MAG_MOUSE Myelin-associated glycoprotein OS=Mus musculus OX=10090 GN=Mag PE=1 SV=2//4.99538e-07	12668068	12670392	-	7335	upstream
Chr6	LNC_007591	XLOC_043839	--	lncRNA	12677728	12685004	+	GS_012071	noname_GLEAN_10000829	--	gnl|BL_ORD_ID|190775 sp|Q32KW9|IIGP5_BOVIN Interferon-inducible GTPase 5 OS=Bos taurus OX=9913 GN=IRGC PE=2 SV=1//3.11785e-30	12642383	12655416	+	22311	downstream
Chr6	LNC_007591	XLOC_043839	--	lncRNA	12677728	12685004	+	GS_012076	noname_GLEAN_10000834	--	gnl|BL_ORD_ID|317711 sp|Q4R7L3|PRS6B_MACFA 26S proteasome regulatory subunit 6B OS=Macaca fascicularis OX=9541 GN=PSMC4 PE=2 SV=1//0	12576083	12581690	+	96037	downstream
Chr6	LNC_007591	XLOC_043839	--	lncRNA	12677728	12685004	+	GS_012092	scaffold379	-	--	12773911	12775039	-	88906	downstream
Chr6	LNC_007591	XLOC_043839	--	lncRNA	12677728	12685004	+	GS_012074	noname_GLEAN_10000832	--	gnl|BL_ORD_ID|194751 sp|Q6C3J2|IPL1_YARLI Spindle assembly checkpoint kinase OS=Yarrowia lipolytica (strain CLIB 122 / E 150) OX=284591 GN=IPL1 PE=3 SV=1//3.72299e-19	12602936	12604804	-	72923	upstream
Chr6	LNC_007591	XLOC_043839	--	lncRNA	12677728	12685004	+	GS_012075	noname_GLEAN_10000833	--	gnl|BL_ORD_ID|40543 sp|Q5EA87|B4GT3_BOVIN Beta-1,4-galactosyltransferase 3 OS=Bos taurus OX=9913 GN=B4GALT3 PE=2 SV=2//2.06189e-132	12593008	12597451	+	80276	downstream
Chr6	LNC_007591	XLOC_043839	--	lncRNA	12677728	12685004	+	GS_012069	scaffold378	-	--	12673280	12676017	-	1710	upstream
Chr6	LNC_007591	XLOC_043839	--	lncRNA	12677728	12685004	+	GS_012068	scaffold378	-	--	12698907	12702659	-	13902	downstream
Chr6	LNC_007591	XLOC_043839	--	lncRNA	12677728	12685004	+	GS_012065	noname_GLEAN_10000825	--	gnl|BL_ORD_ID|106376 sp|P24628|DRD2A_XENLA D(2) dopamine receptor A OS=Xenopus laevis OX=8355 GN=drd2-a PE=2 SV=1//2.1639e-136	12716944	12723890	-	31939	downstream
Chr6	LNC_007591	XLOC_043839	--	lncRNA	12677728	12685004	+	GS_012091	scaffold379	-	--	12776192	12778499	-	91187	downstream
Chr6	LNC_007591	XLOC_043839	--	lncRNA	12677728	12685004	+	GS_012094	noname_GLEAN_10002148	--	gnl|BL_ORD_ID|512009 sp|P18887|XRCC1_HUMAN DNA repair protein XRCC1 OS=Homo sapiens OX=9606 GN=XRCC1 PE=1 SV=2//1.58669e-158	12737716	12752935	-	52711	downstream
Chr6	LNC_007591	XLOC_043839	--	lncRNA	12677728	12685004	+	GS_012093	noname_GLEAN_10002147	--	gnl|BL_ORD_ID|219185 sp|P56563|LMIP_MOUSE Lens fiber membrane intrinsic protein OS=Mus musculus OX=10090 GN=Lim2 PE=1 SV=2//5.7044e-78	12754380	12769892	-	69375	downstream
Chr6	LNC_007590	XLOC_043820	--	lncRNA	12387572	12397431	+	GS_007892	scaffold269	-	--	12434814	12436133	+	37382	upstream
Chr6	LNC_007590	XLOC_043820	--	lncRNA	12387572	12397431	+	GS_007893	noname_GLEAN_10008179	--	-//-	12464117	12470089	+	66685	upstream
Chr6	LNC_007590	XLOC_043820	--	lncRNA	12387572	12397431	+	GS_007890	scaffold269	-	--	12203830	12289782	-	97789	upstream
Chr6	LNC_007590	XLOC_043820	--	lncRNA	12387572	12397431	+	GS_007891	noname_GLEAN_10008177	--	gnl|BL_ORD_ID|436206 sp|P19634|SL9A1_HUMAN Sodium/hydrogen exchanger 1 OS=Homo sapiens OX=9606 GN=SLC9A1 PE=1 SV=2//0	12375158	12458145	-	-9860	antisense
Chr6	LNC_007590	XLOC_043820	--	lncRNA	12387572	12397431	+	GS_007896	noname_GLEAN_10008182	--	gnl|BL_ORD_ID|133997 sp|P26323|FLI1_MOUSE Friend leukemia integration 1 transcription factor OS=Mus musculus OX=10090 GN=Fli1 PE=1 SV=1//9.81314e-144	12485200	12492362	-	87768	downstream
Chr6	LNC_007590	XLOC_043820	--	lncRNA	12387572	12397431	+	GS_007894	noname_GLEAN_10008180	--	gnl|BL_ORD_ID|54496 sp|Q2YDN4|CC105_BOVIN Coiled-coil domain-containing protein 105 OS=Bos taurus OX=9913 GN=CCDC105 PE=2 SV=1//4.6481e-22	12472253	12478978	+	74821	upstream
Chr6	LNC_007590	XLOC_043820	--	lncRNA	12387572	12397431	+	GS_007895	noname_GLEAN_10008181	--	gnl|BL_ORD_ID|556677 sp|P79762|ZP3_CHICK Zona pellucida sperm-binding protein 3 OS=Gallus gallus OX=9031 GN=ZP3 PE=1 SV=4//5.59549e-23	12480532	12483888	+	83100	upstream
Chr6	LNC_007593	XLOC_043843	--	lncRNA	12704171	12705047	+	GS_012067	scaffold378	-	--	12703217	12703894	-	276	upstream
Chr6	LNC_007593	XLOC_043843	--	lncRNA	12704171	12705047	+	GS_012089	noname_GLEAN_10002144	--	gnl|BL_ORD_ID|499635 sp|Q63665|USF2_RAT Upstream stimulatory factor 2 OS=Rattus norvegicus OX=10116 GN=Usf2 PE=1 SV=2//3.00555e-142	12787901	12800688	+	82853	upstream
Chr6	LNC_007593	XLOC_043843	--	lncRNA	12704171	12705047	+	GS_012072	noname_GLEAN_10000830	--	gnl|BL_ORD_ID|227338 sp|P07722|MAG_RAT Myelin-associated glycoprotein OS=Rattus norvegicus OX=10116 GN=Mag PE=1 SV=1//2.35932e-138	12633301	12638122	+	66048	downstream
Chr6	LNC_007593	XLOC_043843	--	lncRNA	12704171	12705047	+	GS_012073	CUFF55.65.1	--	gnl|BL_ORD_ID|191341 sp|B5TVM2|ILDR2_MOUSE Immunoglobulin-like domain-containing receptor 2 OS=Mus musculus OX=10090 GN=Ildr2 PE=1 SV=2//2.51995e-48	12611616	12619065	+	85105	downstream
Chr6	LNC_007593	XLOC_043843	--	lncRNA	12704171	12705047	+	GS_012070	noname_GLEAN_10000827	--	gnl|BL_ORD_ID|227337 sp|P20917|MAG_MOUSE Myelin-associated glycoprotein OS=Mus musculus OX=10090 GN=Mag PE=1 SV=2//4.99538e-07	12668068	12670392	-	33778	upstream
Chr6	LNC_007593	XLOC_043843	--	lncRNA	12704171	12705047	+	GS_012071	noname_GLEAN_10000829	--	gnl|BL_ORD_ID|190775 sp|Q32KW9|IIGP5_BOVIN Interferon-inducible GTPase 5 OS=Bos taurus OX=9913 GN=IRGC PE=2 SV=1//3.11785e-30	12642383	12655416	+	48754	downstream
Chr6	LNC_007593	XLOC_043843	--	lncRNA	12704171	12705047	+	GS_012065	noname_GLEAN_10000825	--	gnl|BL_ORD_ID|106376 sp|P24628|DRD2A_XENLA D(2) dopamine receptor A OS=Xenopus laevis OX=8355 GN=drd2-a PE=2 SV=1//2.1639e-136	12716944	12723890	-	11896	downstream
Chr6	LNC_007593	XLOC_043843	--	lncRNA	12704171	12705047	+	GS_012092	scaffold379	-	--	12773911	12775039	-	68863	downstream
Chr6	LNC_007593	XLOC_043843	--	lncRNA	12704171	12705047	+	GS_012074	noname_GLEAN_10000832	--	gnl|BL_ORD_ID|194751 sp|Q6C3J2|IPL1_YARLI Spindle assembly checkpoint kinase OS=Yarrowia lipolytica (strain CLIB 122 / E 150) OX=284591 GN=IPL1 PE=3 SV=1//3.72299e-19	12602936	12604804	-	99366	upstream
Chr6	LNC_007593	XLOC_043843	--	lncRNA	12704171	12705047	+	GS_012066	scaffold378	-	--	12704732	12707629	-	-316	antisense
Chr6	LNC_007593	XLOC_043843	--	lncRNA	12704171	12705047	+	GS_012069	scaffold378	-	--	12673280	12676017	-	28153	upstream
Chr6	LNC_007593	XLOC_043843	--	lncRNA	12704171	12705047	+	GS_012068	scaffold378	-	--	12698907	12702659	-	1511	upstream
Chr6	LNC_007593	XLOC_043843	--	lncRNA	12704171	12705047	+	GS_012090	noname_GLEAN_10002145	--	gnl|BL_ORD_ID|122617 sp|Q9DCW4|ETFB_MOUSE Electron transfer flavoprotein subunit beta OS=Mus musculus OX=10090 GN=Etfb PE=1 SV=3//1.10331e-113	12782371	12786023	-	77323	downstream
Chr6	LNC_007593	XLOC_043843	--	lncRNA	12704171	12705047	+	GS_012091	scaffold379	-	--	12776192	12778499	-	71144	downstream
Chr6	LNC_007593	XLOC_043843	--	lncRNA	12704171	12705047	+	GS_012094	noname_GLEAN_10002148	--	gnl|BL_ORD_ID|512009 sp|P18887|XRCC1_HUMAN DNA repair protein XRCC1 OS=Homo sapiens OX=9606 GN=XRCC1 PE=1 SV=2//1.58669e-158	12737716	12752935	-	32668	downstream
Chr6	LNC_007593	XLOC_043843	--	lncRNA	12704171	12705047	+	GS_012093	noname_GLEAN_10002147	--	gnl|BL_ORD_ID|219185 sp|P56563|LMIP_MOUSE Lens fiber membrane intrinsic protein OS=Mus musculus OX=10090 GN=Lim2 PE=1 SV=2//5.7044e-78	12754380	12769892	-	49332	downstream
Chr6	LNC_007592	XLOC_043841	--	lncRNA	12698353	12700912	+	GS_012067	scaffold378	-	--	12703217	12703894	-	2304	downstream
Chr6	LNC_007592	XLOC_043841	--	lncRNA	12698353	12700912	+	GS_012089	noname_GLEAN_10002144	--	gnl|BL_ORD_ID|499635 sp|Q63665|USF2_RAT Upstream stimulatory factor 2 OS=Rattus norvegicus OX=10116 GN=Usf2 PE=1 SV=2//3.00555e-142	12787901	12800688	+	86988	upstream
Chr6	LNC_007592	XLOC_043841	--	lncRNA	12698353	12700912	+	GS_012072	noname_GLEAN_10000830	--	gnl|BL_ORD_ID|227338 sp|P07722|MAG_RAT Myelin-associated glycoprotein OS=Rattus norvegicus OX=10116 GN=Mag PE=1 SV=1//2.35932e-138	12633301	12638122	+	60230	downstream
Chr6	LNC_007592	XLOC_043841	--	lncRNA	12698353	12700912	+	GS_012073	CUFF55.65.1	--	gnl|BL_ORD_ID|191341 sp|B5TVM2|ILDR2_MOUSE Immunoglobulin-like domain-containing receptor 2 OS=Mus musculus OX=10090 GN=Ildr2 PE=1 SV=2//2.51995e-48	12611616	12619065	+	79287	downstream
Chr6	LNC_007592	XLOC_043841	--	lncRNA	12698353	12700912	+	GS_012070	noname_GLEAN_10000827	--	gnl|BL_ORD_ID|227337 sp|P20917|MAG_MOUSE Myelin-associated glycoprotein OS=Mus musculus OX=10090 GN=Mag PE=1 SV=2//4.99538e-07	12668068	12670392	-	27960	upstream
Chr6	LNC_007592	XLOC_043841	--	lncRNA	12698353	12700912	+	GS_012071	noname_GLEAN_10000829	--	gnl|BL_ORD_ID|190775 sp|Q32KW9|IIGP5_BOVIN Interferon-inducible GTPase 5 OS=Bos taurus OX=9913 GN=IRGC PE=2 SV=1//3.11785e-30	12642383	12655416	+	42936	downstream
Chr6	LNC_007592	XLOC_043841	--	lncRNA	12698353	12700912	+	GS_012065	noname_GLEAN_10000825	--	gnl|BL_ORD_ID|106376 sp|P24628|DRD2A_XENLA D(2) dopamine receptor A OS=Xenopus laevis OX=8355 GN=drd2-a PE=2 SV=1//2.1639e-136	12716944	12723890	-	16031	downstream
Chr6	LNC_007592	XLOC_043841	--	lncRNA	12698353	12700912	+	GS_012092	scaffold379	-	--	12773911	12775039	-	72998	downstream
Chr6	LNC_007592	XLOC_043841	--	lncRNA	12698353	12700912	+	GS_012074	noname_GLEAN_10000832	--	gnl|BL_ORD_ID|194751 sp|Q6C3J2|IPL1_YARLI Spindle assembly checkpoint kinase OS=Yarrowia lipolytica (strain CLIB 122 / E 150) OX=284591 GN=IPL1 PE=3 SV=1//3.72299e-19	12602936	12604804	-	93548	upstream
Chr6	LNC_007592	XLOC_043841	--	lncRNA	12698353	12700912	+	GS_012066	scaffold378	-	--	12704732	12707629	-	3819	downstream
Chr6	LNC_007592	XLOC_043841	--	lncRNA	12698353	12700912	+	GS_012069	scaffold378	-	--	12673280	12676017	-	22335	upstream
Chr6	LNC_007592	XLOC_043841	--	lncRNA	12698353	12700912	+	GS_012068	scaffold378	-	--	12698907	12702659	-	-2006	antisense
Chr6	LNC_007592	XLOC_043841	--	lncRNA	12698353	12700912	+	GS_012090	noname_GLEAN_10002145	--	gnl|BL_ORD_ID|122617 sp|Q9DCW4|ETFB_MOUSE Electron transfer flavoprotein subunit beta OS=Mus musculus OX=10090 GN=Etfb PE=1 SV=3//1.10331e-113	12782371	12786023	-	81458	downstream
Chr6	LNC_007592	XLOC_043841	--	lncRNA	12698353	12700912	+	GS_012091	scaffold379	-	--	12776192	12778499	-	75279	downstream
Chr6	LNC_007592	XLOC_043841	--	lncRNA	12698353	12700912	+	GS_012094	noname_GLEAN_10002148	--	gnl|BL_ORD_ID|512009 sp|P18887|XRCC1_HUMAN DNA repair protein XRCC1 OS=Homo sapiens OX=9606 GN=XRCC1 PE=1 SV=2//1.58669e-158	12737716	12752935	-	36803	downstream
Chr6	LNC_007592	XLOC_043841	--	lncRNA	12698353	12700912	+	GS_012093	noname_GLEAN_10002147	--	gnl|BL_ORD_ID|219185 sp|P56563|LMIP_MOUSE Lens fiber membrane intrinsic protein OS=Mus musculus OX=10090 GN=Lim2 PE=1 SV=2//5.7044e-78	12754380	12769892	-	53467	downstream
Chr6	LNC_007595	XLOC_043844	--	lncRNA	12705736	12708866	+	GS_012094	noname_GLEAN_10002148	--	gnl|BL_ORD_ID|512009 sp|P18887|XRCC1_HUMAN DNA repair protein XRCC1 OS=Homo sapiens OX=9606 GN=XRCC1 PE=1 SV=2//1.58669e-158	12737716	12752935	-	28849	downstream
Chr6	LNC_007595	XLOC_043844	--	lncRNA	12705736	12708866	+	GS_012089	noname_GLEAN_10002144	--	gnl|BL_ORD_ID|499635 sp|Q63665|USF2_RAT Upstream stimulatory factor 2 OS=Rattus norvegicus OX=10116 GN=Usf2 PE=1 SV=2//3.00555e-142	12787901	12800688	+	79034	upstream
Chr6	LNC_007595	XLOC_043844	--	lncRNA	12705736	12708866	+	GS_012072	noname_GLEAN_10000830	--	gnl|BL_ORD_ID|227338 sp|P07722|MAG_RAT Myelin-associated glycoprotein OS=Rattus norvegicus OX=10116 GN=Mag PE=1 SV=1//2.35932e-138	12633301	12638122	+	67613	downstream
Chr6	LNC_007595	XLOC_043844	--	lncRNA	12705736	12708866	+	GS_012073	CUFF55.65.1	--	gnl|BL_ORD_ID|191341 sp|B5TVM2|ILDR2_MOUSE Immunoglobulin-like domain-containing receptor 2 OS=Mus musculus OX=10090 GN=Ildr2 PE=1 SV=2//2.51995e-48	12611616	12619065	+	86670	downstream
Chr6	LNC_007595	XLOC_043844	--	lncRNA	12705736	12708866	+	GS_012070	noname_GLEAN_10000827	--	gnl|BL_ORD_ID|227337 sp|P20917|MAG_MOUSE Myelin-associated glycoprotein OS=Mus musculus OX=10090 GN=Mag PE=1 SV=2//4.99538e-07	12668068	12670392	-	35343	upstream
Chr6	LNC_007595	XLOC_043844	--	lncRNA	12705736	12708866	+	GS_012071	noname_GLEAN_10000829	--	gnl|BL_ORD_ID|190775 sp|Q32KW9|IIGP5_BOVIN Interferon-inducible GTPase 5 OS=Bos taurus OX=9913 GN=IRGC PE=2 SV=1//3.11785e-30	12642383	12655416	+	50319	downstream
Chr6	LNC_007595	XLOC_043844	--	lncRNA	12705736	12708866	+	GS_012065	noname_GLEAN_10000825	--	gnl|BL_ORD_ID|106376 sp|P24628|DRD2A_XENLA D(2) dopamine receptor A OS=Xenopus laevis OX=8355 GN=drd2-a PE=2 SV=1//2.1639e-136	12716944	12723890	-	8077	downstream
Chr6	LNC_007595	XLOC_043844	--	lncRNA	12705736	12708866	+	GS_012067	scaffold378	-	--	12703217	12703894	-	1841	upstream
Chr6	LNC_007595	XLOC_043844	--	lncRNA	12705736	12708866	+	GS_012066	scaffold378	-	--	12704732	12707629	-	-1894	antisense
Chr6	LNC_007595	XLOC_043844	--	lncRNA	12705736	12708866	+	GS_012069	scaffold378	-	--	12673280	12676017	-	29718	upstream
Chr6	LNC_007595	XLOC_043844	--	lncRNA	12705736	12708866	+	GS_012068	scaffold378	-	--	12698907	12702659	-	3076	upstream
Chr6	LNC_007595	XLOC_043844	--	lncRNA	12705736	12708866	+	GS_012090	noname_GLEAN_10002145	--	gnl|BL_ORD_ID|122617 sp|Q9DCW4|ETFB_MOUSE Electron transfer flavoprotein subunit beta OS=Mus musculus OX=10090 GN=Etfb PE=1 SV=3//1.10331e-113	12782371	12786023	-	73504	downstream
Chr6	LNC_007595	XLOC_043844	--	lncRNA	12705736	12708866	+	GS_012091	scaffold379	-	--	12776192	12778499	-	67325	downstream
Chr6	LNC_007595	XLOC_043844	--	lncRNA	12705736	12708866	+	GS_012092	scaffold379	-	--	12773911	12775039	-	65044	downstream
Chr6	LNC_007595	XLOC_043844	--	lncRNA	12705736	12708866	+	GS_012093	noname_GLEAN_10002147	--	gnl|BL_ORD_ID|219185 sp|P56563|LMIP_MOUSE Lens fiber membrane intrinsic protein OS=Mus musculus OX=10090 GN=Lim2 PE=1 SV=2//5.7044e-78	12754380	12769892	-	45513	downstream
Chr6	LNC_007594	XLOC_043844	--	lncRNA	12705253	12708866	+	GS_012094	noname_GLEAN_10002148	--	gnl|BL_ORD_ID|512009 sp|P18887|XRCC1_HUMAN DNA repair protein XRCC1 OS=Homo sapiens OX=9606 GN=XRCC1 PE=1 SV=2//1.58669e-158	12737716	12752935	-	28849	downstream
Chr6	LNC_007594	XLOC_043844	--	lncRNA	12705253	12708866	+	GS_012089	noname_GLEAN_10002144	--	gnl|BL_ORD_ID|499635 sp|Q63665|USF2_RAT Upstream stimulatory factor 2 OS=Rattus norvegicus OX=10116 GN=Usf2 PE=1 SV=2//3.00555e-142	12787901	12800688	+	79034	upstream
Chr6	LNC_007594	XLOC_043844	--	lncRNA	12705253	12708866	+	GS_012072	noname_GLEAN_10000830	--	gnl|BL_ORD_ID|227338 sp|P07722|MAG_RAT Myelin-associated glycoprotein OS=Rattus norvegicus OX=10116 GN=Mag PE=1 SV=1//2.35932e-138	12633301	12638122	+	67130	downstream
Chr6	LNC_007594	XLOC_043844	--	lncRNA	12705253	12708866	+	GS_012073	CUFF55.65.1	--	gnl|BL_ORD_ID|191341 sp|B5TVM2|ILDR2_MOUSE Immunoglobulin-like domain-containing receptor 2 OS=Mus musculus OX=10090 GN=Ildr2 PE=1 SV=2//2.51995e-48	12611616	12619065	+	86187	downstream
Chr6	LNC_007594	XLOC_043844	--	lncRNA	12705253	12708866	+	GS_012070	noname_GLEAN_10000827	--	gnl|BL_ORD_ID|227337 sp|P20917|MAG_MOUSE Myelin-associated glycoprotein OS=Mus musculus OX=10090 GN=Mag PE=1 SV=2//4.99538e-07	12668068	12670392	-	34860	upstream
Chr6	LNC_007594	XLOC_043844	--	lncRNA	12705253	12708866	+	GS_012071	noname_GLEAN_10000829	--	gnl|BL_ORD_ID|190775 sp|Q32KW9|IIGP5_BOVIN Interferon-inducible GTPase 5 OS=Bos taurus OX=9913 GN=IRGC PE=2 SV=1//3.11785e-30	12642383	12655416	+	49836	downstream
Chr6	LNC_007594	XLOC_043844	--	lncRNA	12705253	12708866	+	GS_012065	noname_GLEAN_10000825	--	gnl|BL_ORD_ID|106376 sp|P24628|DRD2A_XENLA D(2) dopamine receptor A OS=Xenopus laevis OX=8355 GN=drd2-a PE=2 SV=1//2.1639e-136	12716944	12723890	-	8077	downstream
Chr6	LNC_007594	XLOC_043844	--	lncRNA	12705253	12708866	+	GS_012067	scaffold378	-	--	12703217	12703894	-	1358	upstream
Chr6	LNC_007594	XLOC_043844	--	lncRNA	12705253	12708866	+	GS_012066	scaffold378	-	--	12704732	12707629	-	-2377	antisense
Chr6	LNC_007594	XLOC_043844	--	lncRNA	12705253	12708866	+	GS_012069	scaffold378	-	--	12673280	12676017	-	29235	upstream
Chr6	LNC_007594	XLOC_043844	--	lncRNA	12705253	12708866	+	GS_012068	scaffold378	-	--	12698907	12702659	-	2593	upstream
Chr6	LNC_007594	XLOC_043844	--	lncRNA	12705253	12708866	+	GS_012090	noname_GLEAN_10002145	--	gnl|BL_ORD_ID|122617 sp|Q9DCW4|ETFB_MOUSE Electron transfer flavoprotein subunit beta OS=Mus musculus OX=10090 GN=Etfb PE=1 SV=3//1.10331e-113	12782371	12786023	-	73504	downstream
Chr6	LNC_007594	XLOC_043844	--	lncRNA	12705253	12708866	+	GS_012091	scaffold379	-	--	12776192	12778499	-	67325	downstream
Chr6	LNC_007594	XLOC_043844	--	lncRNA	12705253	12708866	+	GS_012092	scaffold379	-	--	12773911	12775039	-	65044	downstream
Chr6	LNC_007594	XLOC_043844	--	lncRNA	12705253	12708866	+	GS_012093	noname_GLEAN_10002147	--	gnl|BL_ORD_ID|219185 sp|P56563|LMIP_MOUSE Lens fiber membrane intrinsic protein OS=Mus musculus OX=10090 GN=Lim2 PE=1 SV=2//5.7044e-78	12754380	12769892	-	45513	downstream
Chr6	LNC_007597	XLOC_043844	--	lncRNA	12705736	12708866	+	GS_012094	noname_GLEAN_10002148	--	gnl|BL_ORD_ID|512009 sp|P18887|XRCC1_HUMAN DNA repair protein XRCC1 OS=Homo sapiens OX=9606 GN=XRCC1 PE=1 SV=2//1.58669e-158	12737716	12752935	-	28849	downstream
Chr6	LNC_007597	XLOC_043844	--	lncRNA	12705736	12708866	+	GS_012089	noname_GLEAN_10002144	--	gnl|BL_ORD_ID|499635 sp|Q63665|USF2_RAT Upstream stimulatory factor 2 OS=Rattus norvegicus OX=10116 GN=Usf2 PE=1 SV=2//3.00555e-142	12787901	12800688	+	79034	upstream
Chr6	LNC_007597	XLOC_043844	--	lncRNA	12705736	12708866	+	GS_012072	noname_GLEAN_10000830	--	gnl|BL_ORD_ID|227338 sp|P07722|MAG_RAT Myelin-associated glycoprotein OS=Rattus norvegicus OX=10116 GN=Mag PE=1 SV=1//2.35932e-138	12633301	12638122	+	67613	downstream
Chr6	LNC_007597	XLOC_043844	--	lncRNA	12705736	12708866	+	GS_012073	CUFF55.65.1	--	gnl|BL_ORD_ID|191341 sp|B5TVM2|ILDR2_MOUSE Immunoglobulin-like domain-containing receptor 2 OS=Mus musculus OX=10090 GN=Ildr2 PE=1 SV=2//2.51995e-48	12611616	12619065	+	86670	downstream
Chr6	LNC_007597	XLOC_043844	--	lncRNA	12705736	12708866	+	GS_012070	noname_GLEAN_10000827	--	gnl|BL_ORD_ID|227337 sp|P20917|MAG_MOUSE Myelin-associated glycoprotein OS=Mus musculus OX=10090 GN=Mag PE=1 SV=2//4.99538e-07	12668068	12670392	-	35343	upstream
Chr6	LNC_007597	XLOC_043844	--	lncRNA	12705736	12708866	+	GS_012071	noname_GLEAN_10000829	--	gnl|BL_ORD_ID|190775 sp|Q32KW9|IIGP5_BOVIN Interferon-inducible GTPase 5 OS=Bos taurus OX=9913 GN=IRGC PE=2 SV=1//3.11785e-30	12642383	12655416	+	50319	downstream
Chr6	LNC_007597	XLOC_043844	--	lncRNA	12705736	12708866	+	GS_012065	noname_GLEAN_10000825	--	gnl|BL_ORD_ID|106376 sp|P24628|DRD2A_XENLA D(2) dopamine receptor A OS=Xenopus laevis OX=8355 GN=drd2-a PE=2 SV=1//2.1639e-136	12716944	12723890	-	8077	downstream
Chr6	LNC_007597	XLOC_043844	--	lncRNA	12705736	12708866	+	GS_012067	scaffold378	-	--	12703217	12703894	-	1841	upstream
Chr6	LNC_007597	XLOC_043844	--	lncRNA	12705736	12708866	+	GS_012066	scaffold378	-	--	12704732	12707629	-	-1894	antisense
Chr6	LNC_007597	XLOC_043844	--	lncRNA	12705736	12708866	+	GS_012069	scaffold378	-	--	12673280	12676017	-	29718	upstream
Chr6	LNC_007597	XLOC_043844	--	lncRNA	12705736	12708866	+	GS_012068	scaffold378	-	--	12698907	12702659	-	3076	upstream
Chr6	LNC_007597	XLOC_043844	--	lncRNA	12705736	12708866	+	GS_012090	noname_GLEAN_10002145	--	gnl|BL_ORD_ID|122617 sp|Q9DCW4|ETFB_MOUSE Electron transfer flavoprotein subunit beta OS=Mus musculus OX=10090 GN=Etfb PE=1 SV=3//1.10331e-113	12782371	12786023	-	73504	downstream
Chr6	LNC_007597	XLOC_043844	--	lncRNA	12705736	12708866	+	GS_012091	scaffold379	-	--	12776192	12778499	-	67325	downstream
Chr6	LNC_007597	XLOC_043844	--	lncRNA	12705736	12708866	+	GS_012092	scaffold379	-	--	12773911	12775039	-	65044	downstream
Chr6	LNC_007597	XLOC_043844	--	lncRNA	12705736	12708866	+	GS_012093	noname_GLEAN_10002147	--	gnl|BL_ORD_ID|219185 sp|P56563|LMIP_MOUSE Lens fiber membrane intrinsic protein OS=Mus musculus OX=10090 GN=Lim2 PE=1 SV=2//5.7044e-78	12754380	12769892	-	45513	downstream
Chr6	LNC_007596	XLOC_043844	--	lncRNA	12705736	12708866	+	GS_012094	noname_GLEAN_10002148	--	gnl|BL_ORD_ID|512009 sp|P18887|XRCC1_HUMAN DNA repair protein XRCC1 OS=Homo sapiens OX=9606 GN=XRCC1 PE=1 SV=2//1.58669e-158	12737716	12752935	-	28849	downstream
Chr6	LNC_007596	XLOC_043844	--	lncRNA	12705736	12708866	+	GS_012089	noname_GLEAN_10002144	--	gnl|BL_ORD_ID|499635 sp|Q63665|USF2_RAT Upstream stimulatory factor 2 OS=Rattus norvegicus OX=10116 GN=Usf2 PE=1 SV=2//3.00555e-142	12787901	12800688	+	79034	upstream
Chr6	LNC_007596	XLOC_043844	--	lncRNA	12705736	12708866	+	GS_012072	noname_GLEAN_10000830	--	gnl|BL_ORD_ID|227338 sp|P07722|MAG_RAT Myelin-associated glycoprotein OS=Rattus norvegicus OX=10116 GN=Mag PE=1 SV=1//2.35932e-138	12633301	12638122	+	67613	downstream
Chr6	LNC_007596	XLOC_043844	--	lncRNA	12705736	12708866	+	GS_012073	CUFF55.65.1	--	gnl|BL_ORD_ID|191341 sp|B5TVM2|ILDR2_MOUSE Immunoglobulin-like domain-containing receptor 2 OS=Mus musculus OX=10090 GN=Ildr2 PE=1 SV=2//2.51995e-48	12611616	12619065	+	86670	downstream
Chr6	LNC_007596	XLOC_043844	--	lncRNA	12705736	12708866	+	GS_012070	noname_GLEAN_10000827	--	gnl|BL_ORD_ID|227337 sp|P20917|MAG_MOUSE Myelin-associated glycoprotein OS=Mus musculus OX=10090 GN=Mag PE=1 SV=2//4.99538e-07	12668068	12670392	-	35343	upstream
Chr6	LNC_007596	XLOC_043844	--	lncRNA	12705736	12708866	+	GS_012071	noname_GLEAN_10000829	--	gnl|BL_ORD_ID|190775 sp|Q32KW9|IIGP5_BOVIN Interferon-inducible GTPase 5 OS=Bos taurus OX=9913 GN=IRGC PE=2 SV=1//3.11785e-30	12642383	12655416	+	50319	downstream
Chr6	LNC_007596	XLOC_043844	--	lncRNA	12705736	12708866	+	GS_012065	noname_GLEAN_10000825	--	gnl|BL_ORD_ID|106376 sp|P24628|DRD2A_XENLA D(2) dopamine receptor A OS=Xenopus laevis OX=8355 GN=drd2-a PE=2 SV=1//2.1639e-136	12716944	12723890	-	8077	downstream
Chr6	LNC_007596	XLOC_043844	--	lncRNA	12705736	12708866	+	GS_012067	scaffold378	-	--	12703217	12703894	-	1841	upstream
Chr6	LNC_007596	XLOC_043844	--	lncRNA	12705736	12708866	+	GS_012066	scaffold378	-	--	12704732	12707629	-	-1894	antisense
Chr6	LNC_007596	XLOC_043844	--	lncRNA	12705736	12708866	+	GS_012069	scaffold378	-	--	12673280	12676017	-	29718	upstream
Chr6	LNC_007596	XLOC_043844	--	lncRNA	12705736	12708866	+	GS_012068	scaffold378	-	--	12698907	12702659	-	3076	upstream
Chr6	LNC_007596	XLOC_043844	--	lncRNA	12705736	12708866	+	GS_012090	noname_GLEAN_10002145	--	gnl|BL_ORD_ID|122617 sp|Q9DCW4|ETFB_MOUSE Electron transfer flavoprotein subunit beta OS=Mus musculus OX=10090 GN=Etfb PE=1 SV=3//1.10331e-113	12782371	12786023	-	73504	downstream
Chr6	LNC_007596	XLOC_043844	--	lncRNA	12705736	12708866	+	GS_012091	scaffold379	-	--	12776192	12778499	-	67325	downstream
Chr6	LNC_007596	XLOC_043844	--	lncRNA	12705736	12708866	+	GS_012092	scaffold379	-	--	12773911	12775039	-	65044	downstream
Chr6	LNC_007596	XLOC_043844	--	lncRNA	12705736	12708866	+	GS_012093	noname_GLEAN_10002147	--	gnl|BL_ORD_ID|219185 sp|P56563|LMIP_MOUSE Lens fiber membrane intrinsic protein OS=Mus musculus OX=10090 GN=Lim2 PE=1 SV=2//5.7044e-78	12754380	12769892	-	45513	downstream
Chr17	LNC_003289	XLOC_018702	--	lncRNA	17465257	17467223	-	GS_010298	noname_GLEAN_10008473	--	gnl|BL_ORD_ID|298645 sp|Q9GMY6|PEPA_CANLF Pepsin A OS=Canis lupus familiaris OX=9615 GN=PGA PE=2 SV=1//2.50867e-146	17401470	17404102	+	61154	downstream
Chr17	LNC_003289	XLOC_018702	--	lncRNA	17465257	17467223	-	GS_010299	scaffold327	-	--	17398527	17399514	+	65742	downstream
Chr17	LNC_003289	XLOC_018702	--	lncRNA	17465257	17467223	-	GS_010300	CUFF48.53.1	--	gnl|BL_ORD_ID|224599 sp|Q66X52|LTOR5_PIG Ragulator complex protein LAMTOR5 OS=Sus scrofa OX=9823 GN=LAMTOR5 PE=3 SV=2//4.28272e-45	17392134	17395503	-	69753	upstream
Chr17	LNC_003289	XLOC_018702	--	lncRNA	17465257	17467223	-	GS_010301	noname_GLEAN_10008474	--	gnl|BL_ORD_ID|245690 sp|Q8R0M8|MOT5_MOUSE Monocarboxylate transporter 5 OS=Mus musculus OX=10090 GN=Slc16a4 PE=2 SV=1//2.71874e-150	17366430	17382380	-	82876	upstream
Chr17	LNC_003289	XLOC_018702	--	lncRNA	17465257	17467223	-	GS_010292	scaffold327	-	--	17488671	17552811	-	21447	downstream
Chr17	LNC_003289	XLOC_018702	--	lncRNA	17465257	17467223	-	GS_010293	noname_GLEAN_10008468	--	gnl|BL_ORD_ID|92974 sp|B0V2S2|DCR1B_DANRE 5&apos; exonuclease Apollo OS=Danio rerio OX=7955 GN=dclre1b PE=2 SV=1//0	17468567	17471714	+	1343	upstream
Chr17	LNC_003289	XLOC_018702	--	lncRNA	17465257	17467223	-	GS_010294	noname_GLEAN_10008469	--	gnl|BL_ORD_ID|3168 sp|P49892|AA1R_CHICK Adenosine receptor A1 OS=Gallus gallus OX=9031 GN=ADORA1 PE=2 SV=1//2.3601e-128	17436482	17439297	-	25959	upstream
Chr17	LNC_003289	XLOC_018702	--	lncRNA	17465257	17467223	-	GS_010295	noname_GLEAN_10008470	--	gnl|BL_ORD_ID|241076 sp|P50757|MMP2_RABIT 72 kDa type IV collagenase OS=Oryctolagus cuniculus OX=9986 GN=MMP2 PE=2 SV=1//0	17421113	17424794	-	40462	upstream
Chr17	LNC_003289	XLOC_018702	--	lncRNA	17465257	17467223	-	GS_010296	noname_GLEAN_10008471	--	gnl|BL_ORD_ID|555750 sp|G3V893|ZN335_RAT Zinc finger protein 335 OS=Rattus norvegicus OX=10116 GN=Znf335 PE=1 SV=1//6.83773e-06	17407885	17417005	-	48251	upstream
Chr17	LNC_003289	XLOC_018702	--	lncRNA	17465257	17467223	-	GS_010297	noname_GLEAN_10008472	--	-//-	17404861	17405914	-	59342	upstream
Chr17	LNC_003288	XLOC_018682	--	lncRNA	17320635	17337577	-	GS_010306	noname_GLEAN_10008479	--	gnl|BL_ORD_ID|182581 sp|Q91233|HSP70_ONCTS Heat shock 70 kDa protein OS=Oncorhynchus tshawytscha OX=74940 GN=hsp70 PE=2 SV=1//0	17265851	17267773	+	52861	downstream
Chr17	LNC_003288	XLOC_018682	--	lncRNA	17320635	17337577	-	GS_010307	scaffold327	-	--	17260910	17262829	+	57805	downstream
Chr17	LNC_003288	XLOC_018682	--	lncRNA	17320635	17337577	-	GS_010304	noname_GLEAN_10008477	--	gnl|BL_ORD_ID|425980 sp|Q8BJI1|S6A17_MOUSE Sodium-dependent neutral amino acid transporter SLC6A17 OS=Mus musculus OX=10090 GN=Slc6a17 PE=1 SV=1//0	17308329	17318906	-	1728	upstream
Chr17	LNC_003288	XLOC_018682	--	lncRNA	17320635	17337577	-	GS_010305	noname_GLEAN_10008478	--	gnl|BL_ORD_ID|202632 sp|Q03721|KCNC4_HUMAN Potassium voltage-gated channel subfamily C member 4 OS=Homo sapiens OX=9606 GN=KCNC4 PE=1 SV=2//0	17270977	17288566	+	32068	downstream
Chr17	LNC_003288	XLOC_018682	--	lncRNA	17320635	17337577	-	GS_010311	noname_GLEAN_10008484	--	gnl|BL_ORD_ID|439460 sp|Q6NUT7|SORT1_DANRE Sortilin OS=Danio rerio OX=7955 GN=sort1 PE=2 SV=1//0	17219545	17232307	+	88327	downstream
Chr17	LNC_003288	XLOC_018682	--	lncRNA	17320635	17337577	-	GS_010310	noname_GLEAN_10008483	--	gnl|BL_ORD_ID|268863 sp|Q9NPE2|NGRN_HUMAN Neugrin OS=Homo sapiens OX=9606 GN=NGRN PE=1 SV=2//2.10835e-29	17235080	17236652	-	83982	upstream
Chr17	LNC_003288	XLOC_018682	--	lncRNA	17320635	17337577	-	GS_010300	CUFF48.53.1	--	gnl|BL_ORD_ID|224599 sp|Q66X52|LTOR5_PIG Ragulator complex protein LAMTOR5 OS=Sus scrofa OX=9823 GN=LAMTOR5 PE=3 SV=2//4.28272e-45	17392134	17395503	-	54556	downstream
Chr17	LNC_003288	XLOC_018682	--	lncRNA	17320635	17337577	-	GS_010301	noname_GLEAN_10008474	--	gnl|BL_ORD_ID|245690 sp|Q8R0M8|MOT5_MOUSE Monocarboxylate transporter 5 OS=Mus musculus OX=10090 GN=Slc16a4 PE=2 SV=1//2.71874e-150	17366430	17382380	-	28852	downstream
Chr17	LNC_003288	XLOC_018682	--	lncRNA	17320635	17337577	-	GS_010299	scaffold327	-	--	17398527	17399514	+	60949	upstream
Chr17	LNC_003288	XLOC_018682	--	lncRNA	17320635	17337577	-	GS_010294	noname_GLEAN_10008469	--	gnl|BL_ORD_ID|3168 sp|P49892|AA1R_CHICK Adenosine receptor A1 OS=Gallus gallus OX=9031 GN=ADORA1 PE=2 SV=1//2.3601e-128	17436482	17439297	-	98904	downstream
Chr17	LNC_003288	XLOC_018682	--	lncRNA	17320635	17337577	-	GS_010298	noname_GLEAN_10008473	--	gnl|BL_ORD_ID|298645 sp|Q9GMY6|PEPA_CANLF Pepsin A OS=Canis lupus familiaris OX=9615 GN=PGA PE=2 SV=1//2.50867e-146	17401470	17404102	+	63892	upstream
Chr17	LNC_003288	XLOC_018682	--	lncRNA	17320635	17337577	-	GS_010308	scaffold327	-	--	17244486	17258751	+	61883	downstream
Chr17	LNC_003288	XLOC_018682	--	lncRNA	17320635	17337577	-	GS_010309	noname_GLEAN_10008482	--	gnl|BL_ORD_ID|268689 sp|Q5E9S2|NFYA_BOVIN Nuclear transcription factor Y subunit alpha OS=Bos taurus OX=9913 GN=NFYA PE=2 SV=1//1.87011e-12	17238628	17242298	+	78336	downstream
Chr17	LNC_003288	XLOC_018682	--	lncRNA	17320635	17337577	-	GS_010295	noname_GLEAN_10008470	--	gnl|BL_ORD_ID|241076 sp|P50757|MMP2_RABIT 72 kDa type IV collagenase OS=Oryctolagus cuniculus OX=9986 GN=MMP2 PE=2 SV=1//0	17421113	17424794	-	83535	downstream
Chr17	LNC_003288	XLOC_018682	--	lncRNA	17320635	17337577	-	GS_010296	noname_GLEAN_10008471	--	gnl|BL_ORD_ID|555750 sp|G3V893|ZN335_RAT Zinc finger protein 335 OS=Rattus norvegicus OX=10116 GN=Znf335 PE=1 SV=1//6.83773e-06	17407885	17417005	-	70307	downstream
Chr17	LNC_003288	XLOC_018682	--	lncRNA	17320635	17337577	-	GS_010302	noname_GLEAN_10008475	--	gnl|BL_ORD_ID|340702 sp|Q96T37|RBM15_HUMAN Putative RNA-binding protein 15 OS=Homo sapiens OX=9606 GN=RBM15 PE=1 SV=2//0	17354323	17357037	+	16745	upstream
Chr17	LNC_003288	XLOC_018682	--	lncRNA	17320635	17337577	-	GS_010297	noname_GLEAN_10008472	--	-//-	17404861	17405914	-	67283	downstream
Chr17	LNC_003288	XLOC_018682	--	lncRNA	17320635	17337577	-	GS_010303	noname_GLEAN_10008476	--	gnl|BL_ORD_ID|15179 sp|O70137|ALX3_MOUSE Homeobox protein aristaless-like 3 OS=Mus musculus OX=10090 GN=Alx3 PE=2 SV=1//5.84954e-77	17343756	17349018	+	6178	upstream
Chr13	LNC_002007	XLOC_011251	--	lncRNA	7925029	7927221	-	GS_000277	noname_GLEAN_10007515	--	gnl|BL_ORD_ID|125363 sp|Q6ZSG2|F196A_HUMAN Protein FAM196A OS=Homo sapiens OX=9606 GN=FAM196A PE=2 SV=1//5.23004e-17	7970500	7995605	-	43278	downstream
Chr13	LNC_002007	XLOC_011251	--	lncRNA	7925029	7927221	-	GS_000276	noname_GLEAN_10007514	--	gnl|BL_ORD_ID|45574 sp|O55003|BNIP3_MOUSE BCL2/adenovirus E1B 19 kDa protein-interacting protein 3 OS=Mus musculus OX=10090 GN=Bnip3 PE=1 SV=1//4.40024e-34	8013134	8019589	+	85912	upstream
Chr13	LNC_002007	XLOC_011251	--	lncRNA	7925029	7927221	-	GS_000279	noname_GLEAN_10007517	--	gnl|BL_ORD_ID|317988 sp|Q5R4Q8|PRUN2_PONAB Protein prune homolog 2 OS=Pongo abelii OX=9601 GN=PRUNE2 PE=2 SV=1//1.60457e-130	7918122	7926567	+	-1539	antisense
Chr13	LNC_002007	XLOC_011251	--	lncRNA	7925029	7927221	-	GS_000278	noname_GLEAN_10007516	--	gnl|BL_ORD_ID|295630 sp|Q92824|PCSK5_HUMAN Proprotein convertase subtilisin/kexin type 5 OS=Homo sapiens OX=9606 GN=PCSK5 PE=1 SV=4//3.75166e-132	7929291	7959988	-	2069	downstream
Chr13	LNC_002007	XLOC_011251	--	lncRNA	7925029	7927221	-	GS_000284	scaffold106	-	--	7822101	7848203	+	76825	downstream
Chr13	LNC_002007	XLOC_011251	--	lncRNA	7925029	7927221	-	GS_000282	noname_GLEAN_10007519	--	gnl|BL_ORD_ID|276523 sp|Q91987|NTRK2_CHICK BDNF/NT-3 growth factors receptor OS=Gallus gallus OX=9031 GN=NTRK2 PE=1 SV=1//2.56119e-61	7865800	7878469	-	46559	upstream
Chr13	LNC_002007	XLOC_011251	--	lncRNA	7925029	7927221	-	GS_000283	noname_GLEAN_10007520	--	gnl|BL_ORD_ID|202572 sp|Q7T321|KCMF1_DANRE E3 ubiquitin-protein ligase KCMF1 OS=Danio rerio OX=7955 GN=kcmf1 PE=2 SV=1//1.80052e-126	7853435	7858841	+	66187	downstream
Chr13	LNC_002007	XLOC_011251	--	lncRNA	7925029	7927221	-	GS_000280	scaffold106	-	--	7910035	7915248	+	9780	downstream
Chr13	LNC_002007	XLOC_011251	--	lncRNA	7925029	7927221	-	GS_000281	scaffold106	-	--	7883036	7892963	+	32065	downstream
Chr17	LNC_003281	XLOC_018641	--	lncRNA	16943308	16962667	-	GS_010328	noname_GLEAN_10008502	--	gnl|BL_ORD_ID|157500 sp|Q5UAW9|GP157_HUMAN G-protein coupled receptor 157 OS=Homo sapiens OX=9606 GN=GPR157 PE=2 SV=2//4.73857e-104	17030446	17035904	-	67778	downstream
Chr17	LNC_003281	XLOC_018641	--	lncRNA	16943308	16962667	-	GS_010329	noname_GLEAN_10008503	--	gnl|BL_ORD_ID|163677 sp|Q8WMN1|GTR5_SHEEP Solute carrier family 2, facilitated glucose transporter member 5 OS=Ovis aries OX=9940 GN=SLC2A5 PE=2 SV=1//0	17016246	17024123	-	53578	downstream
Chr17	LNC_003281	XLOC_018641	--	lncRNA	16943308	16962667	-	GS_010333	scaffold327	-	--	16864074	16864355	+	78952	downstream
Chr17	LNC_003281	XLOC_018641	--	lncRNA	16943308	16962667	-	GS_010332	noname_GLEAN_10008506	--	gnl|BL_ORD_ID|345887 sp|Q9P2R6|RERE_HUMAN Arginine-glutamic acid dipeptide repeats protein OS=Homo sapiens OX=9606 GN=RERE PE=1 SV=2//4.67012e-166	16863151	16936208	-	7099	upstream
Chr17	LNC_003281	XLOC_018641	--	lncRNA	16943308	16962667	-	GS_010331	noname_GLEAN_10008505	--	gnl|BL_ORD_ID|118909 sp|I0J1J1|ENOA_THUAL Alpha-enolase OS=Thunnus albacares OX=8236 GN=ENO1 PE=1 SV=1//0	16995531	17001405	-	32863	downstream
Chr17	LNC_003281	XLOC_018641	--	lncRNA	16943308	16962667	-	GS_010330	scaffold327	-	--	17012026	17015834	+	49358	upstream
Chr6	LNC_007520	XLOC_043488	--	lncRNA	5377103	5391231	+	GS_003052	scaffold156	-	--	5354033	5355260	-	21842	upstream
Chr6	LNC_007520	XLOC_043488	--	lncRNA	5377103	5391231	+	GS_003053	scaffold156	-	--	5350946	5353153	-	23949	upstream
Chr6	LNC_007520	XLOC_043488	--	lncRNA	5377103	5391231	+	GS_003050	noname_GLEAN_10014900	--	gnl|BL_ORD_ID|467820 sp|P10039|TENA_CHICK Tenascin OS=Gallus gallus OX=9031 GN=TNC PE=1 SV=2//8.29408e-06	5366746	5372281	-	4821	upstream
Chr6	LNC_007520	XLOC_043488	--	lncRNA	5377103	5391231	+	GS_003051	noname_GLEAN_10014901	--	gnl|BL_ORD_ID|76195 sp|P03940|CP21A_MOUSE Steroid 21-hydroxylase OS=Mus musculus OX=10090 GN=Cyp21 PE=2 SV=3//1.08187e-63	5362822	5366076	-	11026	upstream
Chr6	LNC_007520	XLOC_043488	--	lncRNA	5377103	5391231	+	GS_003056	noname_GLEAN_10014905	--	gnl|BL_ORD_ID|310985 sp|Q90952|PON2_CHICK Serum paraoxonase/arylesterase 2 OS=Gallus gallus OX=9031 GN=PON2 PE=2 SV=1//1.06298e-119	5304878	5308558	+	68544	downstream
Chr6	LNC_007520	XLOC_043488	--	lncRNA	5377103	5391231	+	GS_003057	noname_GLEAN_10014906	--	gnl|BL_ORD_ID|79472 sp|P21868|CSK21_CHICK Casein kinase II subunit alpha OS=Gallus gallus OX=9031 GN=CSNK2A1 PE=2 SV=1//0	5298478	5301650	+	75452	downstream
Chr6	LNC_007520	XLOC_043488	--	lncRNA	5377103	5391231	+	GS_003054	noname_GLEAN_10014903	--	gnl|BL_ORD_ID|1939 sp|Q9N179|41_BOVIN Protein 4.1 OS=Bos taurus OX=9913 GN=EPB41 PE=2 SV=1//1.80041e-09	5324273	5347945	+	29157	downstream
Chr6	LNC_007520	XLOC_043488	--	lncRNA	5377103	5391231	+	GS_003055	noname_GLEAN_10014904	--	gnl|BL_ORD_ID|202763 sp|O95279|KCNK5_HUMAN Potassium channel subfamily K member 5 OS=Homo sapiens OX=9606 GN=KCNK5 PE=1 SV=1//1.44738e-123	5309858	5313253	-	63849	upstream
Chr6	LNC_007520	XLOC_043488	--	lncRNA	5377103	5391231	+	GS_003049	noname_GLEAN_10014899	--	gnl|BL_ORD_ID|69896 sp|P0C0L5|CO4B_HUMAN Complement C4-B OS=Homo sapiens OX=9606 GN=C4B PE=1 SV=2//0	5377318	5391272	-	-13914	antisense
Chr6	LNC_007520	XLOC_043488	--	lncRNA	5377103	5391231	+	GS_003048	scaffold156	-	--	5395760	5397464	-	4528	downstream
Chr6	LNC_007520	XLOC_043488	--	lncRNA	5377103	5391231	+	GS_003058	scaffold156	-	--	5289340	5289743	+	87359	downstream
Chr6	LNC_007520	XLOC_043488	--	lncRNA	5377103	5391231	+	GS_003059	noname_GLEAN_10014908	--	gnl|BL_ORD_ID|190791 sp|Q2TB02|IKBD_MOUSE NF-kappa-B inhibitor delta OS=Mus musculus OX=10090 GN=Nfkbid PE=1 SV=2//5.55283e-89	5278744	5281074	-	96028	upstream
Chr6	LNC_007520	XLOC_043488	--	lncRNA	5377103	5391231	+	GS_003047	scaffold156	-	--	5401750	5405961	+	10518	upstream
Chr6	LNC_007520	XLOC_043488	--	lncRNA	5377103	5391231	+	GS_003046	scaffold156	-	--	5410258	5492625	-	19026	downstream
Chr17	LNC_003283	XLOC_018663	--	lncRNA	17042945	17047370	-	GS_010327	noname_GLEAN_10008501	--	gnl|BL_ORD_ID|442326 sp|Q9D5L7|SPSB1_MOUSE SPRY domain-containing SOCS box protein 1 OS=Mus musculus OX=10090 GN=Spsb1 PE=1 SV=1//2.18132e-141	17062972	17071450	+	15601	upstream
Chr17	LNC_003283	XLOC_018663	--	lncRNA	17042945	17047370	-	GS_010319	noname_GLEAN_10008493	--	gnl|BL_ORD_ID|15993 sp|Q02356|AMPD2_RAT AMP deaminase 2 OS=Rattus norvegicus OX=10116 GN=Ampd2 PE=1 SV=2//0	17121875	17140207	-	74504	downstream
Chr17	LNC_003283	XLOC_018663	--	lncRNA	17042945	17047370	-	GS_010318	noname_GLEAN_10008492	--	gnl|BL_ORD_ID|156989 sp|P19087|GNAT2_HUMAN Guanine nucleotide-binding protein G(t) subunit alpha-2 OS=Homo sapiens OX=9606 GN=GNAT2 PE=2 SV=4//0	17145689	17150691	+	98318	upstream
Chr17	LNC_003283	XLOC_018663	--	lncRNA	17042945	17047370	-	GS_010321	scaffold327	-	--	17105127	17109596	+	57756	upstream
Chr17	LNC_003283	XLOC_018663	--	lncRNA	17042945	17047370	-	GS_010328	noname_GLEAN_10008502	--	gnl|BL_ORD_ID|157500 sp|Q5UAW9|GP157_HUMAN G-protein coupled receptor 157 OS=Homo sapiens OX=9606 GN=GPR157 PE=2 SV=2//4.73857e-104	17030446	17035904	-	7040	upstream
Chr17	LNC_003283	XLOC_018663	--	lncRNA	17042945	17047370	-	GS_010329	noname_GLEAN_10008503	--	gnl|BL_ORD_ID|163677 sp|Q8WMN1|GTR5_SHEEP Solute carrier family 2, facilitated glucose transporter member 5 OS=Ovis aries OX=9940 GN=SLC2A5 PE=2 SV=1//0	17016246	17024123	-	18821	upstream
Chr17	LNC_003283	XLOC_018663	--	lncRNA	17042945	17047370	-	GS_010324	noname_GLEAN_10008498	--	-//-	17088042	17091200	-	40671	downstream
Chr17	LNC_003283	XLOC_018663	--	lncRNA	17042945	17047370	-	GS_010325	noname_GLEAN_10008499	--	gnl|BL_ORD_ID|509112 sp|P30205|WC11_BOVIN Antigen WC1.1 OS=Bos taurus OX=9913 PE=2 SV=1//1.20551e-10	17081453	17085279	+	34082	upstream
Chr17	LNC_003283	XLOC_018663	--	lncRNA	17042945	17047370	-	GS_010331	noname_GLEAN_10008505	--	gnl|BL_ORD_ID|118909 sp|I0J1J1|ENOA_THUAL Alpha-enolase OS=Thunnus albacares OX=8236 GN=ENO1 PE=1 SV=1//0	16995531	17001405	-	41539	upstream
Chr17	LNC_003283	XLOC_018663	--	lncRNA	17042945	17047370	-	GS_010330	scaffold327	-	--	17012026	17015834	+	27110	downstream
Chr17	LNC_003283	XLOC_018663	--	lncRNA	17042945	17047370	-	GS_010320	noname_GLEAN_10008494	--	gnl|BL_ORD_ID|122021 sp|Q91WL0|ES8L3_MOUSE Epidermal growth factor receptor kinase substrate 8-like protein 3 OS=Mus musculus OX=10090 GN=Eps8l3 PE=2 SV=1//6.17423e-31	17111965	17119292	+	64594	upstream
Chr17	LNC_003283	XLOC_018663	--	lncRNA	17042945	17047370	-	GS_010326	noname_GLEAN_10008500	--	gnl|BL_ORD_ID|425358 sp|Q6P036|S2533_DANRE Solute carrier family 25 member 33 OS=Danio rerio OX=7955 GN=slc25a33 PE=2 SV=1//0	17071493	17077457	+	24122	upstream
Chr17	LNC_003283	XLOC_018663	--	lncRNA	17042945	17047370	-	GS_010322	noname_GLEAN_10008496	--	gnl|BL_ORD_ID|104472 sp|Q13609|DNSL3_HUMAN Deoxyribonuclease gamma OS=Homo sapiens OX=9606 GN=DNASE1L3 PE=1 SV=1//3.25276e-97	17095390	17103112	-	48019	downstream
Chr17	LNC_003283	XLOC_018663	--	lncRNA	17042945	17047370	-	GS_010323	noname_GLEAN_10008497	--	-//-	17092669	17094823	-	45298	downstream
Chr17	LNC_003282	XLOC_018663	--	lncRNA	17038229	17047370	-	GS_010327	noname_GLEAN_10008501	--	gnl|BL_ORD_ID|442326 sp|Q9D5L7|SPSB1_MOUSE SPRY domain-containing SOCS box protein 1 OS=Mus musculus OX=10090 GN=Spsb1 PE=1 SV=1//2.18132e-141	17062972	17071450	+	15601	upstream
Chr17	LNC_003282	XLOC_018663	--	lncRNA	17038229	17047370	-	GS_010319	noname_GLEAN_10008493	--	gnl|BL_ORD_ID|15993 sp|Q02356|AMPD2_RAT AMP deaminase 2 OS=Rattus norvegicus OX=10116 GN=Ampd2 PE=1 SV=2//0	17121875	17140207	-	74504	downstream
Chr17	LNC_003282	XLOC_018663	--	lncRNA	17038229	17047370	-	GS_010318	noname_GLEAN_10008492	--	gnl|BL_ORD_ID|156989 sp|P19087|GNAT2_HUMAN Guanine nucleotide-binding protein G(t) subunit alpha-2 OS=Homo sapiens OX=9606 GN=GNAT2 PE=2 SV=4//0	17145689	17150691	+	98318	upstream
Chr17	LNC_003282	XLOC_018663	--	lncRNA	17038229	17047370	-	GS_010321	scaffold327	-	--	17105127	17109596	+	57756	upstream
Chr17	LNC_003282	XLOC_018663	--	lncRNA	17038229	17047370	-	GS_010328	noname_GLEAN_10008502	--	gnl|BL_ORD_ID|157500 sp|Q5UAW9|GP157_HUMAN G-protein coupled receptor 157 OS=Homo sapiens OX=9606 GN=GPR157 PE=2 SV=2//4.73857e-104	17030446	17035904	-	2324	upstream
Chr17	LNC_003282	XLOC_018663	--	lncRNA	17038229	17047370	-	GS_010329	noname_GLEAN_10008503	--	gnl|BL_ORD_ID|163677 sp|Q8WMN1|GTR5_SHEEP Solute carrier family 2, facilitated glucose transporter member 5 OS=Ovis aries OX=9940 GN=SLC2A5 PE=2 SV=1//0	17016246	17024123	-	14105	upstream
Chr17	LNC_003282	XLOC_018663	--	lncRNA	17038229	17047370	-	GS_010324	noname_GLEAN_10008498	--	-//-	17088042	17091200	-	40671	downstream
Chr17	LNC_003282	XLOC_018663	--	lncRNA	17038229	17047370	-	GS_010325	noname_GLEAN_10008499	--	gnl|BL_ORD_ID|509112 sp|P30205|WC11_BOVIN Antigen WC1.1 OS=Bos taurus OX=9913 PE=2 SV=1//1.20551e-10	17081453	17085279	+	34082	upstream
Chr17	LNC_003282	XLOC_018663	--	lncRNA	17038229	17047370	-	GS_010331	noname_GLEAN_10008505	--	gnl|BL_ORD_ID|118909 sp|I0J1J1|ENOA_THUAL Alpha-enolase OS=Thunnus albacares OX=8236 GN=ENO1 PE=1 SV=1//0	16995531	17001405	-	36823	upstream
Chr17	LNC_003282	XLOC_018663	--	lncRNA	17038229	17047370	-	GS_010330	scaffold327	-	--	17012026	17015834	+	22394	downstream
Chr17	LNC_003282	XLOC_018663	--	lncRNA	17038229	17047370	-	GS_010320	noname_GLEAN_10008494	--	gnl|BL_ORD_ID|122021 sp|Q91WL0|ES8L3_MOUSE Epidermal growth factor receptor kinase substrate 8-like protein 3 OS=Mus musculus OX=10090 GN=Eps8l3 PE=2 SV=1//6.17423e-31	17111965	17119292	+	64594	upstream
Chr17	LNC_003282	XLOC_018663	--	lncRNA	17038229	17047370	-	GS_010326	noname_GLEAN_10008500	--	gnl|BL_ORD_ID|425358 sp|Q6P036|S2533_DANRE Solute carrier family 25 member 33 OS=Danio rerio OX=7955 GN=slc25a33 PE=2 SV=1//0	17071493	17077457	+	24122	upstream
Chr17	LNC_003282	XLOC_018663	--	lncRNA	17038229	17047370	-	GS_010322	noname_GLEAN_10008496	--	gnl|BL_ORD_ID|104472 sp|Q13609|DNSL3_HUMAN Deoxyribonuclease gamma OS=Homo sapiens OX=9606 GN=DNASE1L3 PE=1 SV=1//3.25276e-97	17095390	17103112	-	48019	downstream
Chr17	LNC_003282	XLOC_018663	--	lncRNA	17038229	17047370	-	GS_010323	noname_GLEAN_10008497	--	-//-	17092669	17094823	-	45298	downstream
Chr17	LNC_003285	XLOC_018671	--	lncRNA	17107819	17109760	-	GS_010315	noname_GLEAN_10008489	--	-//-	17196657	17197266	-	86896	downstream
Chr17	LNC_003285	XLOC_018671	--	lncRNA	17107819	17109760	-	GS_010314	noname_GLEAN_10008488	--	gnl|BL_ORD_ID|15311 sp|Q80ZD7|AMGO1_RAT Amphoterin-induced protein 1 OS=Rattus norvegicus OX=10116 GN=Amigo1 PE=1 SV=1//5.74375e-134	17198542	17200080	+	88781	upstream
Chr17	LNC_003285	XLOC_018671	--	lncRNA	17107819	17109760	-	GS_010317	noname_GLEAN_10008491	--	gnl|BL_ORD_ID|156919 sp|P38403|GNAI3_CAVPO Guanine nucleotide-binding protein G(k) subunit alpha OS=Cavia porcellus OX=10141 GN=GNAI3 PE=2 SV=3//0	17156358	17170353	-	46597	downstream
Chr17	LNC_003285	XLOC_018671	--	lncRNA	17107819	17109760	-	GS_010327	noname_GLEAN_10008501	--	gnl|BL_ORD_ID|442326 sp|Q9D5L7|SPSB1_MOUSE SPRY domain-containing SOCS box protein 1 OS=Mus musculus OX=10090 GN=Spsb1 PE=1 SV=1//2.18132e-141	17062972	17071450	+	36368	downstream
Chr17	LNC_003285	XLOC_018671	--	lncRNA	17107819	17109760	-	GS_010313	noname_GLEAN_10008486	--	gnl|BL_ORD_ID|30951 sp|Q9ULK2|AT7L1_HUMAN Ataxin-7-like protein 1 OS=Homo sapiens OX=9606 GN=ATXN7L1 PE=1 SV=3//3.17273e-11	17206941	17210205	-	97180	downstream
Chr17	LNC_003285	XLOC_018671	--	lncRNA	17107819	17109760	-	GS_010319	noname_GLEAN_10008493	--	gnl|BL_ORD_ID|15993 sp|Q02356|AMPD2_RAT AMP deaminase 2 OS=Rattus norvegicus OX=10116 GN=Ampd2 PE=1 SV=2//0	17121875	17140207	-	12114	downstream
Chr17	LNC_003285	XLOC_018671	--	lncRNA	17107819	17109760	-	GS_010318	noname_GLEAN_10008492	--	gnl|BL_ORD_ID|156989 sp|P19087|GNAT2_HUMAN Guanine nucleotide-binding protein G(t) subunit alpha-2 OS=Homo sapiens OX=9606 GN=GNAT2 PE=2 SV=4//0	17145689	17150691	+	35928	upstream
Chr17	LNC_003285	XLOC_018671	--	lncRNA	17107819	17109760	-	GS_010316	noname_GLEAN_10008490	--	gnl|BL_ORD_ID|159748 sp|Q8C010|GPR61_MOUSE Probable G-protein coupled receptor 61 OS=Mus musculus OX=10090 GN=Gpr61 PE=2 SV=2//1.0514e-120	17176600	17178024	-	66839	downstream
Chr17	LNC_003285	XLOC_018671	--	lncRNA	17107819	17109760	-	GS_010328	noname_GLEAN_10008502	--	gnl|BL_ORD_ID|157500 sp|Q5UAW9|GP157_HUMAN G-protein coupled receptor 157 OS=Homo sapiens OX=9606 GN=GPR157 PE=2 SV=2//4.73857e-104	17030446	17035904	-	71914	upstream
Chr17	LNC_003285	XLOC_018671	--	lncRNA	17107819	17109760	-	GS_010329	noname_GLEAN_10008503	--	gnl|BL_ORD_ID|163677 sp|Q8WMN1|GTR5_SHEEP Solute carrier family 2, facilitated glucose transporter member 5 OS=Ovis aries OX=9940 GN=SLC2A5 PE=2 SV=1//0	17016246	17024123	-	83695	upstream
Chr17	LNC_003285	XLOC_018671	--	lncRNA	17107819	17109760	-	GS_010324	noname_GLEAN_10008498	--	-//-	17088042	17091200	-	16618	upstream
Chr17	LNC_003285	XLOC_018671	--	lncRNA	17107819	17109760	-	GS_010325	noname_GLEAN_10008499	--	gnl|BL_ORD_ID|509112 sp|P30205|WC11_BOVIN Antigen WC1.1 OS=Bos taurus OX=9913 PE=2 SV=1//1.20551e-10	17081453	17085279	+	22539	downstream
Chr17	LNC_003285	XLOC_018671	--	lncRNA	17107819	17109760	-	GS_010326	noname_GLEAN_10008500	--	gnl|BL_ORD_ID|425358 sp|Q6P036|S2533_DANRE Solute carrier family 25 member 33 OS=Danio rerio OX=7955 GN=slc25a33 PE=2 SV=1//0	17071493	17077457	+	30361	downstream
Chr17	LNC_003285	XLOC_018671	--	lncRNA	17107819	17109760	-	GS_010330	scaffold327	-	--	17012026	17015834	+	91984	downstream
Chr17	LNC_003285	XLOC_018671	--	lncRNA	17107819	17109760	-	GS_010320	noname_GLEAN_10008494	--	gnl|BL_ORD_ID|122021 sp|Q91WL0|ES8L3_MOUSE Epidermal growth factor receptor kinase substrate 8-like protein 3 OS=Mus musculus OX=10090 GN=Eps8l3 PE=2 SV=1//6.17423e-31	17111965	17119292	+	2204	upstream
Chr17	LNC_003285	XLOC_018671	--	lncRNA	17107819	17109760	-	GS_010321	scaffold327	-	--	17105127	17109596	+	-1778	antisense
Chr17	LNC_003285	XLOC_018671	--	lncRNA	17107819	17109760	-	GS_010322	noname_GLEAN_10008496	--	gnl|BL_ORD_ID|104472 sp|Q13609|DNSL3_HUMAN Deoxyribonuclease gamma OS=Homo sapiens OX=9606 GN=DNASE1L3 PE=1 SV=1//3.25276e-97	17095390	17103112	-	4706	upstream
Chr17	LNC_003285	XLOC_018671	--	lncRNA	17107819	17109760	-	GS_010323	noname_GLEAN_10008497	--	-//-	17092669	17094823	-	12995	upstream
Chr17	LNC_003284	XLOC_018670	--	lncRNA	17105075	17107489	-	GS_010315	noname_GLEAN_10008489	--	-//-	17196657	17197266	-	89167	downstream
Chr17	LNC_003284	XLOC_018670	--	lncRNA	17105075	17107489	-	GS_010314	noname_GLEAN_10008488	--	gnl|BL_ORD_ID|15311 sp|Q80ZD7|AMGO1_RAT Amphoterin-induced protein 1 OS=Rattus norvegicus OX=10116 GN=Amigo1 PE=1 SV=1//5.74375e-134	17198542	17200080	+	91052	upstream
Chr17	LNC_003284	XLOC_018670	--	lncRNA	17105075	17107489	-	GS_010317	noname_GLEAN_10008491	--	gnl|BL_ORD_ID|156919 sp|P38403|GNAI3_CAVPO Guanine nucleotide-binding protein G(k) subunit alpha OS=Cavia porcellus OX=10141 GN=GNAI3 PE=2 SV=3//0	17156358	17170353	-	48868	downstream
Chr17	LNC_003284	XLOC_018670	--	lncRNA	17105075	17107489	-	GS_010327	noname_GLEAN_10008501	--	gnl|BL_ORD_ID|442326 sp|Q9D5L7|SPSB1_MOUSE SPRY domain-containing SOCS box protein 1 OS=Mus musculus OX=10090 GN=Spsb1 PE=1 SV=1//2.18132e-141	17062972	17071450	+	33624	downstream
Chr17	LNC_003284	XLOC_018670	--	lncRNA	17105075	17107489	-	GS_010313	noname_GLEAN_10008486	--	gnl|BL_ORD_ID|30951 sp|Q9ULK2|AT7L1_HUMAN Ataxin-7-like protein 1 OS=Homo sapiens OX=9606 GN=ATXN7L1 PE=1 SV=3//3.17273e-11	17206941	17210205	-	99451	downstream
Chr17	LNC_003284	XLOC_018670	--	lncRNA	17105075	17107489	-	GS_010319	noname_GLEAN_10008493	--	gnl|BL_ORD_ID|15993 sp|Q02356|AMPD2_RAT AMP deaminase 2 OS=Rattus norvegicus OX=10116 GN=Ampd2 PE=1 SV=2//0	17121875	17140207	-	14385	downstream
Chr17	LNC_003284	XLOC_018670	--	lncRNA	17105075	17107489	-	GS_010318	noname_GLEAN_10008492	--	gnl|BL_ORD_ID|156989 sp|P19087|GNAT2_HUMAN Guanine nucleotide-binding protein G(t) subunit alpha-2 OS=Homo sapiens OX=9606 GN=GNAT2 PE=2 SV=4//0	17145689	17150691	+	38199	upstream
Chr17	LNC_003284	XLOC_018670	--	lncRNA	17105075	17107489	-	GS_010316	noname_GLEAN_10008490	--	gnl|BL_ORD_ID|159748 sp|Q8C010|GPR61_MOUSE Probable G-protein coupled receptor 61 OS=Mus musculus OX=10090 GN=Gpr61 PE=2 SV=2//1.0514e-120	17176600	17178024	-	69110	downstream
Chr17	LNC_003284	XLOC_018670	--	lncRNA	17105075	17107489	-	GS_010328	noname_GLEAN_10008502	--	gnl|BL_ORD_ID|157500 sp|Q5UAW9|GP157_HUMAN G-protein coupled receptor 157 OS=Homo sapiens OX=9606 GN=GPR157 PE=2 SV=2//4.73857e-104	17030446	17035904	-	69170	upstream
Chr17	LNC_003284	XLOC_018670	--	lncRNA	17105075	17107489	-	GS_010329	noname_GLEAN_10008503	--	gnl|BL_ORD_ID|163677 sp|Q8WMN1|GTR5_SHEEP Solute carrier family 2, facilitated glucose transporter member 5 OS=Ovis aries OX=9940 GN=SLC2A5 PE=2 SV=1//0	17016246	17024123	-	80951	upstream
Chr17	LNC_003284	XLOC_018670	--	lncRNA	17105075	17107489	-	GS_010324	noname_GLEAN_10008498	--	-//-	17088042	17091200	-	13874	upstream
Chr17	LNC_003284	XLOC_018670	--	lncRNA	17105075	17107489	-	GS_010325	noname_GLEAN_10008499	--	gnl|BL_ORD_ID|509112 sp|P30205|WC11_BOVIN Antigen WC1.1 OS=Bos taurus OX=9913 PE=2 SV=1//1.20551e-10	17081453	17085279	+	19795	downstream
Chr17	LNC_003284	XLOC_018670	--	lncRNA	17105075	17107489	-	GS_010326	noname_GLEAN_10008500	--	gnl|BL_ORD_ID|425358 sp|Q6P036|S2533_DANRE Solute carrier family 25 member 33 OS=Danio rerio OX=7955 GN=slc25a33 PE=2 SV=1//0	17071493	17077457	+	27617	downstream
Chr17	LNC_003284	XLOC_018670	--	lncRNA	17105075	17107489	-	GS_010330	scaffold327	-	--	17012026	17015834	+	89240	downstream
Chr17	LNC_003284	XLOC_018670	--	lncRNA	17105075	17107489	-	GS_010320	noname_GLEAN_10008494	--	gnl|BL_ORD_ID|122021 sp|Q91WL0|ES8L3_MOUSE Epidermal growth factor receptor kinase substrate 8-like protein 3 OS=Mus musculus OX=10090 GN=Eps8l3 PE=2 SV=1//6.17423e-31	17111965	17119292	+	4475	upstream
Chr17	LNC_003284	XLOC_018670	--	lncRNA	17105075	17107489	-	GS_010321	scaffold327	-	--	17105127	17109596	+	-2363	antisense
Chr17	LNC_003284	XLOC_018670	--	lncRNA	17105075	17107489	-	GS_010322	noname_GLEAN_10008496	--	gnl|BL_ORD_ID|104472 sp|Q13609|DNSL3_HUMAN Deoxyribonuclease gamma OS=Homo sapiens OX=9606 GN=DNASE1L3 PE=1 SV=1//3.25276e-97	17095390	17103112	-	1962	upstream
Chr17	LNC_003284	XLOC_018670	--	lncRNA	17105075	17107489	-	GS_010323	noname_GLEAN_10008497	--	-//-	17092669	17094823	-	10251	upstream
Chr17	LNC_003287	XLOC_018681	--	lncRNA	17244145	17271598	-	GS_010306	noname_GLEAN_10008479	--	gnl|BL_ORD_ID|182581 sp|Q91233|HSP70_ONCTS Heat shock 70 kDa protein OS=Oncorhynchus tshawytscha OX=74940 GN=hsp70 PE=2 SV=1//0	17265851	17267773	+	-1923	antisense
Chr17	LNC_003287	XLOC_018681	--	lncRNA	17244145	17271598	-	GS_010307	scaffold327	-	--	17260910	17262829	+	-1920	antisense
Chr17	LNC_003287	XLOC_018681	--	lncRNA	17244145	17271598	-	GS_010317	noname_GLEAN_10008491	--	gnl|BL_ORD_ID|156919 sp|P38403|GNAI3_CAVPO Guanine nucleotide-binding protein G(k) subunit alpha OS=Cavia porcellus OX=10141 GN=GNAI3 PE=2 SV=3//0	17156358	17170353	-	73791	upstream
Chr17	LNC_003287	XLOC_018681	--	lncRNA	17244145	17271598	-	GS_010305	noname_GLEAN_10008478	--	gnl|BL_ORD_ID|202632 sp|Q03721|KCNC4_HUMAN Potassium voltage-gated channel subfamily C member 4 OS=Homo sapiens OX=9606 GN=KCNC4 PE=1 SV=2//0	17270977	17288566	+	-622	antisense
Chr17	LNC_003287	XLOC_018681	--	lncRNA	17244145	17271598	-	GS_010311	noname_GLEAN_10008484	--	gnl|BL_ORD_ID|439460 sp|Q6NUT7|SORT1_DANRE Sortilin OS=Danio rerio OX=7955 GN=sort1 PE=2 SV=1//0	17219545	17232307	+	11837	downstream
Chr17	LNC_003287	XLOC_018681	--	lncRNA	17244145	17271598	-	GS_010310	noname_GLEAN_10008483	--	gnl|BL_ORD_ID|268863 sp|Q9NPE2|NGRN_HUMAN Neugrin OS=Homo sapiens OX=9606 GN=NGRN PE=1 SV=2//2.10835e-29	17235080	17236652	-	7492	upstream
Chr17	LNC_003287	XLOC_018681	--	lncRNA	17244145	17271598	-	GS_010313	noname_GLEAN_10008486	--	gnl|BL_ORD_ID|30951 sp|Q9ULK2|AT7L1_HUMAN Ataxin-7-like protein 1 OS=Homo sapiens OX=9606 GN=ATXN7L1 PE=1 SV=3//3.17273e-11	17206941	17210205	-	33939	upstream
Chr17	LNC_003287	XLOC_018681	--	lncRNA	17244145	17271598	-	GS_010314	noname_GLEAN_10008488	--	gnl|BL_ORD_ID|15311 sp|Q80ZD7|AMGO1_RAT Amphoterin-induced protein 1 OS=Rattus norvegicus OX=10116 GN=Amigo1 PE=1 SV=1//5.74375e-134	17198542	17200080	+	44064	downstream
Chr17	LNC_003287	XLOC_018681	--	lncRNA	17244145	17271598	-	GS_010315	noname_GLEAN_10008489	--	-//-	17196657	17197266	-	46878	upstream
Chr17	LNC_003287	XLOC_018681	--	lncRNA	17244145	17271598	-	GS_010318	noname_GLEAN_10008492	--	gnl|BL_ORD_ID|156989 sp|P19087|GNAT2_HUMAN Guanine nucleotide-binding protein G(t) subunit alpha-2 OS=Homo sapiens OX=9606 GN=GNAT2 PE=2 SV=4//0	17145689	17150691	+	93453	downstream
Chr17	LNC_003287	XLOC_018681	--	lncRNA	17244145	17271598	-	GS_010308	scaffold327	-	--	17244486	17258751	+	-14266	antisense
Chr17	LNC_003287	XLOC_018681	--	lncRNA	17244145	17271598	-	GS_010309	noname_GLEAN_10008482	--	gnl|BL_ORD_ID|268689 sp|Q5E9S2|NFYA_BOVIN Nuclear transcription factor Y subunit alpha OS=Bos taurus OX=9913 GN=NFYA PE=2 SV=1//1.87011e-12	17238628	17242298	+	1846	downstream
Chr17	LNC_003287	XLOC_018681	--	lncRNA	17244145	17271598	-	GS_010304	noname_GLEAN_10008477	--	gnl|BL_ORD_ID|425980 sp|Q8BJI1|S6A17_MOUSE Sodium-dependent neutral amino acid transporter SLC6A17 OS=Mus musculus OX=10090 GN=Slc6a17 PE=1 SV=1//0	17308329	17318906	-	36730	downstream
Chr17	LNC_003287	XLOC_018681	--	lncRNA	17244145	17271598	-	GS_010301	noname_GLEAN_10008474	--	gnl|BL_ORD_ID|245690 sp|Q8R0M8|MOT5_MOUSE Monocarboxylate transporter 5 OS=Mus musculus OX=10090 GN=Slc16a4 PE=2 SV=1//2.71874e-150	17366430	17382380	-	94831	downstream
Chr17	LNC_003287	XLOC_018681	--	lncRNA	17244145	17271598	-	GS_010316	noname_GLEAN_10008490	--	gnl|BL_ORD_ID|159748 sp|Q8C010|GPR61_MOUSE Probable G-protein coupled receptor 61 OS=Mus musculus OX=10090 GN=Gpr61 PE=2 SV=2//1.0514e-120	17176600	17178024	-	66120	upstream
Chr17	LNC_003287	XLOC_018681	--	lncRNA	17244145	17271598	-	GS_010312	noname_GLEAN_10008485	--	gnl|BL_ORD_ID|458074 sp|O89104|SYPL2_MOUSE Synaptophysin-like protein 2 OS=Mus musculus OX=10090 GN=Sypl2 PE=1 SV=1//2.83488e-59	17212897	17219513	-	24631	upstream
Chr17	LNC_003287	XLOC_018681	--	lncRNA	17244145	17271598	-	GS_010302	noname_GLEAN_10008475	--	gnl|BL_ORD_ID|340702 sp|Q96T37|RBM15_HUMAN Putative RNA-binding protein 15 OS=Homo sapiens OX=9606 GN=RBM15 PE=1 SV=2//0	17354323	17357037	+	82724	upstream
Chr17	LNC_003287	XLOC_018681	--	lncRNA	17244145	17271598	-	GS_010303	noname_GLEAN_10008476	--	gnl|BL_ORD_ID|15179 sp|O70137|ALX3_MOUSE Homeobox protein aristaless-like 3 OS=Mus musculus OX=10090 GN=Alx3 PE=2 SV=1//5.84954e-77	17343756	17349018	+	72157	upstream
Chr17	LNC_003286	XLOC_018679	--	lncRNA	17237766	17240266	-	GS_010315	noname_GLEAN_10008489	--	-//-	17196657	17197266	-	40499	upstream
Chr17	LNC_003286	XLOC_018679	--	lncRNA	17237766	17240266	-	GS_010314	noname_GLEAN_10008488	--	gnl|BL_ORD_ID|15311 sp|Q80ZD7|AMGO1_RAT Amphoterin-induced protein 1 OS=Rattus norvegicus OX=10116 GN=Amigo1 PE=1 SV=1//5.74375e-134	17198542	17200080	+	37685	downstream
Chr17	LNC_003286	XLOC_018679	--	lncRNA	17237766	17240266	-	GS_010317	noname_GLEAN_10008491	--	gnl|BL_ORD_ID|156919 sp|P38403|GNAI3_CAVPO Guanine nucleotide-binding protein G(k) subunit alpha OS=Cavia porcellus OX=10141 GN=GNAI3 PE=2 SV=3//0	17156358	17170353	-	67412	upstream
Chr17	LNC_003286	XLOC_018679	--	lncRNA	17237766	17240266	-	GS_010316	noname_GLEAN_10008490	--	gnl|BL_ORD_ID|159748 sp|Q8C010|GPR61_MOUSE Probable G-protein coupled receptor 61 OS=Mus musculus OX=10090 GN=Gpr61 PE=2 SV=2//1.0514e-120	17176600	17178024	-	59741	upstream
Chr17	LNC_003286	XLOC_018679	--	lncRNA	17237766	17240266	-	GS_010311	noname_GLEAN_10008484	--	gnl|BL_ORD_ID|439460 sp|Q6NUT7|SORT1_DANRE Sortilin OS=Danio rerio OX=7955 GN=sort1 PE=2 SV=1//0	17219545	17232307	+	5458	downstream
Chr17	LNC_003286	XLOC_018679	--	lncRNA	17237766	17240266	-	GS_010310	noname_GLEAN_10008483	--	gnl|BL_ORD_ID|268863 sp|Q9NPE2|NGRN_HUMAN Neugrin OS=Homo sapiens OX=9606 GN=NGRN PE=1 SV=2//2.10835e-29	17235080	17236652	-	1113	upstream
Chr17	LNC_003286	XLOC_018679	--	lncRNA	17237766	17240266	-	GS_010313	noname_GLEAN_10008486	--	gnl|BL_ORD_ID|30951 sp|Q9ULK2|AT7L1_HUMAN Ataxin-7-like protein 1 OS=Homo sapiens OX=9606 GN=ATXN7L1 PE=1 SV=3//3.17273e-11	17206941	17210205	-	27560	upstream
Chr17	LNC_003286	XLOC_018679	--	lncRNA	17237766	17240266	-	GS_010312	noname_GLEAN_10008485	--	gnl|BL_ORD_ID|458074 sp|O89104|SYPL2_MOUSE Synaptophysin-like protein 2 OS=Mus musculus OX=10090 GN=Sypl2 PE=1 SV=1//2.83488e-59	17212897	17219513	-	18252	upstream
Chr17	LNC_003286	XLOC_018679	--	lncRNA	17237766	17240266	-	GS_010319	noname_GLEAN_10008493	--	gnl|BL_ORD_ID|15993 sp|Q02356|AMPD2_RAT AMP deaminase 2 OS=Rattus norvegicus OX=10116 GN=Ampd2 PE=1 SV=2//0	17121875	17140207	-	97558	upstream
Chr17	LNC_003286	XLOC_018679	--	lncRNA	17237766	17240266	-	GS_010318	noname_GLEAN_10008492	--	gnl|BL_ORD_ID|156989 sp|P19087|GNAT2_HUMAN Guanine nucleotide-binding protein G(t) subunit alpha-2 OS=Homo sapiens OX=9606 GN=GNAT2 PE=2 SV=4//0	17145689	17150691	+	87074	downstream
Chr17	LNC_003286	XLOC_018679	--	lncRNA	17237766	17240266	-	GS_010308	scaffold327	-	--	17244486	17258751	+	4219	upstream
Chr17	LNC_003286	XLOC_018679	--	lncRNA	17237766	17240266	-	GS_010309	noname_GLEAN_10008482	--	gnl|BL_ORD_ID|268689 sp|Q5E9S2|NFYA_BOVIN Nuclear transcription factor Y subunit alpha OS=Bos taurus OX=9913 GN=NFYA PE=2 SV=1//1.87011e-12	17238628	17242298	+	-1639	antisense
Chr17	LNC_003286	XLOC_018679	--	lncRNA	17237766	17240266	-	GS_010304	noname_GLEAN_10008477	--	gnl|BL_ORD_ID|425980 sp|Q8BJI1|S6A17_MOUSE Sodium-dependent neutral amino acid transporter SLC6A17 OS=Mus musculus OX=10090 GN=Slc6a17 PE=1 SV=1//0	17308329	17318906	-	68062	downstream
Chr17	LNC_003286	XLOC_018679	--	lncRNA	17237766	17240266	-	GS_010307	scaffold327	-	--	17260910	17262829	+	20643	upstream
Chr17	LNC_003286	XLOC_018679	--	lncRNA	17237766	17240266	-	GS_010305	noname_GLEAN_10008478	--	gnl|BL_ORD_ID|202632 sp|Q03721|KCNC4_HUMAN Potassium voltage-gated channel subfamily C member 4 OS=Homo sapiens OX=9606 GN=KCNC4 PE=1 SV=2//0	17270977	17288566	+	30710	upstream
Chr17	LNC_003286	XLOC_018679	--	lncRNA	17237766	17240266	-	GS_010306	noname_GLEAN_10008479	--	gnl|BL_ORD_ID|182581 sp|Q91233|HSP70_ONCTS Heat shock 70 kDa protein OS=Oncorhynchus tshawytscha OX=74940 GN=hsp70 PE=2 SV=1//0	17265851	17267773	+	25584	upstream
Chr8	LNC_008572	XLOC_049432	--	lncRNA	12510759	12513397	-	GS_017512	noname_GLEAN_10016915	--	gnl|BL_ORD_ID|229820 sp|Q5ZKL6|MBOA2_CHICK Membrane-bound O-acyltransferase domain-containing protein 2 OS=Gallus gallus OX=9031 GN=mboat2 PE=2 SV=1//0	12563938	12600706	-	50540	downstream
Chr8	LNC_008572	XLOC_049432	--	lncRNA	12510759	12513397	-	GS_017509	noname_GLEAN_10016911	--	-//-	12414231	12425152	-	85606	upstream
Chr8	LNC_008572	XLOC_049432	--	lncRNA	12510759	12513397	-	GS_017510	noname_GLEAN_10016912	--	gnl|BL_ORD_ID|186742 sp|Q2VIU1|ID2_PIG DNA-binding protein inhibitor ID-2 OS=Sus scrofa OX=9823 GN=ID2 PE=2 SV=1//4.31412e-57	12513805	12514512	+	407	upstream
Chr8	LNC_008572	XLOC_049432	--	lncRNA	12510759	12513397	-	GS_017511	scaffold63	-	--	12518056	12556144	-	4658	downstream
Chr8	LNC_008573	XLOC_049444	--	lncRNA	12751636	12754679	-	GS_017525	noname_GLEAN_10016927	--	gnl|BL_ORD_ID|391570 sp|Q9BWH6|RPAP1_HUMAN RNA polymerase II-associated protein 1 OS=Homo sapiens OX=9606 GN=RPAP1 PE=1 SV=3//0	12778028	12791434	+	23348	upstream
Chr8	LNC_008573	XLOC_049444	--	lncRNA	12751636	12754679	-	GS_017524	scaffold63	-	--	12772059	12773681	-	17379	downstream
Chr8	LNC_008573	XLOC_049444	--	lncRNA	12751636	12754679	-	GS_017523	scaffold63	-	--	12765495	12769536	-	10815	downstream
Chr8	LNC_008573	XLOC_049444	--	lncRNA	12751636	12754679	-	GS_017522	noname_GLEAN_10016925	--	gnl|BL_ORD_ID|209405 sp|B6F1W5|KTU_ORYLA Protein kintoun OS=Oryzias latipes OX=8090 GN=dnaaf2 PE=2 SV=1//8.80009e-135	12762052	12764147	+	7372	upstream
Chr8	LNC_008573	XLOC_049444	--	lncRNA	12751636	12754679	-	GS_017521	noname_GLEAN_10016924	--	gnl|BL_ORD_ID|207158 sp|Q8K1S5|KLF11_MOUSE Krueppel-like factor 11 OS=Mus musculus OX=10090 GN=Klf11 PE=2 SV=3//2.13071e-128	12756616	12759632	+	1936	upstream
Chr8	LNC_008573	XLOC_049444	--	lncRNA	12751636	12754679	-	GS_017520	noname_GLEAN_10016923	--	gnl|BL_ORD_ID|160862 sp|Q9NZI5|GRHL1_HUMAN Grainyhead-like protein 1 homolog OS=Homo sapiens OX=9606 GN=GRHL1 PE=1 SV=2//0	12732931	12749418	+	2217	downstream
Chr8	LNC_008573	XLOC_049444	--	lncRNA	12751636	12754679	-	GS_017526	noname_GLEAN_10016928	--	gnl|BL_ORD_ID|14330 sp|P97793|ALK_MOUSE ALK tyrosine kinase receptor OS=Mus musculus OX=10090 GN=Alk PE=1 SV=2//0	12830218	12871359	+	75538	upstream
Chr8	LNC_008573	XLOC_049444	--	lncRNA	12751636	12754679	-	GS_017518	CUFF78.1479.2	--	gnl|BL_ORD_ID|9730 sp|P78536|ADA17_HUMAN Disintegrin and metalloproteinase domain-containing protein 17 OS=Homo sapiens OX=9606 GN=ADAM17 PE=1 SV=1//0	12682330	12694565	-	57070	upstream
Chr8	LNC_008573	XLOC_049444	--	lncRNA	12751636	12754679	-	GS_017519	noname_GLEAN_10016922	--	gnl|BL_ORD_ID|369 sp|P29310|1433Z_DROME 14-3-3 protein zeta OS=Drosophila melanogaster OX=7227 GN=14-3-3zeta PE=1 SV=1//2.97042e-119	12696902	12704148	-	47487	upstream
Chr8	LNC_008573	XLOC_049444	--	lncRNA	12751636	12754679	-	GS_017516	noname_GLEAN_10016919	--	gnl|BL_ORD_ID|99938 sp|Q96LL9|DJC30_HUMAN DnaJ homolog subfamily C member 30 OS=Homo sapiens OX=9606 GN=DNAJC30 PE=1 SV=3//1.57222e-25	12676953	12677969	-	73666	upstream
Chr8	LNC_008573	XLOC_049444	--	lncRNA	12751636	12754679	-	GS_017517	scaffold63	-	--	12678602	12680864	+	70771	downstream
Chr8	LNC_008573	XLOC_049444	--	lncRNA	12751636	12754679	-	GS_017514	noname_GLEAN_10016917	--	gnl|BL_ORD_ID|198762 sp|Q5R5S7|ITBP1_PONAB Integrin beta-1-binding protein 1 OS=Pongo abelii OX=9601 GN=ITGB1BP1 PE=2 SV=1//9.21832e-73	12666488	12669896	-	81739	upstream
Chr8	LNC_008573	XLOC_049444	--	lncRNA	12751636	12754679	-	GS_017515	scaffold63	-	--	12670181	12674969	+	76666	downstream
Chr8	LNC_008573	XLOC_049444	--	lncRNA	12751636	12754679	-	GS_017513	scaffold63	-	--	12614887	12663510	+	88125	downstream
Chr8	LNC_008570	XLOC_049432	--	lncRNA	12510759	12513397	-	GS_017512	noname_GLEAN_10016915	--	gnl|BL_ORD_ID|229820 sp|Q5ZKL6|MBOA2_CHICK Membrane-bound O-acyltransferase domain-containing protein 2 OS=Gallus gallus OX=9031 GN=mboat2 PE=2 SV=1//0	12563938	12600706	-	50540	downstream
Chr8	LNC_008570	XLOC_049432	--	lncRNA	12510759	12513397	-	GS_017509	noname_GLEAN_10016911	--	-//-	12414231	12425152	-	85606	upstream
Chr8	LNC_008570	XLOC_049432	--	lncRNA	12510759	12513397	-	GS_017510	noname_GLEAN_10016912	--	gnl|BL_ORD_ID|186742 sp|Q2VIU1|ID2_PIG DNA-binding protein inhibitor ID-2 OS=Sus scrofa OX=9823 GN=ID2 PE=2 SV=1//4.31412e-57	12513805	12514512	+	407	upstream
Chr8	LNC_008570	XLOC_049432	--	lncRNA	12510759	12513397	-	GS_017511	scaffold63	-	--	12518056	12556144	-	4658	downstream
Chr8	LNC_008571	XLOC_049432	--	lncRNA	12510759	12513397	-	GS_017512	noname_GLEAN_10016915	--	gnl|BL_ORD_ID|229820 sp|Q5ZKL6|MBOA2_CHICK Membrane-bound O-acyltransferase domain-containing protein 2 OS=Gallus gallus OX=9031 GN=mboat2 PE=2 SV=1//0	12563938	12600706	-	50540	downstream
Chr8	LNC_008571	XLOC_049432	--	lncRNA	12510759	12513397	-	GS_017509	noname_GLEAN_10016911	--	-//-	12414231	12425152	-	85606	upstream
Chr8	LNC_008571	XLOC_049432	--	lncRNA	12510759	12513397	-	GS_017510	noname_GLEAN_10016912	--	gnl|BL_ORD_ID|186742 sp|Q2VIU1|ID2_PIG DNA-binding protein inhibitor ID-2 OS=Sus scrofa OX=9823 GN=ID2 PE=2 SV=1//4.31412e-57	12513805	12514512	+	407	upstream
Chr8	LNC_008571	XLOC_049432	--	lncRNA	12510759	12513397	-	GS_017511	scaffold63	-	--	12518056	12556144	-	4658	downstream
Chr8	LNC_008576	XLOC_049452	--	lncRNA	12896044	12898317	-	GS_017534	noname_GLEAN_10016936	--	gnl|BL_ORD_ID|99728 sp|Q6R5J1|DISP2_DANRE Protein dispatched homolog 2 OS=Danio rerio OX=7955 GN=disp2 PE=2 SV=1//0	12955082	12967102	-	56764	downstream
Chr8	LNC_008576	XLOC_049452	--	lncRNA	12896044	12898317	-	GS_017535	noname_GLEAN_10016937	--	gnl|BL_ORD_ID|305813 sp|Q504Y2|PKDCC_HUMAN Extracellular tyrosine-protein kinase PKDCC OS=Homo sapiens OX=9606 GN=PKDCC PE=2 SV=2//2.23221e-130	12971062	12982006	+	72744	upstream
Chr8	LNC_008576	XLOC_049452	--	lncRNA	12896044	12898317	-	GS_017530	noname_GLEAN_10016933	--	gnl|BL_ORD_ID|314912 sp|Q4EW11|PRLHR_BOVIN Prolactin-releasing peptide receptor OS=Bos taurus OX=9913 GN=PRLHR PE=3 SV=1//2.69234e-63	12937096	12939194	-	38778	downstream
Chr8	LNC_008576	XLOC_049452	--	lncRNA	12896044	12898317	-	GS_017526	noname_GLEAN_10016928	--	gnl|BL_ORD_ID|14330 sp|P97793|ALK_MOUSE ALK tyrosine kinase receptor OS=Mus musculus OX=10090 GN=Alk PE=1 SV=2//0	12830218	12871359	+	24684	downstream
Chr8	LNC_008576	XLOC_049452	--	lncRNA	12896044	12898317	-	GS_017532	scaffold63	-	--	12946965	12948830	+	48647	upstream
Chr8	LNC_008576	XLOC_049452	--	lncRNA	12896044	12898317	-	GS_017533	scaffold63	-	--	12950421	12952615	+	52103	upstream
Chr8	LNC_008576	XLOC_049452	--	lncRNA	12896044	12898317	-	GS_017527	noname_GLEAN_10016929	--	gnl|BL_ORD_ID|194598 sp|P23677|IP3KA_HUMAN Inositol-trisphosphate 3-kinase A OS=Homo sapiens OX=9606 GN=ITPKA PE=1 SV=1//2.83109e-34	12875152	12885265	-	10778	upstream
Chr8	LNC_008576	XLOC_049452	--	lncRNA	12896044	12898317	-	GS_017529	scaffold63	-	--	12918586	12926246	+	20268	upstream
Chr8	LNC_008576	XLOC_049452	--	lncRNA	12896044	12898317	-	GS_017528	noname_GLEAN_10016930	--	gnl|BL_ORD_ID|199059 sp|Q5RBD5|IVD_PONAB Isovaleryl-CoA dehydrogenase, mitochondrial OS=Pongo abelii OX=9601 GN=IVD PE=2 SV=1//0	12886785	12892288	+	3755	downstream
Chr8	LNC_008576	XLOC_049452	--	lncRNA	12896044	12898317	-	GS_017531	noname_GLEAN_10016934	--	gnl|BL_ORD_ID|55253 sp|Q9BV29|CCD32_HUMAN Coiled-coil domain-containing protein 32 OS=Homo sapiens OX=9606 GN=CCDC32 PE=1 SV=2//6.27767e-45	12944698	12946102	-	46380	downstream
Chr6	LNC_007522	XLOC_043488	--	lncRNA	5379311	5381064	+	GS_003052	scaffold156	-	--	5354033	5355260	-	24050	upstream
Chr6	LNC_007522	XLOC_043488	--	lncRNA	5379311	5381064	+	GS_003053	scaffold156	-	--	5350946	5353153	-	26157	upstream
Chr6	LNC_007522	XLOC_043488	--	lncRNA	5379311	5381064	+	GS_003050	noname_GLEAN_10014900	--	gnl|BL_ORD_ID|467820 sp|P10039|TENA_CHICK Tenascin OS=Gallus gallus OX=9031 GN=TNC PE=1 SV=2//8.29408e-06	5366746	5372281	-	7029	upstream
Chr6	LNC_007522	XLOC_043488	--	lncRNA	5379311	5381064	+	GS_003051	noname_GLEAN_10014901	--	gnl|BL_ORD_ID|76195 sp|P03940|CP21A_MOUSE Steroid 21-hydroxylase OS=Mus musculus OX=10090 GN=Cyp21 PE=2 SV=3//1.08187e-63	5362822	5366076	-	13234	upstream
Chr6	LNC_007522	XLOC_043488	--	lncRNA	5379311	5381064	+	GS_003056	noname_GLEAN_10014905	--	gnl|BL_ORD_ID|310985 sp|Q90952|PON2_CHICK Serum paraoxonase/arylesterase 2 OS=Gallus gallus OX=9031 GN=PON2 PE=2 SV=1//1.06298e-119	5304878	5308558	+	70752	downstream
Chr6	LNC_007522	XLOC_043488	--	lncRNA	5379311	5381064	+	GS_003057	noname_GLEAN_10014906	--	gnl|BL_ORD_ID|79472 sp|P21868|CSK21_CHICK Casein kinase II subunit alpha OS=Gallus gallus OX=9031 GN=CSNK2A1 PE=2 SV=1//0	5298478	5301650	+	77660	downstream
Chr6	LNC_007522	XLOC_043488	--	lncRNA	5379311	5381064	+	GS_003054	noname_GLEAN_10014903	--	gnl|BL_ORD_ID|1939 sp|Q9N179|41_BOVIN Protein 4.1 OS=Bos taurus OX=9913 GN=EPB41 PE=2 SV=1//1.80041e-09	5324273	5347945	+	31365	downstream
Chr6	LNC_007522	XLOC_043488	--	lncRNA	5379311	5381064	+	GS_003055	noname_GLEAN_10014904	--	gnl|BL_ORD_ID|202763 sp|O95279|KCNK5_HUMAN Potassium channel subfamily K member 5 OS=Homo sapiens OX=9606 GN=KCNK5 PE=1 SV=1//1.44738e-123	5309858	5313253	-	66057	upstream
Chr6	LNC_007522	XLOC_043488	--	lncRNA	5379311	5381064	+	GS_003049	noname_GLEAN_10014899	--	gnl|BL_ORD_ID|69896 sp|P0C0L5|CO4B_HUMAN Complement C4-B OS=Homo sapiens OX=9606 GN=C4B PE=1 SV=2//0	5377318	5391272	-	-1754	antisense
Chr6	LNC_007522	XLOC_043488	--	lncRNA	5379311	5381064	+	GS_003048	scaffold156	-	--	5395760	5397464	-	14695	downstream
Chr6	LNC_007522	XLOC_043488	--	lncRNA	5379311	5381064	+	GS_003058	scaffold156	-	--	5289340	5289743	+	89567	downstream
Chr6	LNC_007522	XLOC_043488	--	lncRNA	5379311	5381064	+	GS_003059	noname_GLEAN_10014908	--	gnl|BL_ORD_ID|190791 sp|Q2TB02|IKBD_MOUSE NF-kappa-B inhibitor delta OS=Mus musculus OX=10090 GN=Nfkbid PE=1 SV=2//5.55283e-89	5278744	5281074	-	98236	upstream
Chr6	LNC_007522	XLOC_043488	--	lncRNA	5379311	5381064	+	GS_003047	scaffold156	-	--	5401750	5405961	+	20685	upstream
Chr6	LNC_007522	XLOC_043488	--	lncRNA	5379311	5381064	+	GS_003046	scaffold156	-	--	5410258	5492625	-	29193	downstream
Chr8	LNC_008574	XLOC_049445	--	lncRNA	12756514	12757624	-	GS_017525	noname_GLEAN_10016927	--	gnl|BL_ORD_ID|391570 sp|Q9BWH6|RPAP1_HUMAN RNA polymerase II-associated protein 1 OS=Homo sapiens OX=9606 GN=RPAP1 PE=1 SV=3//0	12778028	12791434	+	20403	upstream
Chr8	LNC_008574	XLOC_049445	--	lncRNA	12756514	12757624	-	GS_017524	scaffold63	-	--	12772059	12773681	-	14434	downstream
Chr8	LNC_008574	XLOC_049445	--	lncRNA	12756514	12757624	-	GS_017523	scaffold63	-	--	12765495	12769536	-	7870	downstream
Chr8	LNC_008574	XLOC_049445	--	lncRNA	12756514	12757624	-	GS_017522	noname_GLEAN_10016925	--	gnl|BL_ORD_ID|209405 sp|B6F1W5|KTU_ORYLA Protein kintoun OS=Oryzias latipes OX=8090 GN=dnaaf2 PE=2 SV=1//8.80009e-135	12762052	12764147	+	4427	upstream
Chr8	LNC_008574	XLOC_049445	--	lncRNA	12756514	12757624	-	GS_017521	noname_GLEAN_10016924	--	gnl|BL_ORD_ID|207158 sp|Q8K1S5|KLF11_MOUSE Krueppel-like factor 11 OS=Mus musculus OX=10090 GN=Klf11 PE=2 SV=3//2.13071e-128	12756616	12759632	+	-1009	antisense
Chr8	LNC_008574	XLOC_049445	--	lncRNA	12756514	12757624	-	GS_017520	noname_GLEAN_10016923	--	gnl|BL_ORD_ID|160862 sp|Q9NZI5|GRHL1_HUMAN Grainyhead-like protein 1 homolog OS=Homo sapiens OX=9606 GN=GRHL1 PE=1 SV=2//0	12732931	12749418	+	7095	downstream
Chr8	LNC_008574	XLOC_049445	--	lncRNA	12756514	12757624	-	GS_017526	noname_GLEAN_10016928	--	gnl|BL_ORD_ID|14330 sp|P97793|ALK_MOUSE ALK tyrosine kinase receptor OS=Mus musculus OX=10090 GN=Alk PE=1 SV=2//0	12830218	12871359	+	72593	upstream
Chr8	LNC_008574	XLOC_049445	--	lncRNA	12756514	12757624	-	GS_017518	CUFF78.1479.2	--	gnl|BL_ORD_ID|9730 sp|P78536|ADA17_HUMAN Disintegrin and metalloproteinase domain-containing protein 17 OS=Homo sapiens OX=9606 GN=ADAM17 PE=1 SV=1//0	12682330	12694565	-	61948	upstream
Chr8	LNC_008574	XLOC_049445	--	lncRNA	12756514	12757624	-	GS_017519	noname_GLEAN_10016922	--	gnl|BL_ORD_ID|369 sp|P29310|1433Z_DROME 14-3-3 protein zeta OS=Drosophila melanogaster OX=7227 GN=14-3-3zeta PE=1 SV=1//2.97042e-119	12696902	12704148	-	52365	upstream
Chr8	LNC_008574	XLOC_049445	--	lncRNA	12756514	12757624	-	GS_017516	noname_GLEAN_10016919	--	gnl|BL_ORD_ID|99938 sp|Q96LL9|DJC30_HUMAN DnaJ homolog subfamily C member 30 OS=Homo sapiens OX=9606 GN=DNAJC30 PE=1 SV=3//1.57222e-25	12676953	12677969	-	78544	upstream
Chr8	LNC_008574	XLOC_049445	--	lncRNA	12756514	12757624	-	GS_017517	scaffold63	-	--	12678602	12680864	+	75649	downstream
Chr8	LNC_008574	XLOC_049445	--	lncRNA	12756514	12757624	-	GS_017514	noname_GLEAN_10016917	--	gnl|BL_ORD_ID|198762 sp|Q5R5S7|ITBP1_PONAB Integrin beta-1-binding protein 1 OS=Pongo abelii OX=9601 GN=ITGB1BP1 PE=2 SV=1//9.21832e-73	12666488	12669896	-	86617	upstream
Chr8	LNC_008574	XLOC_049445	--	lncRNA	12756514	12757624	-	GS_017515	scaffold63	-	--	12670181	12674969	+	81544	downstream
Chr8	LNC_008574	XLOC_049445	--	lncRNA	12756514	12757624	-	GS_017513	scaffold63	-	--	12614887	12663510	+	93003	downstream
Chr8	LNC_008575	XLOC_049446	--	lncRNA	12763267	12763957	-	GS_017525	noname_GLEAN_10016927	--	gnl|BL_ORD_ID|391570 sp|Q9BWH6|RPAP1_HUMAN RNA polymerase II-associated protein 1 OS=Homo sapiens OX=9606 GN=RPAP1 PE=1 SV=3//0	12778028	12791434	+	14070	upstream
Chr8	LNC_008575	XLOC_049446	--	lncRNA	12763267	12763957	-	GS_017524	scaffold63	-	--	12772059	12773681	-	8101	downstream
Chr8	LNC_008575	XLOC_049446	--	lncRNA	12763267	12763957	-	GS_017523	scaffold63	-	--	12765495	12769536	-	1537	downstream
Chr8	LNC_008575	XLOC_049446	--	lncRNA	12763267	12763957	-	GS_017522	noname_GLEAN_10016925	--	gnl|BL_ORD_ID|209405 sp|B6F1W5|KTU_ORYLA Protein kintoun OS=Oryzias latipes OX=8090 GN=dnaaf2 PE=2 SV=1//8.80009e-135	12762052	12764147	+	-691	antisense
Chr8	LNC_008575	XLOC_049446	--	lncRNA	12763267	12763957	-	GS_017521	noname_GLEAN_10016924	--	gnl|BL_ORD_ID|207158 sp|Q8K1S5|KLF11_MOUSE Krueppel-like factor 11 OS=Mus musculus OX=10090 GN=Klf11 PE=2 SV=3//2.13071e-128	12756616	12759632	+	3634	downstream
Chr8	LNC_008575	XLOC_049446	--	lncRNA	12763267	12763957	-	GS_017520	noname_GLEAN_10016923	--	gnl|BL_ORD_ID|160862 sp|Q9NZI5|GRHL1_HUMAN Grainyhead-like protein 1 homolog OS=Homo sapiens OX=9606 GN=GRHL1 PE=1 SV=2//0	12732931	12749418	+	13848	downstream
Chr8	LNC_008575	XLOC_049446	--	lncRNA	12763267	12763957	-	GS_017526	noname_GLEAN_10016928	--	gnl|BL_ORD_ID|14330 sp|P97793|ALK_MOUSE ALK tyrosine kinase receptor OS=Mus musculus OX=10090 GN=Alk PE=1 SV=2//0	12830218	12871359	+	66260	upstream
Chr8	LNC_008575	XLOC_049446	--	lncRNA	12763267	12763957	-	GS_017518	CUFF78.1479.2	--	gnl|BL_ORD_ID|9730 sp|P78536|ADA17_HUMAN Disintegrin and metalloproteinase domain-containing protein 17 OS=Homo sapiens OX=9606 GN=ADAM17 PE=1 SV=1//0	12682330	12694565	-	68701	upstream
Chr8	LNC_008575	XLOC_049446	--	lncRNA	12763267	12763957	-	GS_017519	noname_GLEAN_10016922	--	gnl|BL_ORD_ID|369 sp|P29310|1433Z_DROME 14-3-3 protein zeta OS=Drosophila melanogaster OX=7227 GN=14-3-3zeta PE=1 SV=1//2.97042e-119	12696902	12704148	-	59118	upstream
Chr8	LNC_008575	XLOC_049446	--	lncRNA	12763267	12763957	-	GS_017516	noname_GLEAN_10016919	--	gnl|BL_ORD_ID|99938 sp|Q96LL9|DJC30_HUMAN DnaJ homolog subfamily C member 30 OS=Homo sapiens OX=9606 GN=DNAJC30 PE=1 SV=3//1.57222e-25	12676953	12677969	-	85297	upstream
Chr8	LNC_008575	XLOC_049446	--	lncRNA	12763267	12763957	-	GS_017517	scaffold63	-	--	12678602	12680864	+	82402	downstream
Chr8	LNC_008575	XLOC_049446	--	lncRNA	12763267	12763957	-	GS_017514	noname_GLEAN_10016917	--	gnl|BL_ORD_ID|198762 sp|Q5R5S7|ITBP1_PONAB Integrin beta-1-binding protein 1 OS=Pongo abelii OX=9601 GN=ITGB1BP1 PE=2 SV=1//9.21832e-73	12666488	12669896	-	93370	upstream
Chr8	LNC_008575	XLOC_049446	--	lncRNA	12763267	12763957	-	GS_017515	scaffold63	-	--	12670181	12674969	+	88297	downstream
Chr8	LNC_008575	XLOC_049446	--	lncRNA	12763267	12763957	-	GS_017513	scaffold63	-	--	12614887	12663510	+	99756	downstream
Chr8	LNC_008578	XLOC_049456	--	lncRNA	12950789	12951565	-	GS_017534	noname_GLEAN_10016936	--	gnl|BL_ORD_ID|99728 sp|Q6R5J1|DISP2_DANRE Protein dispatched homolog 2 OS=Danio rerio OX=7955 GN=disp2 PE=2 SV=1//0	12955082	12967102	-	3516	downstream
Chr8	LNC_008578	XLOC_049456	--	lncRNA	12950789	12951565	-	GS_017535	noname_GLEAN_10016937	--	gnl|BL_ORD_ID|305813 sp|Q504Y2|PKDCC_HUMAN Extracellular tyrosine-protein kinase PKDCC OS=Homo sapiens OX=9606 GN=PKDCC PE=2 SV=2//2.23221e-130	12971062	12982006	+	19496	upstream
Chr8	LNC_008578	XLOC_049456	--	lncRNA	12950789	12951565	-	GS_017536	noname_GLEAN_10016938	--	gnl|BL_ORD_ID|117493 sp|O00423|EMAL1_HUMAN Echinoderm microtubule-associated protein-like 1 OS=Homo sapiens OX=9606 GN=EML1 PE=1 SV=3//1.50767e-17	13019212	13042324	+	67646	upstream
Chr8	LNC_008578	XLOC_049456	--	lncRNA	12950789	12951565	-	GS_017537	noname_GLEAN_10016939	--	gnl|BL_ORD_ID|122987 sp|Q5R896|EVL_PONAB Ena/VASP-like protein OS=Pongo abelii OX=9601 GN=EVL PE=2 SV=1//1.56402e-84	13043601	13078705	+	92035	upstream
Chr8	LNC_008578	XLOC_049456	--	lncRNA	12950789	12951565	-	GS_017530	noname_GLEAN_10016933	--	gnl|BL_ORD_ID|314912 sp|Q4EW11|PRLHR_BOVIN Prolactin-releasing peptide receptor OS=Bos taurus OX=9913 GN=PRLHR PE=3 SV=1//2.69234e-63	12937096	12939194	-	11594	upstream
Chr8	LNC_008578	XLOC_049456	--	lncRNA	12950789	12951565	-	GS_017526	noname_GLEAN_10016928	--	gnl|BL_ORD_ID|14330 sp|P97793|ALK_MOUSE ALK tyrosine kinase receptor OS=Mus musculus OX=10090 GN=Alk PE=1 SV=2//0	12830218	12871359	+	79429	downstream
Chr8	LNC_008578	XLOC_049456	--	lncRNA	12950789	12951565	-	GS_017532	scaffold63	-	--	12946965	12948830	+	1958	downstream
Chr8	LNC_008578	XLOC_049456	--	lncRNA	12950789	12951565	-	GS_017533	scaffold63	-	--	12950421	12952615	+	-777	antisense
Chr8	LNC_008578	XLOC_049456	--	lncRNA	12950789	12951565	-	GS_017527	noname_GLEAN_10016929	--	gnl|BL_ORD_ID|194598 sp|P23677|IP3KA_HUMAN Inositol-trisphosphate 3-kinase A OS=Homo sapiens OX=9606 GN=ITPKA PE=1 SV=1//2.83109e-34	12875152	12885265	-	65523	upstream
Chr8	LNC_008578	XLOC_049456	--	lncRNA	12950789	12951565	-	GS_017529	scaffold63	-	--	12918586	12926246	+	24542	downstream
Chr8	LNC_008578	XLOC_049456	--	lncRNA	12950789	12951565	-	GS_017528	noname_GLEAN_10016930	--	gnl|BL_ORD_ID|199059 sp|Q5RBD5|IVD_PONAB Isovaleryl-CoA dehydrogenase, mitochondrial OS=Pongo abelii OX=9601 GN=IVD PE=2 SV=1//0	12886785	12892288	+	58500	downstream
Chr8	LNC_008578	XLOC_049456	--	lncRNA	12950789	12951565	-	GS_017531	noname_GLEAN_10016934	--	gnl|BL_ORD_ID|55253 sp|Q9BV29|CCD32_HUMAN Coiled-coil domain-containing protein 32 OS=Homo sapiens OX=9606 GN=CCDC32 PE=1 SV=2//6.27767e-45	12944698	12946102	-	4686	upstream
Chr4	LNC_007031	XLOC_040625	--	lncRNA	16795446	16879207	-	GS_009627	noname_GLEAN_10013700	--	gnl|BL_ORD_ID|109949 sp|Q9NYC9|DYH9_HUMAN Dynein heavy chain 9, axonemal OS=Homo sapiens OX=9606 GN=DNAH9 PE=1 SV=3//0	16946292	16951173	+	67084	upstream
Chr4	LNC_007031	XLOC_040625	--	lncRNA	16795446	16879207	-	GS_009626	noname_GLEAN_10013699	--	gnl|BL_ORD_ID|109949 sp|Q9NYC9|DYH9_HUMAN Dynein heavy chain 9, axonemal OS=Homo sapiens OX=9606 GN=DNAH9 PE=1 SV=3//1.80987e-19	16959482	17000809	+	80274	upstream
Chr4	LNC_007031	XLOC_040625	--	lncRNA	16795446	16879207	-	GS_013646	noname_GLEAN_10005382	--	gnl|BL_ORD_ID|420808 sp|Q6VTH5|RSPH1_CYPCA Radial spoke head 1 homolog OS=Cyprinus carpio OX=7962 GN=rsph1 PE=1 SV=1//4.32938e-67	16735104	16738419	+	57026	downstream
Chr4	LNC_007031	XLOC_040625	--	lncRNA	16795446	16879207	-	GS_013647	scaffold447	-	--	16740980	16742968	+	52477	downstream
Chr4	LNC_007031	XLOC_040625	--	lncRNA	16795446	16879207	-	GS_013644	noname_GLEAN_10005381	--	gnl|BL_ORD_ID|143097 sp|O60861|GAS7_HUMAN Growth arrest-specific protein 7 OS=Homo sapiens OX=9606 GN=GAS7 PE=1 SV=3//0	16661169	16714867	-	80578	upstream
Chr4	LNC_007031	XLOC_040625	--	lncRNA	16795446	16879207	-	GS_013645	scaffold447	-	--	16719431	16730607	-	64838	upstream
Chr4	LNC_007031	XLOC_040625	--	lncRNA	16795446	16879207	-	GS_013650	scaffold447	-	--	16906513	16928311	+	27305	upstream
Chr4	LNC_007031	XLOC_040625	--	lncRNA	16795446	16879207	-	GS_021633	GS_021633	-	--	16812734	16813455	+	-722	antisense
Chr4	LNC_007031	XLOC_040625	--	lncRNA	16795446	16879207	-	GS_013648	scaffold447	-	--	16750728	16754958	+	40487	downstream
Chr4	LNC_007031	XLOC_040625	--	lncRNA	16795446	16879207	-	GS_013649	noname_GLEAN_10005384	--	gnl|BL_ORD_ID|259262 sp|Q8IZQ8|MYCD_HUMAN Myocardin OS=Homo sapiens OX=9606 GN=MYOCD PE=1 SV=1//8.97507e-08	16762208	16777993	-	17452	upstream
Chr10	LNC_000741	XLOC_004161	--	lncRNA	2597727	2600962	-	GS_001509	scaffold127	-	--	2633175	2635487	-	32212	downstream
Chr10	LNC_000741	XLOC_004161	--	lncRNA	2597727	2600962	-	GS_001519	noname_GLEAN_10005209	--	gnl|BL_ORD_ID|58074 sp|Q60773|CDN2D_MOUSE Cyclin-dependent kinase 4 inhibitor D OS=Mus musculus OX=10090 GN=Cdkn2d PE=1 SV=2//3.2163e-56	2509907	2511590	+	86136	downstream
Chr10	LNC_000741	XLOC_004161	--	lncRNA	2597727	2600962	-	GS_001518	noname_GLEAN_10005208	--	gnl|BL_ORD_ID|223187 sp|Q6NSJ5|LRC8E_HUMAN Volume-regulated anion channel subunit LRRC8E OS=Homo sapiens OX=9606 GN=LRRC8E PE=1 SV=2//0	2517789	2521970	-	75756	upstream
Chr10	LNC_000741	XLOC_004161	--	lncRNA	2597727	2600962	-	GS_001508	scaffold127	-	--	2645931	2739886	-	44968	downstream
Chr10	LNC_000741	XLOC_004161	--	lncRNA	2597727	2600962	-	GS_001514	noname_GLEAN_10005205	--	gnl|BL_ORD_ID|555214 sp|Q1WG82|ZGLP1_MOUSE GATA-type zinc finger protein 1 OS=Mus musculus OX=10090 GN=Zglp1 PE=2 SV=1//7.51834e-24	2579842	2584151	+	13575	downstream
Chr10	LNC_000741	XLOC_004161	--	lncRNA	2597727	2600962	-	GS_001515	noname_GLEAN_10005206	--	gnl|BL_ORD_ID|130426 sp|Q08C57|FDX2_DANRE Ferredoxin-2, mitochondrial OS=Danio rerio OX=7955 GN=fdx2 PE=2 SV=1//2.2443e-85	2575034	2577437	+	20289	downstream
Chr10	LNC_000741	XLOC_004161	--	lncRNA	2597727	2600962	-	GS_001520	scaffold127	-	--	2490548	2508730	+	88996	downstream
Chr10	LNC_000741	XLOC_004161	--	lncRNA	2597727	2600962	-	GS_001517	CUFF8.4873.1	--	gnl|BL_ORD_ID|205229 sp|Q14145|KEAP1_HUMAN Kelch-like ECH-associated protein 1 OS=Homo sapiens OX=9606 GN=KEAP1 PE=1 SV=2//0	2526441	2531917	-	65809	upstream
Chr10	LNC_000741	XLOC_004161	--	lncRNA	2597727	2600962	-	GS_001516	noname_GLEAN_10005207	--	gnl|BL_ORD_ID|425215 sp|P48303|S1PR1_RAT Sphingosine 1-phosphate receptor 1 OS=Rattus norvegicus OX=10116 GN=S1pr1 PE=1 SV=1//1.51531e-108	2541629	2542858	-	54868	upstream
Chr10	LNC_000741	XLOC_004161	--	lncRNA	2597727	2600962	-	GS_001511	noname_GLEAN_10005202	--	gnl|BL_ORD_ID|149592 sp|Q8NHV1|GIMA7_HUMAN GTPase IMAP family member 7 OS=Homo sapiens OX=9606 GN=GIMAP7 PE=1 SV=1//3.66254e-18	2614167	2624522	-	13204	downstream
Chr10	LNC_000741	XLOC_004161	--	lncRNA	2597727	2600962	-	GS_001510	noname_GLEAN_10005201	--	gnl|BL_ORD_ID|178078 sp|O73688|HMOX_TAKRU Heme oxygenase OS=Takifugu rubripes OX=31033 GN=hmox PE=3 SV=1//4.79772e-150	2628608	2630749	+	27645	upstream
Chr10	LNC_000741	XLOC_004161	--	lncRNA	2597727	2600962	-	GS_001513	noname_GLEAN_10005204	--	gnl|BL_ORD_ID|136997 sp|Q63251|FOXD1_RAT Forkhead box protein D1 (Fragment) OS=Rattus norvegicus OX=10116 GN=Foxd1 PE=2 SV=1//9.40759e-54	2586411	2587292	+	10434	downstream
Chr10	LNC_000741	XLOC_004161	--	lncRNA	2597727	2600962	-	GS_001512	noname_GLEAN_10005203	--	gnl|BL_ORD_ID|225449 sp|P12980|LYL1_HUMAN Protein lyl-1 OS=Homo sapiens OX=9606 GN=LYL1 PE=1 SV=3//4.13195e-41	2604088	2608125	+	3125	upstream
Chr23	LNC_005992	XLOC_034345	--	lncRNA	24560492	24573060	-	GS_020095	noname_GLEAN_10020005	--	gnl|BL_ORD_ID|337629 sp|Q5U316|RAB35_RAT Ras-related protein Rab-35 OS=Rattus norvegicus OX=10116 GN=Rab35 PE=1 SV=1//2.2465e-118	24656253	24664177	-	83192	downstream
Chr23	LNC_005992	XLOC_034345	--	lncRNA	24560492	24573060	-	GS_020094	noname_GLEAN_10020004	--	gnl|BL_ORD_ID|43337 sp|A0JNT9|BICL1_MOUSE BICD family-like cargo adapter 1 OS=Mus musculus OX=10090 GN=Bicdl1 PE=1 SV=1//3.98021e-93	24631018	24648132	+	57957	upstream
Chr23	LNC_005992	XLOC_034345	--	lncRNA	24560492	24573060	-	GS_020096	noname_GLEAN_10020006	--	gnl|BL_ORD_ID|146288 sp|Q92616|GCN1_HUMAN eIF-2-alpha kinase activator GCN1 OS=Homo sapiens OX=9606 GN=GCN1 PE=1 SV=6//0	24667455	24695824	-	94394	downstream
Chr23	LNC_005992	XLOC_034345	--	lncRNA	24560492	24573060	-	GS_020091	scaffold82	-	--	24526907	24552285	+	8206	downstream
Chr23	LNC_005992	XLOC_034345	--	lncRNA	24560492	24573060	-	GS_020090	scaffold82	-	--	24460026	24461797	-	98694	upstream
Chr23	LNC_005992	XLOC_034345	--	lncRNA	24560492	24573060	-	GS_020093	noname_GLEAN_10020003	--	gnl|BL_ORD_ID|81515 sp|O14578|CTRO_HUMAN Citron Rho-interacting kinase OS=Homo sapiens OX=9606 GN=CIT PE=1 SV=2//0	24583222	24619381	-	10161	downstream
Chr23	LNC_005992	XLOC_034345	--	lncRNA	24560492	24573060	-	GS_020092	noname_GLEAN_10020002	--	gnl|BL_ORD_ID|251612 sp|Q13615|MTMR3_HUMAN Myotubularin-related protein 3 OS=Homo sapiens OX=9606 GN=MTMR3 PE=1 SV=3//2.49365e-95	24560818	24578508	+	-12243	antisense
Chr10	LNC_000743	XLOC_004174	--	lncRNA	2857174	2858287	-	GS_015042	noname_GLEAN_10007284	--	gnl|BL_ORD_ID|268267 sp|Q66J36|NFIL3_XENLA Nuclear factor interleukin-3-regulated protein OS=Xenopus laevis OX=8355 GN=nfil3 PE=2 SV=1//1.11542e-18	2951158	2956347	+	92870	upstream
Chr10	LNC_000743	XLOC_004174	--	lncRNA	2857174	2858287	-	GS_015040	noname_GLEAN_10007281	--	-//-	2914890	2919735	-	56602	downstream
Chr10	LNC_000743	XLOC_004174	--	lncRNA	2857174	2858287	-	GS_015039	noname_GLEAN_10007280	--	gnl|BL_ORD_ID|306933 sp|Q32ZL2|PLPR5_HUMAN Phospholipid phosphatase-related protein type 5 OS=Homo sapiens OX=9606 GN=PLPPR5 PE=2 SV=2//9.43525e-132	2887092	2899685	-	28804	downstream
Chr10	LNC_000743	XLOC_004174	--	lncRNA	2857174	2858287	-	GS_015038	scaffold502	-	--	2878421	2878933	+	20133	upstream
Chr10	LNC_000743	XLOC_004174	--	lncRNA	2857174	2858287	-	GS_015037	noname_GLEAN_10007279	--	gnl|BL_ORD_ID|475206 sp|Q5XIY2|TM56B_DANRE Transmembrane protein 56-B OS=Danio rerio OX=7955 GN=tmem56b PE=2 SV=1//2.79122e-144	2844235	2850132	-	7041	upstream
Chr10	LNC_000743	XLOC_004174	--	lncRNA	2857174	2858287	-	GS_015036	scaffold502	-	--	2826693	2834203	-	22970	upstream
Chr10	LNC_000743	XLOC_004174	--	lncRNA	2857174	2858287	-	GS_015035	noname_GLEAN_10007277	--	gnl|BL_ORD_ID|117348 sp|P60003|ELOF1_MOUSE Transcription elongation factor 1 homolog OS=Mus musculus OX=10090 GN=Elof1 PE=1 SV=1//1.51806e-41	2823845	2824336	+	32837	downstream
Chr10	LNC_000743	XLOC_004174	--	lncRNA	2857174	2858287	-	GS_015034	noname_GLEAN_10007276	--	gnl|BL_ORD_ID|474888 sp|A1L2F6|TM205_DANRE Transmembrane protein 205 OS=Danio rerio OX=7955 GN=tmem205 PE=2 SV=1//8.64909e-60	2819508	2820246	-	36927	upstream
Chr10	LNC_000743	XLOC_004174	--	lncRNA	2857174	2858287	-	GS_015033	noname_GLEAN_10007275	--	gnl|BL_ORD_ID|337652 sp|P35276|RAB3D_MOUSE Ras-related protein Rab-3D OS=Mus musculus OX=10090 GN=Rab3d PE=1 SV=1//1.27005e-64	2804080	2813946	-	43227	upstream
Chr10	LNC_000743	XLOC_004174	--	lncRNA	2857174	2858287	-	GS_015032	noname_GLEAN_10007274	--	gnl|BL_ORD_ID|449131 sp|Q6NVH7|SWAP1_HUMAN ATPase SWSAP1 OS=Homo sapiens OX=9606 GN=SWSAP1 PE=1 SV=1//1.48459e-09	2800763	2801725	+	55448	downstream
Chr10	LNC_000743	XLOC_004174	--	lncRNA	2857174	2858287	-	GS_015031	noname_GLEAN_10007273	--	gnl|BL_ORD_ID|556075 sp|Q6YND2|ZN653_MOUSE Zinc finger protein 653 OS=Mus musculus OX=10090 GN=Znf653 PE=2 SV=2//2.68577e-33	2796004	2800432	-	56741	upstream
Chr10	LNC_000743	XLOC_004174	--	lncRNA	2857174	2858287	-	GS_015030	noname_GLEAN_10007272	--	gnl|BL_ORD_ID|487641 sp|Q99J59|TSN1_MOUSE Tetraspanin-1 OS=Mus musculus OX=10090 GN=Tspan1 PE=2 SV=1//8.52536e-25	2783754	2790668	-	66505	upstream
Chr10	LNC_000743	XLOC_004174	--	lncRNA	2857174	2858287	-	GS_001507	scaffold127	-	--	2771983	2773436	+	83737	downstream
Chr10	LNC_000743	XLOC_004174	--	lncRNA	2857174	2858287	-	GS_015041	noname_GLEAN_10007283	--	-//-	2937336	2942873	+	79048	upstream
Chr23	LNC_005990	XLOC_034344	--	lncRNA	24546025	24557008	-	GS_020095	noname_GLEAN_10020005	--	gnl|BL_ORD_ID|337629 sp|Q5U316|RAB35_RAT Ras-related protein Rab-35 OS=Rattus norvegicus OX=10116 GN=Rab35 PE=1 SV=1//2.2465e-118	24656253	24664177	-	99244	downstream
Chr23	LNC_005990	XLOC_034344	--	lncRNA	24546025	24557008	-	GS_020094	noname_GLEAN_10020004	--	gnl|BL_ORD_ID|43337 sp|A0JNT9|BICL1_MOUSE BICD family-like cargo adapter 1 OS=Mus musculus OX=10090 GN=Bicdl1 PE=1 SV=1//3.98021e-93	24631018	24648132	+	74009	upstream
Chr23	LNC_005990	XLOC_034344	--	lncRNA	24546025	24557008	-	GS_020091	scaffold82	-	--	24526907	24552285	+	-6261	antisense
Chr23	LNC_005990	XLOC_034344	--	lncRNA	24546025	24557008	-	GS_020090	scaffold82	-	--	24460026	24461797	-	84227	upstream
Chr23	LNC_005990	XLOC_034344	--	lncRNA	24546025	24557008	-	GS_020093	noname_GLEAN_10020003	--	gnl|BL_ORD_ID|81515 sp|O14578|CTRO_HUMAN Citron Rho-interacting kinase OS=Homo sapiens OX=9606 GN=CIT PE=1 SV=2//0	24583222	24619381	-	26213	downstream
Chr23	LNC_005990	XLOC_034344	--	lncRNA	24546025	24557008	-	GS_020092	noname_GLEAN_10020002	--	gnl|BL_ORD_ID|251612 sp|Q13615|MTMR3_HUMAN Myotubularin-related protein 3 OS=Homo sapiens OX=9606 GN=MTMR3 PE=1 SV=3//2.49365e-95	24560818	24578508	+	3809	upstream
Chr23	LNC_005990	XLOC_034344	--	lncRNA	24546025	24557008	-	GS_020088	noname_GLEAN_10019998	--	gnl|BL_ORD_ID|313733 sp|Q5U3N5|PPTC7_DANRE Protein phosphatase PTC7 homolog OS=Danio rerio OX=7955 GN=pptc7 PE=2 SV=1//0	24446271	24453981	-	92043	upstream
Chr23	LNC_005990	XLOC_034344	--	lncRNA	24546025	24557008	-	GS_020089	scaffold82	-	--	24455495	24457958	-	88066	upstream
Chr10	LNC_000745	XLOC_004181	--	lncRNA	2944302	2989682	-	GS_015046	noname_GLEAN_10007287	--	gnl|BL_ORD_ID|145609 sp|Q2KHZ9|GCDH_BOVIN Glutaryl-CoA dehydrogenase, mitochondrial OS=Bos taurus OX=9913 GN=GCDH PE=2 SV=1//0	3037013	3039838	+	47330	upstream
Chr10	LNC_000745	XLOC_004181	--	lncRNA	2944302	2989682	-	GS_015047	noname_GLEAN_10007288	--	-//-	3041529	3042240	+	51846	upstream
Chr10	LNC_000745	XLOC_004181	--	lncRNA	2944302	2989682	-	GS_015044	scaffold502	-	--	2991576	2998799	-	1893	downstream
Chr10	LNC_000745	XLOC_004181	--	lncRNA	2944302	2989682	-	GS_015045	scaffold502	-	--	3023443	3028526	-	33760	downstream
Chr10	LNC_000745	XLOC_004181	--	lncRNA	2944302	2989682	-	GS_015042	noname_GLEAN_10007284	--	gnl|BL_ORD_ID|268267 sp|Q66J36|NFIL3_XENLA Nuclear factor interleukin-3-regulated protein OS=Xenopus laevis OX=8355 GN=nfil3 PE=2 SV=1//1.11542e-18	2951158	2956347	+	-5190	antisense
Chr10	LNC_000745	XLOC_004181	--	lncRNA	2944302	2989682	-	GS_015043	noname_GLEAN_10007285	--	gnl|BL_ORD_ID|268268 sp|Q5FW38|NFIL3_XENTR Nuclear factor interleukin-3-regulated protein OS=Xenopus tropicalis OX=8364 GN=nfil3 PE=2 SV=1//1.73376e-34	2966793	2968589	+	-1797	antisense
Chr10	LNC_000745	XLOC_004181	--	lncRNA	2944302	2989682	-	GS_015040	noname_GLEAN_10007281	--	-//-	2914890	2919735	-	24566	upstream
Chr10	LNC_000745	XLOC_004181	--	lncRNA	2944302	2989682	-	GS_015038	scaffold502	-	--	2878421	2878933	+	65368	downstream
Chr10	LNC_000745	XLOC_004181	--	lncRNA	2944302	2989682	-	GS_015037	noname_GLEAN_10007279	--	gnl|BL_ORD_ID|475206 sp|Q5XIY2|TM56B_DANRE Transmembrane protein 56-B OS=Danio rerio OX=7955 GN=tmem56b PE=2 SV=1//2.79122e-144	2844235	2850132	-	94169	upstream
Chr10	LNC_000745	XLOC_004181	--	lncRNA	2944302	2989682	-	GS_015041	noname_GLEAN_10007283	--	-//-	2937336	2942873	+	1428	downstream
Chr10	LNC_000745	XLOC_004181	--	lncRNA	2944302	2989682	-	GS_015048	noname_GLEAN_10007289	--	gnl|BL_ORD_ID|452901 sp|Q1JPX3|SYFA_DANRE Phenylalanine--tRNA ligase alpha subunit OS=Danio rerio OX=7955 GN=farsa PE=2 SV=2//0	3044392	3048244	-	54709	downstream
Chr10	LNC_000745	XLOC_004181	--	lncRNA	2944302	2989682	-	GS_015049	noname_GLEAN_10007290	--	gnl|BL_ORD_ID|191363 sp|Q6NXA4|ILF3_DANRE Interleukin enhancer-binding factor 3 homolog OS=Danio rerio OX=7955 GN=ilf3 PE=1 SV=2//1.25473e-09	3050045	3061794	-	60362	downstream
Chr10	LNC_000745	XLOC_004181	--	lncRNA	2944302	2989682	-	GS_015039	noname_GLEAN_10007280	--	gnl|BL_ORD_ID|306933 sp|Q32ZL2|PLPR5_HUMAN Phospholipid phosphatase-related protein type 5 OS=Homo sapiens OX=9606 GN=PLPPR5 PE=2 SV=2//9.43525e-132	2887092	2899685	-	44616	upstream
Chr10	LNC_000745	XLOC_004181	--	lncRNA	2944302	2989682	-	GS_015050	noname_GLEAN_10007291	--	gnl|BL_ORD_ID|300486 sp|Q28905|PF2R_SHEEP Prostaglandin F2-alpha receptor OS=Ovis aries OX=9940 GN=PTGFR PE=2 SV=1//2.47464e-69	3064588	3071498	-	74905	downstream
Chr23	LNC_005996	XLOC_034364	--	lncRNA	24989320	24992323	-	GS_020110	noname_GLEAN_10020019	--	gnl|BL_ORD_ID|466601 sp|Q5E969|TCIM_BOVIN Transcriptional and immune response regulator OS=Bos taurus OX=9913 GN=TCIM PE=3 SV=1//7.78445e-30	24991551	24991853	+	-303	antisense
Chr23	LNC_005996	XLOC_034364	--	lncRNA	24989320	24992323	-	GS_020111	scaffold82	-	--	25052699	25053061	+	60375	upstream
Chr23	LNC_005996	XLOC_034364	--	lncRNA	24989320	24992323	-	GS_020112	noname_GLEAN_10020020	--	-//-	25067373	25078770	+	75049	upstream
Chr23	LNC_005996	XLOC_034364	--	lncRNA	24989320	24992323	-	GS_020107	noname_GLEAN_10020016	--	gnl|BL_ORD_ID|506952 sp|Q9H9H4|VP37B_HUMAN Vacuolar protein sorting-associated protein 37B OS=Homo sapiens OX=9606 GN=VPS37B PE=1 SV=1//4.40733e-59	24915059	24929336	+	59983	downstream
Chr23	LNC_005996	XLOC_034364	--	lncRNA	24989320	24992323	-	GS_020106	noname_GLEAN_10020015	--	gnl|BL_ORD_ID|4151 sp|Q9JJ59|ABCB9_MOUSE ATP-binding cassette sub-family B member 9 OS=Mus musculus OX=10090 GN=Abcb9 PE=2 SV=1//0	24907761	24913080	+	76239	downstream
Chr23	LNC_005996	XLOC_034364	--	lncRNA	24989320	24992323	-	GS_020105	CUFF87.4615.1	--	gnl|BL_ORD_ID|149602 sp|Q9NXP7|GIN1_HUMAN Gypsy retrotransposon integrase-like protein 1 OS=Homo sapiens OX=9606 GN=GIN1 PE=1 SV=3//9.13182e-45	24901817	24905013	+	84306	downstream
Chr23	LNC_005996	XLOC_034364	--	lncRNA	24989320	24992323	-	GS_020104	noname_GLEAN_10020013	--	gnl|BL_ORD_ID|285337 sp|A3KGZ2|OGFD2_DANRE 2-oxoglutarate and iron-dependent oxygenase domain-containing protein 2 OS=Danio rerio OX=7955 GN=ogfod2 PE=2 SV=1//5.72984e-169	24896825	24900712	-	88607	upstream
Chr23	LNC_005996	XLOC_034364	--	lncRNA	24989320	24992323	-	GS_020103	noname_GLEAN_10020012	--	gnl|BL_ORD_ID|425899 sp|Q6RI88|S4A5_RAT Electrogenic sodium bicarbonate cotransporter 4 OS=Rattus norvegicus OX=10116 GN=Slc4a5 PE=1 SV=1//0	24858379	24894529	+	94790	downstream
Chr23	LNC_005996	XLOC_034364	--	lncRNA	24989320	24992323	-	GS_020109	noname_GLEAN_10020018	--	gnl|BL_ORD_ID|9768 sp|Q9UKQ2|ADA28_HUMAN Disintegrin and metalloproteinase domain-containing protein 28 OS=Homo sapiens OX=9606 GN=ADAM28 PE=2 SV=3//0	24957645	24973576	-	15743	upstream
Chr23	LNC_005996	XLOC_034364	--	lncRNA	24989320	24992323	-	GS_020108	noname_GLEAN_10020017	--	gnl|BL_ORD_ID|311842 sp|P48454|PP2BC_HUMAN Serine/threonine-protein phosphatase 2B catalytic subunit gamma isoform OS=Homo sapiens OX=9606 GN=PPP3CC PE=1 SV=3//0	24934222	24954784	+	34535	downstream
Chr10	LNC_000747	XLOC_004191	--	lncRNA	3036168	3037414	-	GS_015046	noname_GLEAN_10007287	--	gnl|BL_ORD_ID|145609 sp|Q2KHZ9|GCDH_BOVIN Glutaryl-CoA dehydrogenase, mitochondrial OS=Bos taurus OX=9913 GN=GCDH PE=2 SV=1//0	3037013	3039838	+	-402	antisense
Chr10	LNC_000747	XLOC_004191	--	lncRNA	3036168	3037414	-	GS_015047	noname_GLEAN_10007288	--	-//-	3041529	3042240	+	4114	upstream
Chr10	LNC_000747	XLOC_004191	--	lncRNA	3036168	3037414	-	GS_015044	scaffold502	-	--	2991576	2998799	-	37368	upstream
Chr10	LNC_000747	XLOC_004191	--	lncRNA	3036168	3037414	-	GS_015045	scaffold502	-	--	3023443	3028526	-	7641	upstream
Chr10	LNC_000747	XLOC_004191	--	lncRNA	3036168	3037414	-	GS_015042	noname_GLEAN_10007284	--	gnl|BL_ORD_ID|268267 sp|Q66J36|NFIL3_XENLA Nuclear factor interleukin-3-regulated protein OS=Xenopus laevis OX=8355 GN=nfil3 PE=2 SV=1//1.11542e-18	2951158	2956347	+	79820	downstream
Chr10	LNC_000747	XLOC_004191	--	lncRNA	3036168	3037414	-	GS_015043	noname_GLEAN_10007285	--	gnl|BL_ORD_ID|268268 sp|Q5FW38|NFIL3_XENTR Nuclear factor interleukin-3-regulated protein OS=Xenopus tropicalis OX=8364 GN=nfil3 PE=2 SV=1//1.73376e-34	2966793	2968589	+	67578	downstream
Chr10	LNC_000747	XLOC_004191	--	lncRNA	3036168	3037414	-	GS_015053	scaffold502	-	--	3116075	3117572	-	78660	downstream
Chr10	LNC_000747	XLOC_004191	--	lncRNA	3036168	3037414	-	GS_015041	noname_GLEAN_10007283	--	-//-	2937336	2942873	+	93294	downstream
Chr10	LNC_000747	XLOC_004191	--	lncRNA	3036168	3037414	-	GS_015052	scaffold502	-	--	3108777	3110151	-	71362	downstream
Chr10	LNC_000747	XLOC_004191	--	lncRNA	3036168	3037414	-	GS_015048	noname_GLEAN_10007289	--	gnl|BL_ORD_ID|452901 sp|Q1JPX3|SYFA_DANRE Phenylalanine--tRNA ligase alpha subunit OS=Danio rerio OX=7955 GN=farsa PE=2 SV=2//0	3044392	3048244	-	6977	downstream
Chr10	LNC_000747	XLOC_004191	--	lncRNA	3036168	3037414	-	GS_015049	noname_GLEAN_10007290	--	gnl|BL_ORD_ID|191363 sp|Q6NXA4|ILF3_DANRE Interleukin enhancer-binding factor 3 homolog OS=Danio rerio OX=7955 GN=ilf3 PE=1 SV=2//1.25473e-09	3050045	3061794	-	12630	downstream
Chr10	LNC_000747	XLOC_004191	--	lncRNA	3036168	3037414	-	GS_015054	noname_GLEAN_10007293	--	gnl|BL_ORD_ID|478484 sp|Q8IUR0|TPPC5_HUMAN Trafficking protein particle complex subunit 5 OS=Homo sapiens OX=9606 GN=TRAPPC5 PE=1 SV=1//2.68465e-110	3120694	3121345	+	83279	upstream
Chr10	LNC_000747	XLOC_004191	--	lncRNA	3036168	3037414	-	GS_015055	scaffold502	-	--	3123822	3128181	+	86407	upstream
Chr10	LNC_000747	XLOC_004191	--	lncRNA	3036168	3037414	-	GS_015051	scaffold502	-	--	3098412	3105171	-	60997	downstream
Chr10	LNC_000747	XLOC_004191	--	lncRNA	3036168	3037414	-	GS_015050	noname_GLEAN_10007291	--	gnl|BL_ORD_ID|300486 sp|Q28905|PF2R_SHEEP Prostaglandin F2-alpha receptor OS=Ovis aries OX=9940 GN=PTGFR PE=2 SV=1//2.47464e-69	3064588	3071498	-	27173	downstream
Chr23	LNC_005994	XLOC_034360	--	lncRNA	24914638	24926469	-	GS_020110	noname_GLEAN_10020019	--	gnl|BL_ORD_ID|466601 sp|Q5E969|TCIM_BOVIN Transcriptional and immune response regulator OS=Bos taurus OX=9913 GN=TCIM PE=3 SV=1//7.78445e-30	24991551	24991853	+	65081	upstream
Chr23	LNC_005994	XLOC_034360	--	lncRNA	24914638	24926469	-	GS_020107	noname_GLEAN_10020016	--	gnl|BL_ORD_ID|506952 sp|Q9H9H4|VP37B_HUMAN Vacuolar protein sorting-associated protein 37B OS=Homo sapiens OX=9606 GN=VPS37B PE=1 SV=1//4.40733e-59	24915059	24929336	+	-11411	antisense
Chr23	LNC_005994	XLOC_034360	--	lncRNA	24914638	24926469	-	GS_020106	noname_GLEAN_10020015	--	gnl|BL_ORD_ID|4151 sp|Q9JJ59|ABCB9_MOUSE ATP-binding cassette sub-family B member 9 OS=Mus musculus OX=10090 GN=Abcb9 PE=2 SV=1//0	24907761	24913080	+	1557	downstream
Chr23	LNC_005994	XLOC_034360	--	lncRNA	24914638	24926469	-	GS_020105	CUFF87.4615.1	--	gnl|BL_ORD_ID|149602 sp|Q9NXP7|GIN1_HUMAN Gypsy retrotransposon integrase-like protein 1 OS=Homo sapiens OX=9606 GN=GIN1 PE=1 SV=3//9.13182e-45	24901817	24905013	+	9624	downstream
Chr23	LNC_005994	XLOC_034360	--	lncRNA	24914638	24926469	-	GS_020104	noname_GLEAN_10020013	--	gnl|BL_ORD_ID|285337 sp|A3KGZ2|OGFD2_DANRE 2-oxoglutarate and iron-dependent oxygenase domain-containing protein 2 OS=Danio rerio OX=7955 GN=ogfod2 PE=2 SV=1//5.72984e-169	24896825	24900712	-	13925	upstream
Chr23	LNC_005994	XLOC_034360	--	lncRNA	24914638	24926469	-	GS_020103	noname_GLEAN_10020012	--	gnl|BL_ORD_ID|425899 sp|Q6RI88|S4A5_RAT Electrogenic sodium bicarbonate cotransporter 4 OS=Rattus norvegicus OX=10116 GN=Slc4a5 PE=1 SV=1//0	24858379	24894529	+	20108	downstream
Chr23	LNC_005994	XLOC_034360	--	lncRNA	24914638	24926469	-	GS_020102	noname_GLEAN_10020011	--	gnl|BL_ORD_ID|487626 sp|O95858|TSN15_HUMAN Tetraspanin-15 OS=Homo sapiens OX=9606 GN=TSPAN15 PE=1 SV=1//1.73054e-85	24834421	24847631	+	67006	downstream
Chr23	LNC_005994	XLOC_034360	--	lncRNA	24914638	24926469	-	GS_020101	noname_GLEAN_10020010	--	gnl|BL_ORD_ID|270539 sp|Q5DUB1|NK1R_MERUN Substance-P receptor OS=Meriones unguiculatus OX=10047 GN=TACR1 PE=2 SV=1//5.13902e-177	24784590	24820156	-	94481	upstream
Chr23	LNC_005994	XLOC_034360	--	lncRNA	24914638	24926469	-	GS_020109	noname_GLEAN_10020018	--	gnl|BL_ORD_ID|9768 sp|Q9UKQ2|ADA28_HUMAN Disintegrin and metalloproteinase domain-containing protein 28 OS=Homo sapiens OX=9606 GN=ADAM28 PE=2 SV=3//0	24957645	24973576	-	31175	downstream
Chr23	LNC_005994	XLOC_034360	--	lncRNA	24914638	24926469	-	GS_020108	noname_GLEAN_10020017	--	gnl|BL_ORD_ID|311842 sp|P48454|PP2BC_HUMAN Serine/threonine-protein phosphatase 2B catalytic subunit gamma isoform OS=Homo sapiens OX=9606 GN=PPP3CC PE=1 SV=3//0	24934222	24954784	+	7752	upstream
Chr10	LNC_000749	XLOC_004196	--	lncRNA	3091414	3092885	-	GS_015046	noname_GLEAN_10007287	--	gnl|BL_ORD_ID|145609 sp|Q2KHZ9|GCDH_BOVIN Glutaryl-CoA dehydrogenase, mitochondrial OS=Bos taurus OX=9913 GN=GCDH PE=2 SV=1//0	3037013	3039838	+	51575	downstream
Chr10	LNC_000749	XLOC_004196	--	lncRNA	3091414	3092885	-	GS_015047	noname_GLEAN_10007288	--	-//-	3041529	3042240	+	49173	downstream
Chr10	LNC_000749	XLOC_004196	--	lncRNA	3091414	3092885	-	GS_015044	scaffold502	-	--	2991576	2998799	-	92614	upstream
Chr10	LNC_000749	XLOC_004196	--	lncRNA	3091414	3092885	-	GS_015045	scaffold502	-	--	3023443	3028526	-	62887	upstream
Chr10	LNC_000749	XLOC_004196	--	lncRNA	3091414	3092885	-	GS_015051	scaffold502	-	--	3098412	3105171	-	5526	downstream
Chr10	LNC_000749	XLOC_004196	--	lncRNA	3091414	3092885	-	GS_015050	noname_GLEAN_10007291	--	gnl|BL_ORD_ID|300486 sp|Q28905|PF2R_SHEEP Prostaglandin F2-alpha receptor OS=Ovis aries OX=9940 GN=PTGFR PE=2 SV=1//2.47464e-69	3064588	3071498	-	19915	upstream
Chr10	LNC_000749	XLOC_004196	--	lncRNA	3091414	3092885	-	GS_015053	scaffold502	-	--	3116075	3117572	-	23189	downstream
Chr10	LNC_000749	XLOC_004196	--	lncRNA	3091414	3092885	-	GS_015052	scaffold502	-	--	3108777	3110151	-	15891	downstream
Chr10	LNC_000749	XLOC_004196	--	lncRNA	3091414	3092885	-	GS_015057	noname_GLEAN_10007296	--	gnl|BL_ORD_ID|305952 sp|Q16512|PKN1_HUMAN Serine/threonine-protein kinase N1 OS=Homo sapiens OX=9606 GN=PKN1 PE=1 SV=2//9.20605e-80	3183312	3200799	+	90426	upstream
Chr10	LNC_000749	XLOC_004196	--	lncRNA	3091414	3092885	-	GS_015048	noname_GLEAN_10007289	--	gnl|BL_ORD_ID|452901 sp|Q1JPX3|SYFA_DANRE Phenylalanine--tRNA ligase alpha subunit OS=Danio rerio OX=7955 GN=farsa PE=2 SV=2//0	3044392	3048244	-	43169	upstream
Chr10	LNC_000749	XLOC_004196	--	lncRNA	3091414	3092885	-	GS_015049	noname_GLEAN_10007290	--	gnl|BL_ORD_ID|191363 sp|Q6NXA4|ILF3_DANRE Interleukin enhancer-binding factor 3 homolog OS=Danio rerio OX=7955 GN=ilf3 PE=1 SV=2//1.25473e-09	3050045	3061794	-	29619	upstream
Chr10	LNC_000749	XLOC_004196	--	lncRNA	3091414	3092885	-	GS_015056	scaffold502	-	--	3147958	3164333	+	55072	upstream
Chr10	LNC_000749	XLOC_004196	--	lncRNA	3091414	3092885	-	GS_015054	noname_GLEAN_10007293	--	gnl|BL_ORD_ID|478484 sp|Q8IUR0|TPPC5_HUMAN Trafficking protein particle complex subunit 5 OS=Homo sapiens OX=9606 GN=TRAPPC5 PE=1 SV=1//2.68465e-110	3120694	3121345	+	27808	upstream
Chr10	LNC_000749	XLOC_004196	--	lncRNA	3091414	3092885	-	GS_015055	scaffold502	-	--	3123822	3128181	+	30936	upstream
Chr10	LNC_000748	XLOC_004196	--	lncRNA	3089920	3092886	-	GS_015046	noname_GLEAN_10007287	--	gnl|BL_ORD_ID|145609 sp|Q2KHZ9|GCDH_BOVIN Glutaryl-CoA dehydrogenase, mitochondrial OS=Bos taurus OX=9913 GN=GCDH PE=2 SV=1//0	3037013	3039838	+	50081	downstream
Chr10	LNC_000748	XLOC_004196	--	lncRNA	3089920	3092886	-	GS_015047	noname_GLEAN_10007288	--	-//-	3041529	3042240	+	47679	downstream
Chr10	LNC_000748	XLOC_004196	--	lncRNA	3089920	3092886	-	GS_015044	scaffold502	-	--	2991576	2998799	-	91120	upstream
Chr10	LNC_000748	XLOC_004196	--	lncRNA	3089920	3092886	-	GS_015045	scaffold502	-	--	3023443	3028526	-	61393	upstream
Chr10	LNC_000748	XLOC_004196	--	lncRNA	3089920	3092886	-	GS_015051	scaffold502	-	--	3098412	3105171	-	5525	downstream
Chr10	LNC_000748	XLOC_004196	--	lncRNA	3089920	3092886	-	GS_015050	noname_GLEAN_10007291	--	gnl|BL_ORD_ID|300486 sp|Q28905|PF2R_SHEEP Prostaglandin F2-alpha receptor OS=Ovis aries OX=9940 GN=PTGFR PE=2 SV=1//2.47464e-69	3064588	3071498	-	18421	upstream
Chr10	LNC_000748	XLOC_004196	--	lncRNA	3089920	3092886	-	GS_015053	scaffold502	-	--	3116075	3117572	-	23188	downstream
Chr10	LNC_000748	XLOC_004196	--	lncRNA	3089920	3092886	-	GS_015052	scaffold502	-	--	3108777	3110151	-	15890	downstream
Chr10	LNC_000748	XLOC_004196	--	lncRNA	3089920	3092886	-	GS_015057	noname_GLEAN_10007296	--	gnl|BL_ORD_ID|305952 sp|Q16512|PKN1_HUMAN Serine/threonine-protein kinase N1 OS=Homo sapiens OX=9606 GN=PKN1 PE=1 SV=2//9.20605e-80	3183312	3200799	+	90425	upstream
Chr10	LNC_000748	XLOC_004196	--	lncRNA	3089920	3092886	-	GS_015048	noname_GLEAN_10007289	--	gnl|BL_ORD_ID|452901 sp|Q1JPX3|SYFA_DANRE Phenylalanine--tRNA ligase alpha subunit OS=Danio rerio OX=7955 GN=farsa PE=2 SV=2//0	3044392	3048244	-	41675	upstream
Chr10	LNC_000748	XLOC_004196	--	lncRNA	3089920	3092886	-	GS_015049	noname_GLEAN_10007290	--	gnl|BL_ORD_ID|191363 sp|Q6NXA4|ILF3_DANRE Interleukin enhancer-binding factor 3 homolog OS=Danio rerio OX=7955 GN=ilf3 PE=1 SV=2//1.25473e-09	3050045	3061794	-	28125	upstream
Chr10	LNC_000748	XLOC_004196	--	lncRNA	3089920	3092886	-	GS_015056	scaffold502	-	--	3147958	3164333	+	55071	upstream
Chr10	LNC_000748	XLOC_004196	--	lncRNA	3089920	3092886	-	GS_015054	noname_GLEAN_10007293	--	gnl|BL_ORD_ID|478484 sp|Q8IUR0|TPPC5_HUMAN Trafficking protein particle complex subunit 5 OS=Homo sapiens OX=9606 GN=TRAPPC5 PE=1 SV=1//2.68465e-110	3120694	3121345	+	27807	upstream
Chr10	LNC_000748	XLOC_004196	--	lncRNA	3089920	3092886	-	GS_015055	scaffold502	-	--	3123822	3128181	+	30935	upstream
Chr23	LNC_005999	XLOC_034384	--	lncRNA	25610077	25748980	-	GS_020121	noname_GLEAN_10020028	--	gnl|BL_ORD_ID|475111 sp|Q6DHN3|TM2D2_DANRE TM2 domain-containing protein 2 OS=Danio rerio OX=7955 GN=tm2d2 PE=2 SV=1//4.26753e-87	25782251	25785563	-	33270	downstream
Chr23	LNC_005999	XLOC_034384	--	lncRNA	25610077	25748980	-	GS_020120	scaffold82	-	--	25764113	25776532	+	15132	upstream
Chr23	LNC_005999	XLOC_034384	--	lncRNA	25610077	25748980	-	GS_020123	scaffold82	-	--	25813564	25819947	+	64583	upstream
Chr23	LNC_005999	XLOC_034384	--	lncRNA	25610077	25748980	-	GS_020122	CUFF87.4849.1	--	gnl|BL_ORD_ID|466396 sp|O73718|TBX3_CHICK T-box transcription factor TBX3 (Fragment) OS=Gallus gallus OX=9031 GN=TBX3 PE=2 SV=1//4.72151e-134	25788370	25793371	-	39389	downstream
Chr23	LNC_005999	XLOC_034384	--	lncRNA	25610077	25748980	-	GS_020125	scaffold82	-	--	25848913	25849087	+	99932	upstream
Chr23	LNC_005999	XLOC_034384	--	lncRNA	25610077	25748980	-	GS_020124	scaffold82	-	--	25825591	25828788	+	76610	upstream
Chr23	LNC_005998	XLOC_034381	--	lncRNA	25512145	25582924	-	GS_020119	noname_GLEAN_10020026	--	gnl|BL_ORD_ID|495376 sp|Q6UXZ4|UNC5D_HUMAN Netrin receptor UNC5D OS=Homo sapiens OX=9606 GN=UNC5D PE=1 SV=1//0	25398143	25503487	-	8657	upstream
Chr15	LNC_002523	XLOC_014111	--	lncRNA	3526814	3527943	-	GS_009743	noname_GLEAN_10003543	--	gnl|BL_ORD_ID|124808 sp|B0V207|F16A2_DANRE FTS and Hook-interacting protein homolog OS=Danio rerio OX=7955 GN=fam160a2 PE=3 SV=1//0	3617411	3625730	+	89467	upstream
Chr15	LNC_002523	XLOC_014111	--	lncRNA	3526814	3527943	-	GS_009739	noname_GLEAN_10003538	--	gnl|BL_ORD_ID|108896 sp|P35621|DVR1_DANRE Protein DVR-1 OS=Danio rerio OX=7955 GN=dvr1 PE=2 SV=1//1.34279e-136	3588107	3589690	-	60163	downstream
Chr15	LNC_002523	XLOC_014111	--	lncRNA	3526814	3527943	-	GS_009738	noname_GLEAN_10003537	--	-//-	3519395	3526343	-	470	upstream
Chr15	LNC_002523	XLOC_014111	--	lncRNA	3526814	3527943	-	GS_009740	scaffold312	-	--	3592883	3607952	-	64939	downstream
Chr15	LNC_002523	XLOC_014111	--	lncRNA	3526814	3527943	-	GS_009741	noname_GLEAN_10003541	--	gnl|BL_ORD_ID|69299 sp|Q3UW12|CNGA4_MOUSE Cyclic nucleotide-gated cation channel alpha-4 OS=Mus musculus OX=10090 GN=Cnga4 PE=2 SV=1//0	3609908	3612982	-	81964	downstream
Chr15	LNC_002523	XLOC_014111	--	lncRNA	3526814	3527943	-	GS_009737	noname_GLEAN_10003536	--	gnl|BL_ORD_ID|207189 sp|O75840|KLF7_HUMAN Krueppel-like factor 7 OS=Homo sapiens OX=9606 GN=KLF7 PE=2 SV=1//1.95883e-34	3465469	3485059	-	41754	upstream
Chr15	LNC_002523	XLOC_014111	--	lncRNA	3526814	3527943	-	GS_009736	noname_GLEAN_10003535	--	gnl|BL_ORD_ID|78067 sp|P27925|CREB1_BOVIN Cyclic AMP-responsive element-binding protein 1 OS=Bos taurus OX=9913 GN=CREB1 PE=1 SV=2//9.94282e-148	3428134	3430990	-	95823	upstream
Chr15	LNC_002523	XLOC_014111	--	lncRNA	3526814	3527943	-	GS_009742	noname_GLEAN_10003542	--	-//-	3614647	3617163	+	86703	upstream
Chr15	LNC_002522	XLOC_014108	--	lncRNA	3509770	3512207	-	GS_009739	noname_GLEAN_10003538	--	gnl|BL_ORD_ID|108896 sp|P35621|DVR1_DANRE Protein DVR-1 OS=Danio rerio OX=7955 GN=dvr1 PE=2 SV=1//1.34279e-136	3588107	3589690	-	75899	downstream
Chr15	LNC_002522	XLOC_014108	--	lncRNA	3509770	3512207	-	GS_009738	noname_GLEAN_10003537	--	-//-	3519395	3526343	-	7187	downstream
Chr15	LNC_002522	XLOC_014108	--	lncRNA	3509770	3512207	-	GS_009735	CUFF45.409.2	--	gnl|BL_ORD_ID|56849 sp|Q08CI4|CCYL1_DANRE Cyclin-Y-like protein 1 OS=Danio rerio OX=7955 GN=ccnyl1 PE=2 SV=1//0	3415489	3421536	-	88233	upstream
Chr15	LNC_002522	XLOC_014108	--	lncRNA	3509770	3512207	-	GS_009734	noname_GLEAN_10003533	--	gnl|BL_ORD_ID|140714 sp|P58421|FZD5_XENLA Frizzled-5 OS=Xenopus laevis OX=8355 GN=fzd5 PE=2 SV=1//0	3409648	3411384	+	98385	downstream
Chr15	LNC_002522	XLOC_014108	--	lncRNA	3509770	3512207	-	GS_009737	noname_GLEAN_10003536	--	gnl|BL_ORD_ID|207189 sp|O75840|KLF7_HUMAN Krueppel-like factor 7 OS=Homo sapiens OX=9606 GN=KLF7 PE=2 SV=1//1.95883e-34	3465469	3485059	-	24710	upstream
Chr15	LNC_002522	XLOC_014108	--	lncRNA	3509770	3512207	-	GS_009736	noname_GLEAN_10003535	--	gnl|BL_ORD_ID|78067 sp|P27925|CREB1_BOVIN Cyclic AMP-responsive element-binding protein 1 OS=Bos taurus OX=9913 GN=CREB1 PE=1 SV=2//9.94282e-148	3428134	3430990	-	78779	upstream
Chr15	LNC_002522	XLOC_014108	--	lncRNA	3509770	3512207	-	GS_009740	scaffold312	-	--	3592883	3607952	-	80675	downstream
Chr15	LNC_002522	XLOC_014108	--	lncRNA	3509770	3512207	-	GS_009741	noname_GLEAN_10003541	--	gnl|BL_ORD_ID|69299 sp|Q3UW12|CNGA4_MOUSE Cyclic nucleotide-gated cation channel alpha-4 OS=Mus musculus OX=10090 GN=Cnga4 PE=2 SV=1//0	3609908	3612982	-	97700	downstream
Chr15	LNC_002521	XLOC_014107	--	lncRNA	3497686	3503902	-	GS_009739	noname_GLEAN_10003538	--	gnl|BL_ORD_ID|108896 sp|P35621|DVR1_DANRE Protein DVR-1 OS=Danio rerio OX=7955 GN=dvr1 PE=2 SV=1//1.34279e-136	3588107	3589690	-	84204	downstream
Chr15	LNC_002521	XLOC_014107	--	lncRNA	3497686	3503902	-	GS_009738	noname_GLEAN_10003537	--	-//-	3519395	3526343	-	15492	downstream
Chr15	LNC_002521	XLOC_014107	--	lncRNA	3497686	3503902	-	GS_009735	CUFF45.409.2	--	gnl|BL_ORD_ID|56849 sp|Q08CI4|CCYL1_DANRE Cyclin-Y-like protein 1 OS=Danio rerio OX=7955 GN=ccnyl1 PE=2 SV=1//0	3415489	3421536	-	76149	upstream
Chr15	LNC_002521	XLOC_014107	--	lncRNA	3497686	3503902	-	GS_009734	noname_GLEAN_10003533	--	gnl|BL_ORD_ID|140714 sp|P58421|FZD5_XENLA Frizzled-5 OS=Xenopus laevis OX=8355 GN=fzd5 PE=2 SV=1//0	3409648	3411384	+	86301	downstream
Chr15	LNC_002521	XLOC_014107	--	lncRNA	3497686	3503902	-	GS_009737	noname_GLEAN_10003536	--	gnl|BL_ORD_ID|207189 sp|O75840|KLF7_HUMAN Krueppel-like factor 7 OS=Homo sapiens OX=9606 GN=KLF7 PE=2 SV=1//1.95883e-34	3465469	3485059	-	12626	upstream
Chr15	LNC_002521	XLOC_014107	--	lncRNA	3497686	3503902	-	GS_009736	noname_GLEAN_10003535	--	gnl|BL_ORD_ID|78067 sp|P27925|CREB1_BOVIN Cyclic AMP-responsive element-binding protein 1 OS=Bos taurus OX=9913 GN=CREB1 PE=1 SV=2//9.94282e-148	3428134	3430990	-	66695	upstream
Chr15	LNC_002521	XLOC_014107	--	lncRNA	3497686	3503902	-	GS_009733	noname_GLEAN_10003532	--	gnl|BL_ORD_ID|305926 sp|Q8BM47|PKHM3_MOUSE Pleckstrin homology domain-containing family M member 3 OS=Mus musculus OX=10090 GN=Plekhm3 PE=1 SV=1//1.5973e-180	3376813	3400758	+	96927	downstream
Chr15	LNC_002521	XLOC_014107	--	lncRNA	3497686	3503902	-	GS_009740	scaffold312	-	--	3592883	3607952	-	88980	downstream
Chr15	LNC_002520	XLOC_014087	--	lncRNA	3039873	3041393	-	GS_002006	CUFF10.7627.1	--	gnl|BL_ORD_ID|122136 sp|Q5BK43|ESIP1_RAT Epithelial-stromal interaction protein 1 OS=Rattus norvegicus OX=10116 GN=Epsti1 PE=2 SV=1//1.48333e-08	3001330	3011963	+	27909	downstream
Chr15	LNC_002520	XLOC_014087	--	lncRNA	3039873	3041393	-	GS_002007	noname_GLEAN_10005501	--	gnl|BL_ORD_ID|186861 sp|Q9Z2K8|IDHC_MICOH Isocitrate dehydrogenase [NADP] cytoplasmic OS=Microtus ochrogaster OX=79684 GN=IDH1 PE=3 SV=1//0	2994383	2999444	+	40428	downstream
Chr15	LNC_002520	XLOC_014087	--	lncRNA	3039873	3041393	-	GS_002004	noname_GLEAN_10005499	--	gnl|BL_ORD_ID|13075 sp|Q9UKA4|AKA11_HUMAN A-kinase anchor protein 11 OS=Homo sapiens OX=9606 GN=AKAP11 PE=1 SV=1//9.84834e-95	3061308	3075865	-	19914	downstream
Chr15	LNC_002520	XLOC_014087	--	lncRNA	3039873	3041393	-	GS_002005	noname_GLEAN_10005500	--	gnl|BL_ORD_ID|475887 sp|Q9ESE2|TNF11_RAT Tumor necrosis factor ligand superfamily member 11 OS=Rattus norvegicus OX=10116 GN=Tnfsf11 PE=2 SV=1//1.12509e-16	3041943	3047761	-	549	downstream
Chr15	LNC_002520	XLOC_014087	--	lncRNA	3039873	3041393	-	GS_002002	noname_GLEAN_10005497	--	gnl|BL_ORD_ID|508765 sp|B0R0T1|VWA8_DANRE von Willebrand factor A domain-containing protein 8 OS=Danio rerio OX=7955 GN=si:dkey-18l1.1 PE=3 SV=1//2.15297e-18	3107745	3136587	+	66351	upstream
Chr15	LNC_002520	XLOC_014087	--	lncRNA	3039873	3041393	-	GS_002003	scaffold136	-	--	3085193	3121940	-	43799	downstream
Chr15	LNC_002520	XLOC_014087	--	lncRNA	3039873	3041393	-	GS_002008	noname_GLEAN_10005502	--	gnl|BL_ORD_ID|202706 sp|Q96L42|KCNH8_HUMAN Potassium voltage-gated channel subfamily H member 8 OS=Homo sapiens OX=9606 GN=KCNH8 PE=2 SV=2//5.12497e-09	2985699	2992251	-	47621	upstream
Chr15	LNC_002520	XLOC_014087	--	lncRNA	3039873	3041393	-	GS_002009	noname_GLEAN_10005503	--	gnl|BL_ORD_ID|202706 sp|Q96L42|KCNH8_HUMAN Potassium voltage-gated channel subfamily H member 8 OS=Homo sapiens OX=9606 GN=KCNH8 PE=2 SV=2//5.90982e-139	2929241	2942882	-	96990	upstream
Chr15	LNC_002527	XLOC_014133	--	lncRNA	3736723	3738424	-	GS_009748	scaffold312	-	--	3698151	3698975	-	37747	upstream
Chr15	LNC_002527	XLOC_014133	--	lncRNA	3736723	3738424	-	GS_009749	noname_GLEAN_10003548	--	gnl|BL_ORD_ID|99037 sp|A6QP05|DHR12_BOVIN Dehydrogenase/reductase SDR family member 12 OS=Bos taurus OX=9913 GN=DHRS12 PE=2 SV=1//9.33234e-151	3736683	3739866	+	-1702	antisense
Chr15	LNC_002527	XLOC_014133	--	lncRNA	3736723	3738424	-	GS_009744	noname_GLEAN_10003544	--	gnl|BL_ORD_ID|479598 sp|Q13049|TRI32_HUMAN E3 ubiquitin-protein ligase TRIM32 OS=Homo sapiens OX=9606 GN=TRIM32 PE=1 SV=2//9.24517e-17	3634066	3636841	+	99881	downstream
Chr15	LNC_002527	XLOC_014133	--	lncRNA	3736723	3738424	-	GS_009745	noname_GLEAN_10003545	--	gnl|BL_ORD_ID|17413 sp|Q9ULJ7|ANR50_HUMAN Ankyrin repeat domain-containing protein 50 OS=Homo sapiens OX=9606 GN=ANKRD50 PE=1 SV=4//0	3641716	3654605	-	82117	upstream
Chr15	LNC_002527	XLOC_014133	--	lncRNA	3736723	3738424	-	GS_009746	noname_GLEAN_10003546	--	gnl|BL_ORD_ID|171300 sp|Q6PHG2|HEMO_DANRE Hemopexin OS=Danio rerio OX=7955 GN=hpx PE=2 SV=2//1.23261e-175	3663031	3666046	+	70676	downstream
Chr15	LNC_002527	XLOC_014133	--	lncRNA	3736723	3738424	-	GS_009747	noname_GLEAN_10003547	--	gnl|BL_ORD_ID|285632 sp|Q8TAK6|OLIG1_HUMAN Oligodendrocyte transcription factor 1 OS=Homo sapiens OX=9606 GN=OLIG1 PE=1 SV=2//1.27064e-25	3686766	3687551	-	49171	upstream
Chr15	LNC_002527	XLOC_014133	--	lncRNA	3736723	3738424	-	GS_009757	noname_GLEAN_10003555	--	gnl|BL_ORD_ID|259876 sp|Q9TW28|MYOM_DICDI Myosin-M heavy chain OS=Dictyostelium discoideum OX=44689 GN=myoM PE=1 SV=1//4.10227e-21	3820021	3825387	-	81596	downstream
Chr15	LNC_002527	XLOC_014133	--	lncRNA	3736723	3738424	-	GS_009756	scaffold312	-	--	3814639	3816826	+	76214	upstream
Chr15	LNC_002527	XLOC_014133	--	lncRNA	3736723	3738424	-	GS_009755	scaffold312	-	--	3813604	3814407	+	75179	upstream
Chr15	LNC_002527	XLOC_014133	--	lncRNA	3736723	3738424	-	GS_009754	noname_GLEAN_10003553	--	-//-	3800626	3812494	+	62201	upstream
Chr15	LNC_002527	XLOC_014133	--	lncRNA	3736723	3738424	-	GS_009753	noname_GLEAN_10003552	--	gnl|BL_ORD_ID|124631 sp|Q86V42|F124A_HUMAN Protein FAM124A OS=Homo sapiens OX=9606 GN=FAM124A PE=1 SV=1//7.56189e-76	3789592	3794522	-	51167	downstream
Chr15	LNC_002527	XLOC_014133	--	lncRNA	3736723	3738424	-	GS_009752	noname_GLEAN_10003551	--	gnl|BL_ORD_ID|433224 sp|B0UYL8|SERP3_DANRE Probable serpin E3 OS=Danio rerio OX=7955 GN=serpine3 PE=3 SV=1//5.97705e-138	3775955	3779618	-	37530	downstream
Chr15	LNC_002527	XLOC_014133	--	lncRNA	3736723	3738424	-	GS_009751	noname_GLEAN_10003550	--	gnl|BL_ORD_ID|193923 sp|Q9UL03|INT6_HUMAN Integrator complex subunit 6 OS=Homo sapiens OX=9606 GN=INTS6 PE=1 SV=1//0	3757942	3773980	+	19517	upstream
Chr15	LNC_002527	XLOC_014133	--	lncRNA	3736723	3738424	-	GS_009750	CUFF45.651.2	--	gnl|BL_ORD_ID|509153 sp|Q8BUB4|WDFY2_MOUSE WD repeat and FYVE domain-containing protein 2 OS=Mus musculus OX=10090 GN=Wdfy2 PE=1 SV=2//0	3743084	3754054	-	4659	downstream
Chr15	LNC_002526	XLOC_014132	--	lncRNA	3729931	3730495	-	GS_009748	scaffold312	-	--	3698151	3698975	-	30955	upstream
Chr15	LNC_002526	XLOC_014132	--	lncRNA	3729931	3730495	-	GS_009749	noname_GLEAN_10003548	--	gnl|BL_ORD_ID|99037 sp|A6QP05|DHR12_BOVIN Dehydrogenase/reductase SDR family member 12 OS=Bos taurus OX=9913 GN=DHRS12 PE=2 SV=1//9.33234e-151	3736683	3739866	+	6187	upstream
Chr15	LNC_002526	XLOC_014132	--	lncRNA	3729931	3730495	-	GS_009744	noname_GLEAN_10003544	--	gnl|BL_ORD_ID|479598 sp|Q13049|TRI32_HUMAN E3 ubiquitin-protein ligase TRIM32 OS=Homo sapiens OX=9606 GN=TRIM32 PE=1 SV=2//9.24517e-17	3634066	3636841	+	93089	downstream
Chr15	LNC_002526	XLOC_014132	--	lncRNA	3729931	3730495	-	GS_009745	noname_GLEAN_10003545	--	gnl|BL_ORD_ID|17413 sp|Q9ULJ7|ANR50_HUMAN Ankyrin repeat domain-containing protein 50 OS=Homo sapiens OX=9606 GN=ANKRD50 PE=1 SV=4//0	3641716	3654605	-	75325	upstream
Chr15	LNC_002526	XLOC_014132	--	lncRNA	3729931	3730495	-	GS_009746	noname_GLEAN_10003546	--	gnl|BL_ORD_ID|171300 sp|Q6PHG2|HEMO_DANRE Hemopexin OS=Danio rerio OX=7955 GN=hpx PE=2 SV=2//1.23261e-175	3663031	3666046	+	63884	downstream
Chr15	LNC_002526	XLOC_014132	--	lncRNA	3729931	3730495	-	GS_009747	noname_GLEAN_10003547	--	gnl|BL_ORD_ID|285632 sp|Q8TAK6|OLIG1_HUMAN Oligodendrocyte transcription factor 1 OS=Homo sapiens OX=9606 GN=OLIG1 PE=1 SV=2//1.27064e-25	3686766	3687551	-	42379	upstream
Chr15	LNC_002526	XLOC_014132	--	lncRNA	3729931	3730495	-	GS_009757	noname_GLEAN_10003555	--	gnl|BL_ORD_ID|259876 sp|Q9TW28|MYOM_DICDI Myosin-M heavy chain OS=Dictyostelium discoideum OX=44689 GN=myoM PE=1 SV=1//4.10227e-21	3820021	3825387	-	89525	downstream
Chr15	LNC_002526	XLOC_014132	--	lncRNA	3729931	3730495	-	GS_009756	scaffold312	-	--	3814639	3816826	+	84143	upstream
Chr15	LNC_002526	XLOC_014132	--	lncRNA	3729931	3730495	-	GS_009755	scaffold312	-	--	3813604	3814407	+	83108	upstream
Chr15	LNC_002526	XLOC_014132	--	lncRNA	3729931	3730495	-	GS_009754	noname_GLEAN_10003553	--	-//-	3800626	3812494	+	70130	upstream
Chr15	LNC_002526	XLOC_014132	--	lncRNA	3729931	3730495	-	GS_009753	noname_GLEAN_10003552	--	gnl|BL_ORD_ID|124631 sp|Q86V42|F124A_HUMAN Protein FAM124A OS=Homo sapiens OX=9606 GN=FAM124A PE=1 SV=1//7.56189e-76	3789592	3794522	-	59096	downstream
Chr15	LNC_002526	XLOC_014132	--	lncRNA	3729931	3730495	-	GS_009752	noname_GLEAN_10003551	--	gnl|BL_ORD_ID|433224 sp|B0UYL8|SERP3_DANRE Probable serpin E3 OS=Danio rerio OX=7955 GN=serpine3 PE=3 SV=1//5.97705e-138	3775955	3779618	-	45459	downstream
Chr15	LNC_002526	XLOC_014132	--	lncRNA	3729931	3730495	-	GS_009751	noname_GLEAN_10003550	--	gnl|BL_ORD_ID|193923 sp|Q9UL03|INT6_HUMAN Integrator complex subunit 6 OS=Homo sapiens OX=9606 GN=INTS6 PE=1 SV=1//0	3757942	3773980	+	27446	upstream
Chr15	LNC_002526	XLOC_014132	--	lncRNA	3729931	3730495	-	GS_009750	CUFF45.651.2	--	gnl|BL_ORD_ID|509153 sp|Q8BUB4|WDFY2_MOUSE WD repeat and FYVE domain-containing protein 2 OS=Mus musculus OX=10090 GN=Wdfy2 PE=1 SV=2//0	3743084	3754054	-	12588	downstream
Chr15	LNC_002525	XLOC_014130	--	lncRNA	3725310	3725670	-	GS_009748	scaffold312	-	--	3698151	3698975	-	26334	upstream
Chr15	LNC_002525	XLOC_014130	--	lncRNA	3725310	3725670	-	GS_009749	noname_GLEAN_10003548	--	gnl|BL_ORD_ID|99037 sp|A6QP05|DHR12_BOVIN Dehydrogenase/reductase SDR family member 12 OS=Bos taurus OX=9913 GN=DHRS12 PE=2 SV=1//9.33234e-151	3736683	3739866	+	11012	upstream
Chr15	LNC_002525	XLOC_014130	--	lncRNA	3725310	3725670	-	GS_009743	noname_GLEAN_10003543	--	gnl|BL_ORD_ID|124808 sp|B0V207|F16A2_DANRE FTS and Hook-interacting protein homolog OS=Danio rerio OX=7955 GN=fam160a2 PE=3 SV=1//0	3617411	3625730	+	99579	downstream
Chr15	LNC_002525	XLOC_014130	--	lncRNA	3725310	3725670	-	GS_009744	noname_GLEAN_10003544	--	gnl|BL_ORD_ID|479598 sp|Q13049|TRI32_HUMAN E3 ubiquitin-protein ligase TRIM32 OS=Homo sapiens OX=9606 GN=TRIM32 PE=1 SV=2//9.24517e-17	3634066	3636841	+	88468	downstream
Chr15	LNC_002525	XLOC_014130	--	lncRNA	3725310	3725670	-	GS_009745	noname_GLEAN_10003545	--	gnl|BL_ORD_ID|17413 sp|Q9ULJ7|ANR50_HUMAN Ankyrin repeat domain-containing protein 50 OS=Homo sapiens OX=9606 GN=ANKRD50 PE=1 SV=4//0	3641716	3654605	-	70704	upstream
Chr15	LNC_002525	XLOC_014130	--	lncRNA	3725310	3725670	-	GS_009746	noname_GLEAN_10003546	--	gnl|BL_ORD_ID|171300 sp|Q6PHG2|HEMO_DANRE Hemopexin OS=Danio rerio OX=7955 GN=hpx PE=2 SV=2//1.23261e-175	3663031	3666046	+	59263	downstream
Chr15	LNC_002525	XLOC_014130	--	lncRNA	3725310	3725670	-	GS_009747	noname_GLEAN_10003547	--	gnl|BL_ORD_ID|285632 sp|Q8TAK6|OLIG1_HUMAN Oligodendrocyte transcription factor 1 OS=Homo sapiens OX=9606 GN=OLIG1 PE=1 SV=2//1.27064e-25	3686766	3687551	-	37758	upstream
Chr15	LNC_002525	XLOC_014130	--	lncRNA	3725310	3725670	-	GS_009757	noname_GLEAN_10003555	--	gnl|BL_ORD_ID|259876 sp|Q9TW28|MYOM_DICDI Myosin-M heavy chain OS=Dictyostelium discoideum OX=44689 GN=myoM PE=1 SV=1//4.10227e-21	3820021	3825387	-	94350	downstream
Chr15	LNC_002525	XLOC_014130	--	lncRNA	3725310	3725670	-	GS_009756	scaffold312	-	--	3814639	3816826	+	88968	upstream
Chr15	LNC_002525	XLOC_014130	--	lncRNA	3725310	3725670	-	GS_009755	scaffold312	-	--	3813604	3814407	+	87933	upstream
Chr15	LNC_002525	XLOC_014130	--	lncRNA	3725310	3725670	-	GS_009754	noname_GLEAN_10003553	--	-//-	3800626	3812494	+	74955	upstream
Chr15	LNC_002525	XLOC_014130	--	lncRNA	3725310	3725670	-	GS_009753	noname_GLEAN_10003552	--	gnl|BL_ORD_ID|124631 sp|Q86V42|F124A_HUMAN Protein FAM124A OS=Homo sapiens OX=9606 GN=FAM124A PE=1 SV=1//7.56189e-76	3789592	3794522	-	63921	downstream
Chr15	LNC_002525	XLOC_014130	--	lncRNA	3725310	3725670	-	GS_009752	noname_GLEAN_10003551	--	gnl|BL_ORD_ID|433224 sp|B0UYL8|SERP3_DANRE Probable serpin E3 OS=Danio rerio OX=7955 GN=serpine3 PE=3 SV=1//5.97705e-138	3775955	3779618	-	50284	downstream
Chr15	LNC_002525	XLOC_014130	--	lncRNA	3725310	3725670	-	GS_009751	noname_GLEAN_10003550	--	gnl|BL_ORD_ID|193923 sp|Q9UL03|INT6_HUMAN Integrator complex subunit 6 OS=Homo sapiens OX=9606 GN=INTS6 PE=1 SV=1//0	3757942	3773980	+	32271	upstream
Chr15	LNC_002525	XLOC_014130	--	lncRNA	3725310	3725670	-	GS_009750	CUFF45.651.2	--	gnl|BL_ORD_ID|509153 sp|Q8BUB4|WDFY2_MOUSE WD repeat and FYVE domain-containing protein 2 OS=Mus musculus OX=10090 GN=Wdfy2 PE=1 SV=2//0	3743084	3754054	-	17413	downstream
Chr15	LNC_002524	XLOC_014129	--	lncRNA	3703389	3719373	-	GS_009748	scaffold312	-	--	3698151	3698975	-	4413	upstream
Chr15	LNC_002524	XLOC_014129	--	lncRNA	3703389	3719373	-	GS_009749	noname_GLEAN_10003548	--	gnl|BL_ORD_ID|99037 sp|A6QP05|DHR12_BOVIN Dehydrogenase/reductase SDR family member 12 OS=Bos taurus OX=9913 GN=DHRS12 PE=2 SV=1//9.33234e-151	3736683	3739866	+	17309	upstream
Chr15	LNC_002524	XLOC_014129	--	lncRNA	3703389	3719373	-	GS_009740	scaffold312	-	--	3592883	3607952	-	95436	upstream
Chr15	LNC_002524	XLOC_014129	--	lncRNA	3703389	3719373	-	GS_009741	noname_GLEAN_10003541	--	gnl|BL_ORD_ID|69299 sp|Q3UW12|CNGA4_MOUSE Cyclic nucleotide-gated cation channel alpha-4 OS=Mus musculus OX=10090 GN=Cnga4 PE=2 SV=1//0	3609908	3612982	-	90406	upstream
Chr15	LNC_002524	XLOC_014129	--	lncRNA	3703389	3719373	-	GS_009742	noname_GLEAN_10003542	--	-//-	3614647	3617163	+	86225	downstream
Chr15	LNC_002524	XLOC_014129	--	lncRNA	3703389	3719373	-	GS_009743	noname_GLEAN_10003543	--	gnl|BL_ORD_ID|124808 sp|B0V207|F16A2_DANRE FTS and Hook-interacting protein homolog OS=Danio rerio OX=7955 GN=fam160a2 PE=3 SV=1//0	3617411	3625730	+	77658	downstream
Chr15	LNC_002524	XLOC_014129	--	lncRNA	3703389	3719373	-	GS_009744	noname_GLEAN_10003544	--	gnl|BL_ORD_ID|479598 sp|Q13049|TRI32_HUMAN E3 ubiquitin-protein ligase TRIM32 OS=Homo sapiens OX=9606 GN=TRIM32 PE=1 SV=2//9.24517e-17	3634066	3636841	+	66547	downstream
Chr15	LNC_002524	XLOC_014129	--	lncRNA	3703389	3719373	-	GS_009745	noname_GLEAN_10003545	--	gnl|BL_ORD_ID|17413 sp|Q9ULJ7|ANR50_HUMAN Ankyrin repeat domain-containing protein 50 OS=Homo sapiens OX=9606 GN=ANKRD50 PE=1 SV=4//0	3641716	3654605	-	48783	upstream
Chr15	LNC_002524	XLOC_014129	--	lncRNA	3703389	3719373	-	GS_009746	noname_GLEAN_10003546	--	gnl|BL_ORD_ID|171300 sp|Q6PHG2|HEMO_DANRE Hemopexin OS=Danio rerio OX=7955 GN=hpx PE=2 SV=2//1.23261e-175	3663031	3666046	+	37342	downstream
Chr15	LNC_002524	XLOC_014129	--	lncRNA	3703389	3719373	-	GS_009747	noname_GLEAN_10003547	--	gnl|BL_ORD_ID|285632 sp|Q8TAK6|OLIG1_HUMAN Oligodendrocyte transcription factor 1 OS=Homo sapiens OX=9606 GN=OLIG1 PE=1 SV=2//1.27064e-25	3686766	3687551	-	15837	upstream
Chr15	LNC_002524	XLOC_014129	--	lncRNA	3703389	3719373	-	GS_009756	scaffold312	-	--	3814639	3816826	+	95265	upstream
Chr15	LNC_002524	XLOC_014129	--	lncRNA	3703389	3719373	-	GS_009755	scaffold312	-	--	3813604	3814407	+	94230	upstream
Chr15	LNC_002524	XLOC_014129	--	lncRNA	3703389	3719373	-	GS_009754	noname_GLEAN_10003553	--	-//-	3800626	3812494	+	81252	upstream
Chr15	LNC_002524	XLOC_014129	--	lncRNA	3703389	3719373	-	GS_009753	noname_GLEAN_10003552	--	gnl|BL_ORD_ID|124631 sp|Q86V42|F124A_HUMAN Protein FAM124A OS=Homo sapiens OX=9606 GN=FAM124A PE=1 SV=1//7.56189e-76	3789592	3794522	-	70218	downstream
Chr15	LNC_002524	XLOC_014129	--	lncRNA	3703389	3719373	-	GS_009752	noname_GLEAN_10003551	--	gnl|BL_ORD_ID|433224 sp|B0UYL8|SERP3_DANRE Probable serpin E3 OS=Danio rerio OX=7955 GN=serpine3 PE=3 SV=1//5.97705e-138	3775955	3779618	-	56581	downstream
Chr15	LNC_002524	XLOC_014129	--	lncRNA	3703389	3719373	-	GS_009751	noname_GLEAN_10003550	--	gnl|BL_ORD_ID|193923 sp|Q9UL03|INT6_HUMAN Integrator complex subunit 6 OS=Homo sapiens OX=9606 GN=INTS6 PE=1 SV=1//0	3757942	3773980	+	38568	upstream
Chr15	LNC_002524	XLOC_014129	--	lncRNA	3703389	3719373	-	GS_009750	CUFF45.651.2	--	gnl|BL_ORD_ID|509153 sp|Q8BUB4|WDFY2_MOUSE WD repeat and FYVE domain-containing protein 2 OS=Mus musculus OX=10090 GN=Wdfy2 PE=1 SV=2//0	3743084	3754054	-	23710	downstream
Chr13	LNC_002008	XLOC_011254	--	lncRNA	8059267	8062511	-	GS_000277	noname_GLEAN_10007515	--	gnl|BL_ORD_ID|125363 sp|Q6ZSG2|F196A_HUMAN Protein FAM196A OS=Homo sapiens OX=9606 GN=FAM196A PE=2 SV=1//5.23004e-17	7970500	7995605	-	63661	upstream
Chr13	LNC_002008	XLOC_011254	--	lncRNA	8059267	8062511	-	GS_000276	noname_GLEAN_10007514	--	gnl|BL_ORD_ID|45574 sp|O55003|BNIP3_MOUSE BCL2/adenovirus E1B 19 kDa protein-interacting protein 3 OS=Mus musculus OX=10090 GN=Bnip3 PE=1 SV=1//4.40024e-34	8013134	8019589	+	39677	downstream
Chr13	LNC_002008	XLOC_011254	--	lncRNA	8059267	8062511	-	GS_000275	scaffold106	-	--	8032403	8044175	+	15091	downstream
Chr13	LNC_002008	XLOC_011254	--	lncRNA	8059267	8062511	-	GS_000274	scaffold106	-	--	8046649	8050036	+	9230	downstream
Chr13	LNC_002008	XLOC_011254	--	lncRNA	8059267	8062511	-	GS_000273	noname_GLEAN_10007512	--	gnl|BL_ORD_ID|103332 sp|O89114|DNJB5_MOUSE DnaJ homolog subfamily B member 5 OS=Mus musculus OX=10090 GN=Dnajb5 PE=2 SV=1//1.30899e-122	8056416	8059677	+	-411	antisense
Chr13	LNC_002008	XLOC_011254	--	lncRNA	8059267	8062511	-	GS_000272	noname_GLEAN_10007511	--	-//-	8061063	8062919	+	-1449	antisense
Chr13	LNC_002008	XLOC_011254	--	lncRNA	8059267	8062511	-	GS_000271	noname_GLEAN_10007510	--	gnl|BL_ORD_ID|33713 sp|Q03265|ATPA_MOUSE ATP synthase subunit alpha, mitochondrial OS=Mus musculus OX=10090 GN=Atp5f1a PE=1 SV=1//0	8064169	8068600	-	1657	downstream
Chr13	LNC_002008	XLOC_011254	--	lncRNA	8059267	8062511	-	GS_000270	noname_GLEAN_10007509	--	gnl|BL_ORD_ID|77219 sp|Q96B23|CR025_HUMAN Uncharacterized protein C18orf25 OS=Homo sapiens OX=9606 GN=C18orf25 PE=1 SV=3//1.60844e-31	8070666	8077161	+	8154	upstream
Chr13	LNC_002008	XLOC_011254	--	lncRNA	8059267	8062511	-	GS_000278	noname_GLEAN_10007516	--	gnl|BL_ORD_ID|295630 sp|Q92824|PCSK5_HUMAN Proprotein convertase subtilisin/kexin type 5 OS=Homo sapiens OX=9606 GN=PCSK5 PE=1 SV=4//3.75166e-132	7929291	7959988	-	99278	upstream
Chr13	LNC_002008	XLOC_011254	--	lncRNA	8059267	8062511	-	GS_000268	noname_GLEAN_10007507	--	gnl|BL_ORD_ID|220364 sp|C8YR32|LOXH1_MOUSE Lipoxygenase homology domain-containing protein 1 OS=Mus musculus OX=10090 GN=Loxhd1 PE=2 SV=1//1.07189e-12	8098669	8122064	-	36157	downstream
Chr13	LNC_002008	XLOC_011254	--	lncRNA	8059267	8062511	-	GS_000269	noname_GLEAN_10007508	--	gnl|BL_ORD_ID|386329 sp|Q6ZSG1|RN165_HUMAN E3 ubiquitin-protein ligase RNF165 OS=Homo sapiens OX=9606 GN=RNF165 PE=1 SV=1//5.30526e-138	8083138	8093459	+	20626	upstream
Chr13	LNC_002008	XLOC_011254	--	lncRNA	8059267	8062511	-	GS_000265	noname_GLEAN_10007504	--	gnl|BL_ORD_ID|303324 sp|Q13371|PHLP_HUMAN Phosducin-like protein OS=Homo sapiens OX=9606 GN=PDCL PE=1 SV=3//6.22119e-101	8161766	8163177	+	99254	upstream
Chr13	LNC_002008	XLOC_011254	--	lncRNA	8059267	8062511	-	GS_000266	noname_GLEAN_10007505	--	gnl|BL_ORD_ID|301502 sp|O97554|PGH1_RABIT Prostaglandin G/H synthase 1 OS=Oryctolagus cuniculus OX=9986 GN=PTGS1 PE=2 SV=1//0	8144479	8158738	+	81967	upstream
Chr13	LNC_002008	XLOC_011254	--	lncRNA	8059267	8062511	-	GS_000267	noname_GLEAN_10007506	--	gnl|BL_ORD_ID|435112 sp|P61646|SIA8E_PANTR Alpha-2,8-sialyltransferase 8E OS=Pan troglodytes OX=9598 GN=ST8SIA5 PE=2 SV=1//0	8126551	8138022	-	64039	downstream
Chr15	LNC_002529	XLOC_014136	--	lncRNA	3801629	3813369	-	GS_009749	noname_GLEAN_10003548	--	gnl|BL_ORD_ID|99037 sp|A6QP05|DHR12_BOVIN Dehydrogenase/reductase SDR family member 12 OS=Bos taurus OX=9913 GN=DHRS12 PE=2 SV=1//9.33234e-151	3736683	3739866	+	61762	downstream
Chr15	LNC_002529	XLOC_014136	--	lncRNA	3801629	3813369	-	GS_009757	noname_GLEAN_10003555	--	gnl|BL_ORD_ID|259876 sp|Q9TW28|MYOM_DICDI Myosin-M heavy chain OS=Dictyostelium discoideum OX=44689 GN=myoM PE=1 SV=1//4.10227e-21	3820021	3825387	-	6651	downstream
Chr15	LNC_002529	XLOC_014136	--	lncRNA	3801629	3813369	-	GS_009756	scaffold312	-	--	3814639	3816826	+	1269	upstream
Chr15	LNC_002529	XLOC_014136	--	lncRNA	3801629	3813369	-	GS_009755	scaffold312	-	--	3813604	3814407	+	234	upstream
Chr15	LNC_002529	XLOC_014136	--	lncRNA	3801629	3813369	-	GS_009754	noname_GLEAN_10003553	--	-//-	3800626	3812494	+	-10866	antisense
Chr15	LNC_002529	XLOC_014136	--	lncRNA	3801629	3813369	-	GS_009753	noname_GLEAN_10003552	--	gnl|BL_ORD_ID|124631 sp|Q86V42|F124A_HUMAN Protein FAM124A OS=Homo sapiens OX=9606 GN=FAM124A PE=1 SV=1//7.56189e-76	3789592	3794522	-	7106	upstream
Chr15	LNC_002529	XLOC_014136	--	lncRNA	3801629	3813369	-	GS_009752	noname_GLEAN_10003551	--	gnl|BL_ORD_ID|433224 sp|B0UYL8|SERP3_DANRE Probable serpin E3 OS=Danio rerio OX=7955 GN=serpine3 PE=3 SV=1//5.97705e-138	3775955	3779618	-	22010	upstream
Chr15	LNC_002529	XLOC_014136	--	lncRNA	3801629	3813369	-	GS_009751	noname_GLEAN_10003550	--	gnl|BL_ORD_ID|193923 sp|Q9UL03|INT6_HUMAN Integrator complex subunit 6 OS=Homo sapiens OX=9606 GN=INTS6 PE=1 SV=1//0	3757942	3773980	+	27648	downstream
Chr15	LNC_002529	XLOC_014136	--	lncRNA	3801629	3813369	-	GS_009750	CUFF45.651.2	--	gnl|BL_ORD_ID|509153 sp|Q8BUB4|WDFY2_MOUSE WD repeat and FYVE domain-containing protein 2 OS=Mus musculus OX=10090 GN=Wdfy2 PE=1 SV=2//0	3743084	3754054	-	47574	upstream
Chr15	LNC_002529	XLOC_014136	--	lncRNA	3801629	3813369	-	GS_019396	noname_GLEAN_10000263	--	gnl|BL_ORD_ID|425152 sp|Q63424|S15A2_RAT Solute carrier family 15 member 2 OS=Rattus norvegicus OX=10116 GN=Slc15a2 PE=1 SV=1//1.79798e-169	3891640	3899306	+	78270	upstream
Chr15	LNC_002529	XLOC_014136	--	lncRNA	3801629	3813369	-	GS_019394	scaffold777	-	--	3911432	3951289	+	98062	upstream
Chr15	LNC_002529	XLOC_014136	--	lncRNA	3801629	3813369	-	GS_019395	noname_GLEAN_10000262	--	gnl|BL_ORD_ID|167207 sp|Q6AXL5|HBAP1_DANRE HSPB1-associated protein 1 homolog OS=Danio rerio OX=7955 GN=hspbap1 PE=2 SV=2//5.11344e-162	3900967	3910334	-	87597	downstream
Chr15	LNC_002529	XLOC_014136	--	lncRNA	3801629	3813369	-	GS_009759	noname_GLEAN_10003558	--	gnl|BL_ORD_ID|76235 sp|P17178|CP27A_RAT Sterol 26-hydroxylase, mitochondrial OS=Rattus norvegicus OX=10116 GN=Cyp27a1 PE=1 SV=1//2.82304e-132	3874326	3887648	+	60956	upstream
Chr15	LNC_002529	XLOC_014136	--	lncRNA	3801629	3813369	-	GS_009758	noname_GLEAN_10003557	--	gnl|BL_ORD_ID|110672 sp|Q5ZHP7|EAF2_CHICK ELL-associated factor 2 OS=Gallus gallus OX=9031 GN=EAF2 PE=2 SV=1//1.56116e-82	3867821	3871353	+	54451	upstream
Chr15	LNC_002528	XLOC_014136	--	lncRNA	3801629	3812667	-	GS_009749	noname_GLEAN_10003548	--	gnl|BL_ORD_ID|99037 sp|A6QP05|DHR12_BOVIN Dehydrogenase/reductase SDR family member 12 OS=Bos taurus OX=9913 GN=DHRS12 PE=2 SV=1//9.33234e-151	3736683	3739866	+	61762	downstream
Chr15	LNC_002528	XLOC_014136	--	lncRNA	3801629	3812667	-	GS_009757	noname_GLEAN_10003555	--	gnl|BL_ORD_ID|259876 sp|Q9TW28|MYOM_DICDI Myosin-M heavy chain OS=Dictyostelium discoideum OX=44689 GN=myoM PE=1 SV=1//4.10227e-21	3820021	3825387	-	7353	downstream
Chr15	LNC_002528	XLOC_014136	--	lncRNA	3801629	3812667	-	GS_009756	scaffold312	-	--	3814639	3816826	+	1971	upstream
Chr15	LNC_002528	XLOC_014136	--	lncRNA	3801629	3812667	-	GS_009755	scaffold312	-	--	3813604	3814407	+	936	upstream
Chr15	LNC_002528	XLOC_014136	--	lncRNA	3801629	3812667	-	GS_009754	noname_GLEAN_10003553	--	-//-	3800626	3812494	+	-10866	antisense
Chr15	LNC_002528	XLOC_014136	--	lncRNA	3801629	3812667	-	GS_009753	noname_GLEAN_10003552	--	gnl|BL_ORD_ID|124631 sp|Q86V42|F124A_HUMAN Protein FAM124A OS=Homo sapiens OX=9606 GN=FAM124A PE=1 SV=1//7.56189e-76	3789592	3794522	-	7106	upstream
Chr15	LNC_002528	XLOC_014136	--	lncRNA	3801629	3812667	-	GS_009752	noname_GLEAN_10003551	--	gnl|BL_ORD_ID|433224 sp|B0UYL8|SERP3_DANRE Probable serpin E3 OS=Danio rerio OX=7955 GN=serpine3 PE=3 SV=1//5.97705e-138	3775955	3779618	-	22010	upstream
Chr15	LNC_002528	XLOC_014136	--	lncRNA	3801629	3812667	-	GS_009751	noname_GLEAN_10003550	--	gnl|BL_ORD_ID|193923 sp|Q9UL03|INT6_HUMAN Integrator complex subunit 6 OS=Homo sapiens OX=9606 GN=INTS6 PE=1 SV=1//0	3757942	3773980	+	27648	downstream
Chr15	LNC_002528	XLOC_014136	--	lncRNA	3801629	3812667	-	GS_009750	CUFF45.651.2	--	gnl|BL_ORD_ID|509153 sp|Q8BUB4|WDFY2_MOUSE WD repeat and FYVE domain-containing protein 2 OS=Mus musculus OX=10090 GN=Wdfy2 PE=1 SV=2//0	3743084	3754054	-	47574	upstream
Chr15	LNC_002528	XLOC_014136	--	lncRNA	3801629	3812667	-	GS_019396	noname_GLEAN_10000263	--	gnl|BL_ORD_ID|425152 sp|Q63424|S15A2_RAT Solute carrier family 15 member 2 OS=Rattus norvegicus OX=10116 GN=Slc15a2 PE=1 SV=1//1.79798e-169	3891640	3899306	+	78972	upstream
Chr15	LNC_002528	XLOC_014136	--	lncRNA	3801629	3812667	-	GS_019394	scaffold777	-	--	3911432	3951289	+	98764	upstream
Chr15	LNC_002528	XLOC_014136	--	lncRNA	3801629	3812667	-	GS_019395	noname_GLEAN_10000262	--	gnl|BL_ORD_ID|167207 sp|Q6AXL5|HBAP1_DANRE HSPB1-associated protein 1 homolog OS=Danio rerio OX=7955 GN=hspbap1 PE=2 SV=2//5.11344e-162	3900967	3910334	-	88299	downstream
Chr15	LNC_002528	XLOC_014136	--	lncRNA	3801629	3812667	-	GS_009759	noname_GLEAN_10003558	--	gnl|BL_ORD_ID|76235 sp|P17178|CP27A_RAT Sterol 26-hydroxylase, mitochondrial OS=Rattus norvegicus OX=10116 GN=Cyp27a1 PE=1 SV=1//2.82304e-132	3874326	3887648	+	61658	upstream
Chr15	LNC_002528	XLOC_014136	--	lncRNA	3801629	3812667	-	GS_009758	noname_GLEAN_10003557	--	gnl|BL_ORD_ID|110672 sp|Q5ZHP7|EAF2_CHICK ELL-associated factor 2 OS=Gallus gallus OX=9031 GN=EAF2 PE=2 SV=1//1.56116e-82	3867821	3871353	+	55153	upstream
Chr6	LNC_007529	XLOC_043531	--	lncRNA	6101724	6103888	+	GS_003006	noname_GLEAN_10014862	--	gnl|BL_ORD_ID|340727 sp|Q76LC6|RBM24_DANRE RNA-binding protein 24 OS=Danio rerio OX=7955 GN=rbm24 PE=2 SV=1//3.67684e-103	6055323	6059366	-	42357	upstream
Chr6	LNC_007529	XLOC_043531	--	lncRNA	6101724	6103888	+	GS_003001	scaffold156	-	--	6126050	6137116	+	22161	upstream
Chr6	LNC_007529	XLOC_043531	--	lncRNA	6101724	6103888	+	GS_002997	noname_GLEAN_10014853	--	gnl|BL_ORD_ID|142980 sp|Q9CYL5|GAPR1_MOUSE Golgi-associated plant pathogenesis-related protein 1 OS=Mus musculus OX=10090 GN=Glipr2 PE=1 SV=3//3.69471e-76	6172606	6175856	-	68717	downstream
Chr6	LNC_007529	XLOC_043531	--	lncRNA	6101724	6103888	+	GS_003000	noname_GLEAN_10014856	--	gnl|BL_ORD_ID|32271 sp|Q92126|ATP4A_XENLA Potassium-transporting ATPase alpha chain 1 OS=Xenopus laevis OX=8355 GN=atp4a PE=2 SV=3//0	6138152	6146906	-	34263	downstream
Chr6	LNC_007529	XLOC_043531	--	lncRNA	6101724	6103888	+	GS_021438	GS_021438	-	--	6045157	6045798	-	55925	upstream
Chr6	LNC_007529	XLOC_043531	--	lncRNA	6101724	6103888	+	GS_002998	noname_GLEAN_10014854	--	gnl|BL_ORD_ID|260503 sp|Q60817|NACA_MOUSE Nascent polypeptide-associated complex subunit alpha OS=Mus musculus OX=10090 GN=Naca PE=1 SV=1//2.57635e-53	6161882	6170798	+	57993	upstream
Chr6	LNC_007529	XLOC_043531	--	lncRNA	6101724	6103888	+	GS_003009	scaffold156	-	--	6033383	6033724	-	67999	upstream
Chr6	LNC_007529	XLOC_043531	--	lncRNA	6101724	6103888	+	GS_003008	noname_GLEAN_10014865	--	gnl|BL_ORD_ID|275752 sp|F1QG30|NSMA5_DANRE Sphingomyelin phosphodiesterase 5 OS=Danio rerio OX=7955 GN=smpd5 PE=1 SV=1//0	6038094	6042721	-	59002	upstream
Chr6	LNC_007529	XLOC_043531	--	lncRNA	6101724	6103888	+	GS_002996	noname_GLEAN_10014852	--	gnl|BL_ORD_ID|446046 sp|Q687X5|STEA4_HUMAN Metalloreductase STEAP4 OS=Homo sapiens OX=9606 GN=STEAP4 PE=1 SV=1//8.71699e-180	6193434	6199762	+	89545	upstream
Chr6	LNC_007529	XLOC_043531	--	lncRNA	6101724	6103888	+	GS_002999	noname_GLEAN_10014855	--	gnl|BL_ORD_ID|128305 sp|Q6DJ55|FAKD4_XENTR FAST kinase domain-containing protein 4 OS=Xenopus tropicalis OX=8364 GN=tbrg4 PE=2 SV=2//5.33735e-165	6150258	6160388	+	46369	upstream
Chr6	LNC_007529	XLOC_043531	--	lncRNA	6101724	6103888	+	GS_003005	scaffold156	-	--	6064310	6097357	-	4366	upstream
Chr6	LNC_007529	XLOC_043531	--	lncRNA	6101724	6103888	+	GS_003004	noname_GLEAN_10014859	--	gnl|BL_ORD_ID|269475 sp|Q6VVB1|NHLC1_HUMAN E3 ubiquitin-protein ligase NHLRC1 OS=Homo sapiens OX=9606 GN=NHLRC1 PE=1 SV=2//6.85662e-89	6098463	6099731	-	1992	upstream
Chr6	LNC_007529	XLOC_043531	--	lncRNA	6101724	6103888	+	GS_003007	noname_GLEAN_10014863	--	gnl|BL_ORD_ID|215742 sp|Q7Z429|LFG1_HUMAN Protein lifeguard 1 OS=Homo sapiens OX=9606 GN=GRINA PE=2 SV=1//1.64935e-86	6047815	6050816	-	50907	upstream
Chr6	LNC_007529	XLOC_043531	--	lncRNA	6101724	6103888	+	GS_003011	scaffold156	-	--	6018088	6021723	+	80000	downstream
Chr6	LNC_007529	XLOC_043531	--	lncRNA	6101724	6103888	+	GS_003012	scaffold156	-	--	6000459	6015535	+	86188	downstream
Chr6	LNC_007529	XLOC_043531	--	lncRNA	6101724	6103888	+	GS_003002	scaffold156	-	--	6112367	6120071	+	8478	upstream
Chr6	LNC_007529	XLOC_043531	--	lncRNA	6101724	6103888	+	GS_003010	noname_GLEAN_10014866	--	gnl|BL_ORD_ID|246192 sp|Q9NZW5|MPP6_HUMAN MAGUK p55 subfamily member 6 OS=Homo sapiens OX=9606 GN=MPP6 PE=1 SV=2//0	6023367	6028796	-	72927	upstream
Chr6	LNC_007529	XLOC_043531	--	lncRNA	6101724	6103888	+	GS_003003	noname_GLEAN_10014858	--	gnl|BL_ORD_ID|326127 sp|Q803C9|PTSS1_DANRE Phosphatidylserine synthase 1 OS=Danio rerio OX=7955 GN=ptdss1 PE=2 SV=2//0	6102612	6109041	-	-1277	antisense
Chr17	LNC_003133	XLOC_017757	--	lncRNA	22885524	22887600	+	GS_016368	noname_GLEAN_10007955	--	gnl|BL_ORD_ID|425462 sp|Q5EBI0|S2610_MOUSE Solute carrier family 26 member 10 OS=Mus musculus OX=10090 GN=Slc26a10 PE=2 SV=1//1.23638e-148	22895191	22922861	-	7590	downstream
Chr17	LNC_003133	XLOC_017757	--	lncRNA	22885524	22887600	+	GS_016369	scaffold580	-	--	22906322	22914263	+	18721	upstream
Chr17	LNC_003133	XLOC_017757	--	lncRNA	22885524	22887600	+	GS_016371	noname_GLEAN_10007958	--	gnl|BL_ORD_ID|43314 sp|Q8JGN5|BI51A_XENLA Baculoviral IAP repeat-containing protein 5.1-A OS=Xenopus laevis OX=8355 GN=birc5.1-a PE=1 SV=1//2.3002e-50	22810987	22820297	-	65226	upstream
Chr17	LNC_003133	XLOC_017757	--	lncRNA	22885524	22887600	+	GS_016370	noname_GLEAN_10007957	--	gnl|BL_ORD_ID|554132 sp|Q8BXJ8|Z385B_MOUSE Zinc finger protein 385B OS=Mus musculus OX=10090 GN=Znf385b PE=2 SV=1//2.23172e-68	22838415	22872820	+	12703	downstream
Chr17	LNC_003133	XLOC_017757	--	lncRNA	22885524	22887600	+	GS_016373	noname_GLEAN_10007960	--	gnl|BL_ORD_ID|330110 sp|O73698|PUT2_TAKRU Putative protein 2 (Fragment) OS=Takifugu rubripes OX=31033 PE=3 SV=1//8.55954e-90	22752067	22793506	-	92017	upstream
Chr17	LNC_003133	XLOC_017757	--	lncRNA	22885524	22887600	+	GS_016372	noname_GLEAN_10007959	--	gnl|BL_ORD_ID|265108 sp|Q9HD90|NDF4_HUMAN Neurogenic differentiation factor 4 OS=Homo sapiens OX=9606 GN=NEUROD4 PE=1 SV=2//5.0157e-74	22802981	22803946	+	81577	downstream
Chr17	LNC_003133	XLOC_017757	--	lncRNA	22885524	22887600	+	GS_016366	noname_GLEAN_10007953	--	gnl|BL_ORD_ID|23106 sp|Q86VW2|ARHGP_HUMAN Rho guanine nucleotide exchange factor 25 OS=Homo sapiens OX=9606 GN=ARHGEF25 PE=1 SV=2//8.65745e-156	22947040	22988997	-	59439	downstream
Chr17	LNC_003133	XLOC_017757	--	lncRNA	22885524	22887600	+	GS_016367	noname_GLEAN_10007954	--	gnl|BL_ORD_ID|440111 sp|Q9JHX2|SP5_MOUSE Transcription factor Sp5 OS=Mus musculus OX=10090 GN=Sp5 PE=2 SV=1//4.01221e-85	22942088	22943540	+	54487	upstream
Chr17	LNC_003132	XLOC_017753	--	lncRNA	22782812	22788890	+	GS_016378	scaffold580	-	--	22695366	22712779	+	70032	downstream
Chr17	LNC_003132	XLOC_017753	--	lncRNA	22782812	22788890	+	GS_016371	noname_GLEAN_10007958	--	gnl|BL_ORD_ID|43314 sp|Q8JGN5|BI51A_XENLA Baculoviral IAP repeat-containing protein 5.1-A OS=Xenopus laevis OX=8355 GN=birc5.1-a PE=1 SV=1//2.3002e-50	22810987	22820297	-	22096	downstream
Chr17	LNC_003132	XLOC_017753	--	lncRNA	22782812	22788890	+	GS_016370	noname_GLEAN_10007957	--	gnl|BL_ORD_ID|554132 sp|Q8BXJ8|Z385B_MOUSE Zinc finger protein 385B OS=Mus musculus OX=10090 GN=Znf385b PE=2 SV=1//2.23172e-68	22838415	22872820	+	49524	upstream
Chr17	LNC_003132	XLOC_017753	--	lncRNA	22782812	22788890	+	GS_016373	noname_GLEAN_10007960	--	gnl|BL_ORD_ID|330110 sp|O73698|PUT2_TAKRU Putative protein 2 (Fragment) OS=Takifugu rubripes OX=31033 PE=3 SV=1//8.55954e-90	22752067	22793506	-	-6079	antisense
Chr17	LNC_003132	XLOC_017753	--	lncRNA	22782812	22788890	+	GS_016372	noname_GLEAN_10007959	--	gnl|BL_ORD_ID|265108 sp|Q9HD90|NDF4_HUMAN Neurogenic differentiation factor 4 OS=Homo sapiens OX=9606 GN=NEUROD4 PE=1 SV=2//5.0157e-74	22802981	22803946	+	14090	upstream
Chr17	LNC_003132	XLOC_017753	--	lncRNA	22782812	22788890	+	GS_016375	noname_GLEAN_10007962	--	gnl|BL_ORD_ID|49271 sp|P22316|CAC1S_CYPCA Dihydropyridine-sensitive L-type skeletal muscle calcium channel subunit alpha-1 OS=Cyprinus carpio OX=7962 PE=2 SV=1//0	22731327	22749492	-	33319	upstream
Chr17	LNC_003132	XLOC_017753	--	lncRNA	22782812	22788890	+	GS_016374	scaffold580	-	--	22771945	22779723	+	3088	downstream
Chr17	LNC_003132	XLOC_017753	--	lncRNA	22782812	22788890	+	GS_016377	scaffold580	-	--	22715599	22718892	-	63919	upstream
Chr17	LNC_003132	XLOC_017753	--	lncRNA	22782812	22788890	+	GS_016376	noname_GLEAN_10007963	--	gnl|BL_ORD_ID|437367 sp|Q9CU62|SMC1A_MOUSE Structural maintenance of chromosomes protein 1A OS=Mus musculus OX=10090 GN=Smc1a PE=1 SV=4//0	22720693	22728905	+	53906	downstream
Chr17	LNC_003131	XLOC_017753	--	lncRNA	22782696	22788890	+	GS_016378	scaffold580	-	--	22695366	22712779	+	69916	downstream
Chr17	LNC_003131	XLOC_017753	--	lncRNA	22782696	22788890	+	GS_016371	noname_GLEAN_10007958	--	gnl|BL_ORD_ID|43314 sp|Q8JGN5|BI51A_XENLA Baculoviral IAP repeat-containing protein 5.1-A OS=Xenopus laevis OX=8355 GN=birc5.1-a PE=1 SV=1//2.3002e-50	22810987	22820297	-	22096	downstream
Chr17	LNC_003131	XLOC_017753	--	lncRNA	22782696	22788890	+	GS_016370	noname_GLEAN_10007957	--	gnl|BL_ORD_ID|554132 sp|Q8BXJ8|Z385B_MOUSE Zinc finger protein 385B OS=Mus musculus OX=10090 GN=Znf385b PE=2 SV=1//2.23172e-68	22838415	22872820	+	49524	upstream
Chr17	LNC_003131	XLOC_017753	--	lncRNA	22782696	22788890	+	GS_016373	noname_GLEAN_10007960	--	gnl|BL_ORD_ID|330110 sp|O73698|PUT2_TAKRU Putative protein 2 (Fragment) OS=Takifugu rubripes OX=31033 PE=3 SV=1//8.55954e-90	22752067	22793506	-	-6195	antisense
Chr17	LNC_003131	XLOC_017753	--	lncRNA	22782696	22788890	+	GS_016372	noname_GLEAN_10007959	--	gnl|BL_ORD_ID|265108 sp|Q9HD90|NDF4_HUMAN Neurogenic differentiation factor 4 OS=Homo sapiens OX=9606 GN=NEUROD4 PE=1 SV=2//5.0157e-74	22802981	22803946	+	14090	upstream
Chr17	LNC_003131	XLOC_017753	--	lncRNA	22782696	22788890	+	GS_016375	noname_GLEAN_10007962	--	gnl|BL_ORD_ID|49271 sp|P22316|CAC1S_CYPCA Dihydropyridine-sensitive L-type skeletal muscle calcium channel subunit alpha-1 OS=Cyprinus carpio OX=7962 PE=2 SV=1//0	22731327	22749492	-	33203	upstream
Chr17	LNC_003131	XLOC_017753	--	lncRNA	22782696	22788890	+	GS_016374	scaffold580	-	--	22771945	22779723	+	2972	downstream
Chr17	LNC_003131	XLOC_017753	--	lncRNA	22782696	22788890	+	GS_016377	scaffold580	-	--	22715599	22718892	-	63803	upstream
Chr17	LNC_003131	XLOC_017753	--	lncRNA	22782696	22788890	+	GS_016376	noname_GLEAN_10007963	--	gnl|BL_ORD_ID|437367 sp|Q9CU62|SMC1A_MOUSE Structural maintenance of chromosomes protein 1A OS=Mus musculus OX=10090 GN=Smc1a PE=1 SV=4//0	22720693	22728905	+	53790	downstream
Chr17	LNC_003130	XLOC_017726	--	lncRNA	22424035	22432609	+	GS_016393	noname_GLEAN_10007978	--	gnl|BL_ORD_ID|387241 sp|Q92730|RND1_HUMAN Rho-related GTP-binding protein Rho6 OS=Homo sapiens OX=9606 GN=RND1 PE=1 SV=1//4.73793e-36	22412948	22421420	-	2614	upstream
Chr17	LNC_003130	XLOC_017726	--	lncRNA	22424035	22432609	+	GS_016392	noname_GLEAN_10007977	--	gnl|BL_ORD_ID|49296 sp|D4A055|CACB4_RAT Voltage-dependent L-type calcium channel subunit beta-4 OS=Rattus norvegicus OX=10116 GN=Cacnb4 PE=1 SV=2//0	22429986	22439614	-	-2624	antisense
Chr17	LNC_003130	XLOC_017726	--	lncRNA	22424035	22432609	+	GS_016391	noname_GLEAN_10007976	--	gnl|BL_ORD_ID|9961 sp|O43306|ADCY6_HUMAN Adenylate cyclase type 6 OS=Homo sapiens OX=9606 GN=ADCY6 PE=1 SV=2//0	22445318	22486008	+	12708	upstream
Chr17	LNC_003130	XLOC_017726	--	lncRNA	22424035	22432609	+	GS_016390	scaffold580	-	--	22490493	22495746	+	57883	upstream
Chr17	LNC_003130	XLOC_017726	--	lncRNA	22424035	22432609	+	GS_016397	noname_GLEAN_10007982	--	gnl|BL_ORD_ID|240151 sp|Q06019|MIP_LITPI Lens fiber major intrinsic protein OS=Lithobates pipiens OX=8404 PE=1 SV=1//1.40566e-138	22376649	22377804	-	46230	upstream
Chr17	LNC_003130	XLOC_017726	--	lncRNA	22424035	22432609	+	GS_016396	noname_GLEAN_10007981	--	gnl|BL_ORD_ID|467567 sp|G1TGF1|TEBP_RABIT Prostaglandin E synthase 3 OS=Oryctolagus cuniculus OX=9986 GN=PTGES3 PE=3 SV=1//1.38275e-60	22382190	22383301	-	40733	upstream
Chr17	LNC_003130	XLOC_017726	--	lncRNA	22424035	22432609	+	GS_016395	noname_GLEAN_10007980	--	gnl|BL_ORD_ID|108026 sp|Q5REG4|DTX3_PONAB Probable E3 ubiquitin-protein ligase DTX3 OS=Pongo abelii OX=9601 GN=DTX3 PE=2 SV=1//3.12902e-89	22389790	22392207	+	31827	downstream
Chr17	LNC_003130	XLOC_017726	--	lncRNA	22424035	22432609	+	GS_016394	noname_GLEAN_10007979	--	gnl|BL_ORD_ID|108026 sp|Q5REG4|DTX3_PONAB Probable E3 ubiquitin-protein ligase DTX3 OS=Pongo abelii OX=9601 GN=DTX3 PE=2 SV=1//6.56132e-75	22395192	22397813	+	26221	downstream
Chr17	LNC_003130	XLOC_017726	--	lncRNA	22424035	22432609	+	GS_016386	CUFF73.4221.1	--	gnl|BL_ORD_ID|349136 sp|P98171|RHG04_HUMAN Rho GTPase-activating protein 4 OS=Homo sapiens OX=9606 GN=ARHGAP4 PE=1 SV=2//0	22516872	22524381	+	84262	upstream
Chr17	LNC_003130	XLOC_017726	--	lncRNA	22424035	22432609	+	GS_016399	noname_GLEAN_10007984	--	gnl|BL_ORD_ID|132363 sp|Q503S1|FIGN_DANRE Fidgetin OS=Danio rerio OX=7955 GN=fign PE=2 SV=1//1.24737e-106	22349629	22352127	+	71907	downstream
Chr17	LNC_003130	XLOC_017726	--	lncRNA	22424035	22432609	+	GS_016398	CUFF73.4307.1	--	gnl|BL_ORD_ID|445899 sp|P42226|STAT6_HUMAN Signal transducer and activator of transcription 6 OS=Homo sapiens OX=9606 GN=STAT6 PE=1 SV=1//5.15097e-150	22363051	22372728	+	51306	downstream
Chr17	LNC_003130	XLOC_017726	--	lncRNA	22424035	22432609	+	GS_016388	CUFF73.4179.1	--	gnl|BL_ORD_ID|59318 sp|Q8TCT0|CERK1_HUMAN Ceramide kinase OS=Homo sapiens OX=9606 GN=CERK PE=1 SV=1//2.32781e-121	22502347	22509955	-	69737	downstream
Chr17	LNC_003130	XLOC_017726	--	lncRNA	22424035	22432609	+	GS_016389	scaffold580	-	--	22497005	22500654	+	64395	upstream
Chr17	LNC_003130	XLOC_017726	--	lncRNA	22424035	22432609	+	GS_016385	scaffold580	-	--	22525748	22529665	+	93138	upstream
Chr17	LNC_003130	XLOC_017726	--	lncRNA	22424035	22432609	+	GS_016387	noname_GLEAN_10007973	--	gnl|BL_ORD_ID|260274 sp|P41227|NAA10_HUMAN N-alpha-acetyltransferase 10 OS=Homo sapiens OX=9606 GN=NAA10 PE=1 SV=1//4.31733e-118	22510882	22513064	+	78272	upstream
Chr17	LNC_003137	XLOC_017768	--	lncRNA	23081034	23081890	+	GS_016354	noname_GLEAN_10007943	--	gnl|BL_ORD_ID|121099 sp|Q15303|ERBB4_HUMAN Receptor tyrosine-protein kinase erbB-4 OS=Homo sapiens OX=9606 GN=ERBB4 PE=1 SV=1//7.02971e-75	23142925	23145450	+	61034	upstream
Chr17	LNC_003137	XLOC_017768	--	lncRNA	23081034	23081890	+	GS_016359	scaffold580	-	--	23093946	23095189	+	12055	upstream
Chr17	LNC_003137	XLOC_017768	--	lncRNA	23081034	23081890	+	GS_016358	scaffold580	-	--	23098159	23101221	+	16268	upstream
Chr17	LNC_003137	XLOC_017768	--	lncRNA	23081034	23081890	+	GS_016362	scaffold580	-	--	23037447	23060950	-	20083	upstream
Chr17	LNC_003137	XLOC_017768	--	lncRNA	23081034	23081890	+	GS_016363	noname_GLEAN_10007950	--	gnl|BL_ORD_ID|9391 sp|P80202|ACV1B_RAT Activin receptor type-1B OS=Rattus norvegicus OX=10116 GN=Acvr1b PE=2 SV=1//0	23018873	23031125	+	49908	downstream
Chr17	LNC_003137	XLOC_017768	--	lncRNA	23081034	23081890	+	GS_016360	scaffold580	-	--	23080239	23091931	-	-857	antisense
Chr17	LNC_003137	XLOC_017768	--	lncRNA	23081034	23081890	+	GS_016361	scaffold580	-	--	23068430	23072580	-	8453	upstream
Chr17	LNC_003137	XLOC_017768	--	lncRNA	23081034	23081890	+	GS_016366	noname_GLEAN_10007953	--	gnl|BL_ORD_ID|23106 sp|Q86VW2|ARHGP_HUMAN Rho guanine nucleotide exchange factor 25 OS=Homo sapiens OX=9606 GN=ARHGEF25 PE=1 SV=2//8.65745e-156	22947040	22988997	-	92036	upstream
Chr17	LNC_003137	XLOC_017768	--	lncRNA	23081034	23081890	+	GS_016364	noname_GLEAN_10007951	--	gnl|BL_ORD_ID|9400 sp|Q90ZK6|ACVR1_CHICK Activin receptor type-1 OS=Gallus gallus OX=9031 GN=ACVR1 PE=2 SV=1//0	23008695	23013567	+	67466	downstream
Chr17	LNC_003137	XLOC_017768	--	lncRNA	23081034	23081890	+	GS_016365	noname_GLEAN_10007952	--	gnl|BL_ORD_ID|293002 sp|Q8BXP5|PANKY_MOUSE Photoreceptor ankyrin repeat protein OS=Mus musculus OX=10090 GN=Ankrd33 PE=1 SV=2//1.0061e-66	22997934	22999916	+	81117	downstream
Chr17	LNC_003137	XLOC_017768	--	lncRNA	23081034	23081890	+	GS_016357	noname_GLEAN_10007946	--	gnl|BL_ORD_ID|510166 sp|P24257|WNT1_DANRE Protein Wnt-1 OS=Danio rerio OX=7955 GN=wnt1 PE=2 SV=1//0	23117468	23120935	-	35577	downstream
Chr17	LNC_003137	XLOC_017768	--	lncRNA	23081034	23081890	+	GS_016356	noname_GLEAN_10007945	--	gnl|BL_ORD_ID|510109 sp|Q801F7|WN10B_DANRE Protein Wnt-10b OS=Danio rerio OX=7955 GN=wnt10b PE=2 SV=1//0	23124255	23126444	+	42364	upstream
Chr17	LNC_003137	XLOC_017768	--	lncRNA	23081034	23081890	+	GS_016355	CUFF73.3785.1	--	gnl|BL_ORD_ID|20967 sp|P61207|ARF3_TAKRU ADP-ribosylation factor 3 OS=Takifugu rubripes OX=31033 GN=arf3 PE=3 SV=2//2.14852e-131	23131936	23133167	+	50045	upstream
Chr17	LNC_003136	XLOC_017767	--	lncRNA	23061628	23072985	+	GS_016354	noname_GLEAN_10007943	--	gnl|BL_ORD_ID|121099 sp|Q15303|ERBB4_HUMAN Receptor tyrosine-protein kinase erbB-4 OS=Homo sapiens OX=9606 GN=ERBB4 PE=1 SV=1//7.02971e-75	23142925	23145450	+	69939	upstream
Chr17	LNC_003136	XLOC_017767	--	lncRNA	23061628	23072985	+	GS_016359	scaffold580	-	--	23093946	23095189	+	20960	upstream
Chr17	LNC_003136	XLOC_017767	--	lncRNA	23061628	23072985	+	GS_016358	scaffold580	-	--	23098159	23101221	+	25173	upstream
Chr17	LNC_003136	XLOC_017767	--	lncRNA	23061628	23072985	+	GS_016362	scaffold580	-	--	23037447	23060950	-	677	upstream
Chr17	LNC_003136	XLOC_017767	--	lncRNA	23061628	23072985	+	GS_016363	noname_GLEAN_10007950	--	gnl|BL_ORD_ID|9391 sp|P80202|ACV1B_RAT Activin receptor type-1B OS=Rattus norvegicus OX=10116 GN=Acvr1b PE=2 SV=1//0	23018873	23031125	+	30502	downstream
Chr17	LNC_003136	XLOC_017767	--	lncRNA	23061628	23072985	+	GS_016360	scaffold580	-	--	23080239	23091931	-	7253	downstream
Chr17	LNC_003136	XLOC_017767	--	lncRNA	23061628	23072985	+	GS_016361	scaffold580	-	--	23068430	23072580	-	-4151	antisense
Chr17	LNC_003136	XLOC_017767	--	lncRNA	23061628	23072985	+	GS_016366	noname_GLEAN_10007953	--	gnl|BL_ORD_ID|23106 sp|Q86VW2|ARHGP_HUMAN Rho guanine nucleotide exchange factor 25 OS=Homo sapiens OX=9606 GN=ARHGEF25 PE=1 SV=2//8.65745e-156	22947040	22988997	-	72630	upstream
Chr17	LNC_003136	XLOC_017767	--	lncRNA	23061628	23072985	+	GS_016364	noname_GLEAN_10007951	--	gnl|BL_ORD_ID|9400 sp|Q90ZK6|ACVR1_CHICK Activin receptor type-1 OS=Gallus gallus OX=9031 GN=ACVR1 PE=2 SV=1//0	23008695	23013567	+	48060	downstream
Chr17	LNC_003136	XLOC_017767	--	lncRNA	23061628	23072985	+	GS_016365	noname_GLEAN_10007952	--	gnl|BL_ORD_ID|293002 sp|Q8BXP5|PANKY_MOUSE Photoreceptor ankyrin repeat protein OS=Mus musculus OX=10090 GN=Ankrd33 PE=1 SV=2//1.0061e-66	22997934	22999916	+	61711	downstream
Chr17	LNC_003136	XLOC_017767	--	lncRNA	23061628	23072985	+	GS_016357	noname_GLEAN_10007946	--	gnl|BL_ORD_ID|510166 sp|P24257|WNT1_DANRE Protein Wnt-1 OS=Danio rerio OX=7955 GN=wnt1 PE=2 SV=1//0	23117468	23120935	-	44482	downstream
Chr17	LNC_003136	XLOC_017767	--	lncRNA	23061628	23072985	+	GS_016356	noname_GLEAN_10007945	--	gnl|BL_ORD_ID|510109 sp|Q801F7|WN10B_DANRE Protein Wnt-10b OS=Danio rerio OX=7955 GN=wnt10b PE=2 SV=1//0	23124255	23126444	+	51269	upstream
Chr17	LNC_003136	XLOC_017767	--	lncRNA	23061628	23072985	+	GS_016355	CUFF73.3785.1	--	gnl|BL_ORD_ID|20967 sp|P61207|ARF3_TAKRU ADP-ribosylation factor 3 OS=Takifugu rubripes OX=31033 GN=arf3 PE=3 SV=2//2.14852e-131	23131936	23133167	+	58950	upstream
Chr17	LNC_003135	XLOC_017762	--	lncRNA	22954246	22955347	+	GS_016368	noname_GLEAN_10007955	--	gnl|BL_ORD_ID|425462 sp|Q5EBI0|S2610_MOUSE Solute carrier family 26 member 10 OS=Mus musculus OX=10090 GN=Slc26a10 PE=2 SV=1//1.23638e-148	22895191	22922861	-	31384	upstream
Chr17	LNC_003135	XLOC_017762	--	lncRNA	22954246	22955347	+	GS_016369	scaffold580	-	--	22906322	22914263	+	39982	downstream
Chr17	LNC_003135	XLOC_017762	--	lncRNA	22954246	22955347	+	GS_016362	scaffold580	-	--	23037447	23060950	-	82099	downstream
Chr17	LNC_003135	XLOC_017762	--	lncRNA	22954246	22955347	+	GS_016370	noname_GLEAN_10007957	--	gnl|BL_ORD_ID|554132 sp|Q8BXJ8|Z385B_MOUSE Zinc finger protein 385B OS=Mus musculus OX=10090 GN=Znf385b PE=2 SV=1//2.23172e-68	22838415	22872820	+	81425	downstream
Chr17	LNC_003135	XLOC_017762	--	lncRNA	22954246	22955347	+	GS_016366	noname_GLEAN_10007953	--	gnl|BL_ORD_ID|23106 sp|Q86VW2|ARHGP_HUMAN Rho guanine nucleotide exchange factor 25 OS=Homo sapiens OX=9606 GN=ARHGEF25 PE=1 SV=2//8.65745e-156	22947040	22988997	-	-1102	antisense
Chr17	LNC_003135	XLOC_017762	--	lncRNA	22954246	22955347	+	GS_016367	noname_GLEAN_10007954	--	gnl|BL_ORD_ID|440111 sp|Q9JHX2|SP5_MOUSE Transcription factor Sp5 OS=Mus musculus OX=10090 GN=Sp5 PE=2 SV=1//4.01221e-85	22942088	22943540	+	10705	downstream
Chr17	LNC_003135	XLOC_017762	--	lncRNA	22954246	22955347	+	GS_016364	noname_GLEAN_10007951	--	gnl|BL_ORD_ID|9400 sp|Q90ZK6|ACVR1_CHICK Activin receptor type-1 OS=Gallus gallus OX=9031 GN=ACVR1 PE=2 SV=1//0	23008695	23013567	+	53347	upstream
Chr17	LNC_003135	XLOC_017762	--	lncRNA	22954246	22955347	+	GS_016365	noname_GLEAN_10007952	--	gnl|BL_ORD_ID|293002 sp|Q8BXP5|PANKY_MOUSE Photoreceptor ankyrin repeat protein OS=Mus musculus OX=10090 GN=Ankrd33 PE=1 SV=2//1.0061e-66	22997934	22999916	+	42586	upstream
Chr17	LNC_003135	XLOC_017762	--	lncRNA	22954246	22955347	+	GS_016363	noname_GLEAN_10007950	--	gnl|BL_ORD_ID|9391 sp|P80202|ACV1B_RAT Activin receptor type-1B OS=Rattus norvegicus OX=10116 GN=Acvr1b PE=2 SV=1//0	23018873	23031125	+	63525	upstream
Chr17	LNC_003134	XLOC_017758	--	lncRNA	22895462	22900603	+	GS_016368	noname_GLEAN_10007955	--	gnl|BL_ORD_ID|425462 sp|Q5EBI0|S2610_MOUSE Solute carrier family 26 member 10 OS=Mus musculus OX=10090 GN=Slc26a10 PE=2 SV=1//1.23638e-148	22895191	22922861	-	-5142	antisense
Chr17	LNC_003134	XLOC_017758	--	lncRNA	22895462	22900603	+	GS_016369	scaffold580	-	--	22906322	22914263	+	5718	upstream
Chr17	LNC_003134	XLOC_017758	--	lncRNA	22895462	22900603	+	GS_016371	noname_GLEAN_10007958	--	gnl|BL_ORD_ID|43314 sp|Q8JGN5|BI51A_XENLA Baculoviral IAP repeat-containing protein 5.1-A OS=Xenopus laevis OX=8355 GN=birc5.1-a PE=1 SV=1//2.3002e-50	22810987	22820297	-	75164	upstream
Chr17	LNC_003134	XLOC_017758	--	lncRNA	22895462	22900603	+	GS_016370	noname_GLEAN_10007957	--	gnl|BL_ORD_ID|554132 sp|Q8BXJ8|Z385B_MOUSE Zinc finger protein 385B OS=Mus musculus OX=10090 GN=Znf385b PE=2 SV=1//2.23172e-68	22838415	22872820	+	22641	downstream
Chr17	LNC_003134	XLOC_017758	--	lncRNA	22895462	22900603	+	GS_016372	noname_GLEAN_10007959	--	gnl|BL_ORD_ID|265108 sp|Q9HD90|NDF4_HUMAN Neurogenic differentiation factor 4 OS=Homo sapiens OX=9606 GN=NEUROD4 PE=1 SV=2//5.0157e-74	22802981	22803946	+	91515	downstream
Chr17	LNC_003134	XLOC_017758	--	lncRNA	22895462	22900603	+	GS_016366	noname_GLEAN_10007953	--	gnl|BL_ORD_ID|23106 sp|Q86VW2|ARHGP_HUMAN Rho guanine nucleotide exchange factor 25 OS=Homo sapiens OX=9606 GN=ARHGEF25 PE=1 SV=2//8.65745e-156	22947040	22988997	-	46436	downstream
[truncated: 63,678 more rows]
