# Supplementary material for: The Effect of Infertility on the Liver Structure, Endocrinology, and Gene Network in Japanese Flounder
Source: Animals (Basel). 2021 Mar 25;11(4):936. doi: 10.3390/ani11040936 (PMC8066618; doi:10.3390/ani11040936)
Supplement: Supplementary file 1 [file animals-11-00936-s001.zip › supplementary files/Table S3.xls]

## Sheet: prot_tran_diff
Gene_id	Tran_id	Prot_id	GO_fun	kegg	Protein(log2fc)	Protein(pval)	Tran(log2fc)	Tran(pval)
scaffold423	scaffold423	GS_012997	metabolic process	-	-2.41457	NA	-4.41793	0.000111824
scaffold197	scaffold197	GS_005197	protein binding	Viral carcinogenesis(map05203)	-1.22014	NA	-3.15714	0.00651333
scaffold670	scaffold670	GS_018014	catalytic activity	Pathways in cancer(map05200)	-1.9038	NA	-3.34793	1.13814e-07
scaffold40	scaffold40	GS_012580	catalytic activity	Protein processing in endoplasmic reticulum(map04141)	1.55877	NA	-3.74181	4.03904e-09
scaffold495	scaffold495	GS_014498	catalytic activity	Metabolic pathways(map01100)	-1.01588	NA	-2.56436	2.10512e-05
noname_GLEAN_10001722	noname_GLEAN_10001722	GS_007084	carbohydrate binding	Tuberculosis(map05152)	-1.02065	NA	-2.1352	0.000672645
noname_GLEAN_10018369	noname_GLEAN_10018369	GS_004474	protein binding	Glutathione metabolism(map00480)	-2.42063	NA	-4.18759	5.07625e-11
noname_GLEAN_10018138	noname_GLEAN_10018138	GS_019609	membrane	Metabolic pathways(map01100)	1.8285	NA	-3.12121	5.59714e-06
noname_GLEAN_10010364	noname_GLEAN_10010364	GS_001002	catalytic activity	-	-1.25481	NA	-3.11406	4.91766e-05
noname_GLEAN_10017248	noname_GLEAN_10017248	GS_005479	catalytic activity	Peroxisome(map04146)	3.05184	NA	2.09825	1.01311e-05
noname_GLEAN_10008565	noname_GLEAN_10008565	GS_020499	catalytic activity	Protein processing in endoplasmic reticulum(map04141)	1.56951	NA	-2.96977	5.82876e-06
scaffold9	scaffold9	GS_020800	metabolic process	Metabolic pathways(map01100)	5.33667	NA	-2.36462	0.00030934
scaffold250	scaffold250	GS_007369	catalytic activity	Protein processing in endoplasmic reticulum(map04141)	1.17482	NA	-3.28075	0.000233967
scaffold75	scaffold75	GS_019064	endoplasmic reticulum	-	1.0742	NA	-3.05984	0.00407549
noname_GLEAN_10018845	noname_GLEAN_10018845	GS_019230	system process	Vascular smooth muscle contraction(map04270)	-2.5561	NA	-2.22062	0.000940108
scaffold178	scaffold178	GS_004130	protein binding	-	1.20653	NA	-2.67892	0.00493303
noname_GLEAN_10017835	noname_GLEAN_10017835	GS_002041	catalytic activity	-	2.15185	NA	1.29748	0.00350284
noname_GLEAN_10018016	noname_GLEAN_10018016	GS_002236	polymeric cytoskeletal fiber	-	-1.50827	NA	-2.89936	1.1048e-05
noname_GLEAN_10012469	noname_GLEAN_10012469	GS_006310	-	-	6.01143	NA	10.1987	0
scaffold254	scaffold254	GS_007507	metabolic process	Ribosome biogenesis in eukaryotes(map03008)	1.04406	NA	-3.64505	2.42717e-08
scaffold5	scaffold5	GS_014579	protein binding	-	-1.50031	NA	-2.46391	0.000182042
noname_GLEAN_10015355	noname_GLEAN_10015355	GS_009958	macromolecular complex binding	Phagosome(map04145)	-1.75778	NA	-3.20188	1.94843e-05
noname_GLEAN_10007442	noname_GLEAN_10007442	GS_005570	protein binding	-	-2.77327	NA	-2.24094	0.000736464
scaffold601	scaffold601	GS_017011	localization	-	-1.31479	NA	-1.96398	0.00639861
noname_GLEAN_10009731	noname_GLEAN_10009731	GS_011034	metabolic process	Viral carcinogenesis(map05203)	-2.01256	NA	-2.72121	0.000530626
scaffold70	scaffold70	GS_018546	catalytic activity	Glutathione metabolism(map00480)	-1.62554	NA	-2.40639	0.00462157
noname_GLEAN_10000181	noname_GLEAN_10000181	GS_017932	polymeric cytoskeletal fiber	-	-4.22884	NA	-5.73373	1.22365e-06
noname_GLEAN_10000716	noname_GLEAN_10000716	GS_015400	catalytic activity	-	-1.01297	NA	-2.54553	0.000100873
scaffold290	scaffold290	GS_008788	regulatory region DNA binding	Pertussis(map05133)	1.59593	NA	-2.72058	0.00100149
noname_GLEAN_10011601	noname_GLEAN_10011601	GS_008011	catalytic activity	-	-2.12702	NA	-4.41168	6.46483e-12
scaffold188	scaffold188	GS_004614	-	Glycerophospholipid metabolism(map00564)	1.03312	NA	-2.12545	0.00481151
scaffold213	scaffold213	GS_006024	catalytic activity	-	1.47069	NA	-4.58803	9.44906e-06
noname_GLEAN_10018677	noname_GLEAN_10018677	GS_013234	-	-	-1.35635	NA	-3.29689	3.31788e-07
scaffold45	scaffold45	GS_013750	biological regulation	-	-1.69073	NA	-2.44355	0.000245339
noname_GLEAN_10017065	noname_GLEAN_10017065	GS_017673	-	-	-3.45556	NA	-2.04275	0.00486143
noname_GLEAN_10011008	noname_GLEAN_10011008	GS_007634	receptor complex	Complement and coagulation cascades(map04610)	-4.48449	NA	-2.99021	3.73312e-06
noname_GLEAN_10018186	noname_GLEAN_10018186	GS_019660	-	MAPK signaling pathway(map04010)	-1.07759	NA	-3.65716	0.00272127
noname_GLEAN_10013780	noname_GLEAN_10013780	GS_004573	catalytic activity	RIG-I-like receptor signaling pathway(map04622)	-1.0308	NA	-2.10283	0.00118308
scaffold56	scaffold56	GS_016107	immune system process	-	-1.09289	NA	-2.34856	0.000265831
noname_GLEAN_10016399	noname_GLEAN_10016399	GS_004808	catalytic activity	Metabolic pathways(map01100)	2.82232	NA	1.21606	0.000485397
scaffold335	scaffold335	GS_010514	lipid transporter activity	Fat digestion and absorption(map04975)	1.54712	NA	-3.64203	0.000818573
scaffold60	scaffold60	GS_016964	-	Ferroptosis(map04216)	1.23667	NA	-2.67143	0.000272314
scaffold333	scaffold333	GS_010455	metabolic process	Drug metabolism - cytochrome P450(map00982)	-4.89855	NA	-2.42815	0.00150554
noname_GLEAN_10000199	noname_GLEAN_10000199	GS_017785	ion binding	-	-2.4737	NA	-3.13824	3.0982e-06
noname_GLEAN_10020165	noname_GLEAN_10020165	GS_014671	-	-	1.16986	NA	-2.19143	0.000268788
scaffold348	scaffold348	GS_011083	biological regulation	Adherens junction(map04520)	-2.23207	NA	-2.65147	0.000118678
noname_GLEAN_10004690	noname_GLEAN_10004690	GS_009375	-	Dilated cardiomyopathy (DCM)(map05414)	-1.03378	NA	-3.23423	1.65278e-06
noname_GLEAN_10005458	noname_GLEAN_10005458	GS_015854	-	NOD-like receptor signaling pathway(map04621)	-1.73771	NA	-2.54504	0.000488777
noname_GLEAN_10006007	noname_GLEAN_10006007	GS_010466	catalytic activity	PPAR signaling pathway(map03320)	-1.10777	NA	-3.37895	2.64128e-10
CUFF6.2595.1	CUFF6.2595.1	GS_000915	catalytic activity	-	-2.14705	NA	-2.41228	0.00202984
scaffold15	scaffold15	GS_002733	molecular function regulator	-	1.68468	NA	-1.90275	0.00362648
noname_GLEAN_10015281	noname_GLEAN_10015281	GS_001135	protein binding	-	-1.23053	NA	-3.59915	0.000126479
noname_GLEAN_10012671	noname_GLEAN_10012671	GS_020212	endoplasmic reticulum	-	-1.46216	NA	-2.04947	0.00333837
noname_GLEAN_10008485	noname_GLEAN_10008485	GS_010312	membrane	-	-1.16813	NA	-2.05539	0.00340333
noname_GLEAN_10018108	noname_GLEAN_10018108	GS_019573	ion binding	Fatty acid metabolism(map01212)	-1.85359	NA	-2.72117	0.000215005
scaffold164	scaffold164	GS_003318	catalytic activity	Fatty acid metabolism(map01212)	1.58596	NA	-2.50734	0.000114506
scaffold169	scaffold169	GS_003585	ion binding	Sulfur metabolism(map00920)	-3.59439	NA	-2.53018	0.000527442
noname_GLEAN_10008742	noname_GLEAN_10008742	GS_010882	metabolic process	Lysosome(map04142)	2.12119	NA	-2.91585	7.47722e-05
scaffold112	scaffold112	GS_000794	catalytic activity	Proteoglycans in cancer(map05205)	-1.09317	NA	-3.01	3.20426e-06
noname_GLEAN_10018391	noname_GLEAN_10018391	GS_020253	catalytic activity	RIG-I-like receptor signaling pathway(map04622)	-1.48846	NA	-1.84359	0.00369215
scaffold82	scaffold82	GS_019960	-	Peroxisome(map04146)	-1.09982	NA	-2.22173	0.00595147
noname_GLEAN_10005255	noname_GLEAN_10005255	GS_011555	catalytic activity	-	-1.7247	NA	-3.35459	3.173e-08
noname_GLEAN_10014995	noname_GLEAN_10014995	GS_000336	lipid binding	Nicotine addiction(map05033)	-2.38913	NA	-4.19302	1.50822e-10
noname_GLEAN_10003638	noname_GLEAN_10003638	GS_007650	-	-	-1.41479	NA	-1.9607	0.00666674
noname_GLEAN_10003380	noname_GLEAN_10003380	GS_012339	ion binding	Antigen processing and presentation(map04612)	-1.08863	NA	-2.33539	0.00131957
scaffold81	scaffold81	GS_019789	metabolic process	Lysosome(map04142)	1.10937	NA	-2.73403	0.00429449
scaffold363	scaffold363	GS_011592	-	-	-1.15567	NA	-4.71239	3.08531e-12
noname_GLEAN_10001615	noname_GLEAN_10001615	GS_009855	biological regulation	Shigellosis(map05131)	-1.37092	NA	-2.87132	0.00305678
scaffold137	scaffold137	GS_002084	catalytic activity	-	1.40028	NA	-2.43648	0.00590688
noname_GLEAN_10013648	noname_GLEAN_10013648	GS_009574	metabolic process	-	-1.64599	NA	-2.4398	0.00042101
scaffold156	scaffold156	GS_003052	ion binding	-	-1.44278	NA	-2.71651	3.97526e-05
scaffold110	scaffold110	GS_000622	protein binding	-	1.08764	NA	-2.39127	0.000283846
noname_GLEAN_10006756	noname_GLEAN_10006756	GS_004788	macromolecular complex binding	-	-1.21835	NA	-2.9078	4.39664e-05
noname_GLEAN_10003324	noname_GLEAN_10003324	GS_005670	membrane	Proteoglycans in cancer(map05205)	-4.69761	NA	-5.8695	0
noname_GLEAN_10003124	noname_GLEAN_10003124	GS_013082	macromolecular complex binding	Proteoglycans in cancer(map05205)	-1.24396	NA	-2.7915	0.000134771
noname_GLEAN_10001762	noname_GLEAN_10001762	GS_016040	-	-	-1.53202	NA	-2.71906	0.00412878
scaffold6	scaffold6	GS_016865	ion binding	-	1.07662	NA	-2.45601	0.00647166
noname_GLEAN_10009723	noname_GLEAN_10009723	GS_011026	ion binding	-	1.7158	NA	-2.22411	0.001304
noname_GLEAN_10004477	noname_GLEAN_10004477	GS_012385	carbohydrate binding	-	-2.7605	NA	-4.2783	8.63486e-09
scaffold361	scaffold361	GS_011489	membrane	-	1.50805	NA	-2.11349	0.00765052
noname_GLEAN_10004881	noname_GLEAN_10004881	GS_017468	protein binding	-	-1.9937	NA	-2.71787	4.82859e-05
noname_GLEAN_10004027	noname_GLEAN_10004027	GS_015414	-	-	1.28133	NA	-2.14387	0.00159883
scaffold63	scaffold63	GS_017517	-	-	4.37652	NA	-1.87184	0.00568096
scaffold621	scaffold621	GS_017484	-	-	-2.12973	NA	-1.97984	0.00268848
noname_GLEAN_10010659	noname_GLEAN_10010659	GS_004172	catalytic activity	PPAR signaling pathway(map03320)	-1.68137	NA	-2.53755	5.8449e-05
scaffold138	scaffold138	GS_002265	membrane	-	1.07431	NA	-1.76746	0.00752112
noname_GLEAN_10017682	noname_GLEAN_10017682	GS_003959	cellular component organization or biogenesis	-	-1.27204	NA	-1.90962	0.00298784
noname_GLEAN_10009399	noname_GLEAN_10009399	GS_001198	metabolic process	-	-1.26077	NA	-2.48464	0.000178323
scaffold307	scaffold307	GS_009590	ion binding	Metabolic pathways(map01100)	1.0826	NA	-2.67288	0.000408599
noname_GLEAN_10012503	noname_GLEAN_10012503	GS_006347	-	-	2.22602	NA	7.05154	0
scaffold59	scaffold59	GS_016693	catalytic activity	RIG-I-like receptor signaling pathway(map04622)	1.10944	NA	-2.57974	0.0018649
noname_GLEAN_10009964	noname_GLEAN_10009964	GS_006091	biological regulation	Proteoglycans in cancer(map05205)	-1.40632	NA	-2.43306	0.000158358
noname_GLEAN_10002895	noname_GLEAN_10002895	GS_006750	catalytic activity	-	1.42845	NA	-5.32429	1.09679e-11
scaffold93	scaffold93	GS_021093	biological regulation	Hedgehog signaling pathway(map04340)	-2.05638	NA	-2.39731	0.000133462
scaffold539	scaffold539	GS_015722	-	-	1.32535	NA	2.45588	2.30347e-07
noname_GLEAN_10015666	noname_GLEAN_10015666	GS_009142	catalytic activity	Lysosome(map04142)	-2.03179	NA	-3.10472	1.70486e-05
noname_GLEAN_10006473	noname_GLEAN_10006473	GS_011802	-	-	3.17163	NA	-2.75483	0.00355368
noname_GLEAN_10009557	noname_GLEAN_10009557	GS_008518	protein binding	MicroRNAs in cancer(map05206)	-2.62844	NA	-3.56234	9.0965e-07
CUFF63.1111.1	CUFF63.1111.1	GS_013829	-	-	1.74492	NA	-1.91198	0.00396511
noname_GLEAN_10003390	noname_GLEAN_10003390	GS_020991	catalytic activity	-	1.77151	NA	-2.01803	0.00186077
CUFF65.1909.1	CUFF65.1909.1	GS_014374	membrane	Protein processing in endoplasmic reticulum(map04141)	1.03165	NA	-2.1788	0.00151303
noname_GLEAN_10013556	noname_GLEAN_10013556	GS_006176	ion binding	-	-4.35758	NA	-3.94607	1.01405e-09
noname_GLEAN_10003523	noname_GLEAN_10003523	GS_013612	catalytic activity	Antigen processing and presentation(map04612)	-4.84836	NA	-3.79765	5.72273e-09
scaffold200	scaffold200	GS_005607	biological regulation	-	1.30115	NA	1.69798	0.000609002
noname_GLEAN_10016261	noname_GLEAN_10016261	GS_016923	ion binding	-	-1.09214	NA	-3.0852	2.8085e-06
noname_GLEAN_10014671	noname_GLEAN_10014671	GS_018617	ion binding	Viral carcinogenesis(map05203)	-1.33691	NA	-2.35667	0.000914672
noname_GLEAN_10000733	noname_GLEAN_10000733	GS_015446	ion binding	-	-1.12984	NA	-3.17464	0.0027118
noname_GLEAN_10014938	noname_GLEAN_10014938	GS_003087	ion binding	-	-1.40917	NA	-2.30354	0.000826853
noname_GLEAN_10000118	noname_GLEAN_10000118	GS_016034	catalytic activity	-	-1.69326	NA	-2.67636	0.00101287
noname_GLEAN_10012105	noname_GLEAN_10012105	GS_001286	catalytic activity	Glutathione metabolism(map00480)	-1.48368	NA	-2.48351	0.000175153
scaffold62	scaffold62	GS_017425	catalytic activity	-	-1.45261	NA	-2.089	0.00423899
noname_GLEAN_10019313	noname_GLEAN_10019313	GS_001912	ion binding	Proteoglycans in cancer(map05205)	-2.20678	NA	-4.32077	1.0432e-10
scaffold195	scaffold195	GS_005034	selenium binding	-	-1.13017	NA	-1.9483	0.00566724
scaffold580	scaffold580	GS_016359	-	-	1.05102	NA	-2.60825	0.0022639
scaffold205	scaffold205	GS_005722	membrane	Nicotine addiction(map05033)	2.23297	NA	-2.76143	0.000363149
noname_GLEAN_10003921	noname_GLEAN_10003921	GS_015668	-	-	-1.03678	NA	-2.89659	0.000101931
scaffold241	scaffold241	GS_007170	catalytic activity	Lysosome(map04142)	2.23345	NA	-3.28128	0.00508472
scaffold296	scaffold296	GS_008996	metabolic process	Metabolic pathways(map01100)	1.12992	NA	-4.28011	0.000460932
noname_GLEAN_10004913	noname_GLEAN_10004913	GS_008210	ion binding	-	-1.60109	NA	-1.92057	0.0056412
noname_GLEAN_10009062	noname_GLEAN_10009062	GS_000635	carbohydrate binding	-	-1.91808	NA	-2.68141	0.00123144
scaffold126	scaffold126	GS_001503	ion binding	Metabolic pathways(map01100)	-1.30401	NA	-3.4003	6.79021e-08
noname_GLEAN_10003524	noname_GLEAN_10003524	GS_013613	catalytic activity	Toll-like receptor signaling pathway(map04620)	-1.33773	NA	-3.81671	4.0267e-08
noname_GLEAN_10015275	noname_GLEAN_10015275	GS_001129	membrane	-	1.44287	NA	-3.41507	0.00142473
noname_GLEAN_10011734	noname_GLEAN_10011734	GS_003613	metabolic process	Metabolic pathways(map01100)	-2.08619	NA	-2.37264	0.000183898
scaffold347	scaffold347	GS_010956	biological regulation	-	1.10605	NA	-3.60399	0.000528525
noname_GLEAN_10005512	noname_GLEAN_10005512	GS_002017	-	Protein processing in endoplasmic reticulum(map04141)	1.16942	NA	-3.3315	3.64768e-07
noname_GLEAN_10006017	noname_GLEAN_10006017	GS_010480	catalytic activity	-	-2.4814	NA	-5.00215	1.11022e-15
noname_GLEAN_10006020	noname_GLEAN_10006020	GS_010484	ion binding	-	-1.00566	NA	-2.35126	0.000620289
scaffold30	scaffold30	GS_009330	catalytic activity	Metabolic pathways(map01100)	-1.84963	NA	-2.12359	0.001673
noname_GLEAN_10000164	noname_GLEAN_10000164	GS_018441	protein binding	-	-1.2463	NA	-2.68999	9.7711e-05
scaffold350	scaffold350	GS_011257	catalytic activity	Glutathione metabolism(map00480)	-1.90517	NA	-2.24716	0.00715294
noname_GLEAN_10015487	noname_GLEAN_10015487	GS_020656	protein binding	-	4.63289	NA	1.33273	0.00011166
noname_GLEAN_10009919	noname_GLEAN_10009919	GS_006043	protein binding	Proteoglycans in cancer(map05205)	1.40674	NA	-1.81445	0.00698587
scaffold121	scaffold121	GS_001312	extracellular region	Complement and coagulation cascades(map04610)	1.25711	NA	-3.74039	0.00125411
noname_GLEAN_10018773	noname_GLEAN_10018773	GS_019160	catalytic activity	-	-2.25625	NA	-1.79042	0.00632727
scaffold509	scaffold509	GS_015158	ion binding	-	1.33122	NA	#NAME?	0.00715294
noname_GLEAN_10018133	noname_GLEAN_10018133	GS_019603	catalytic activity	Peroxisome(map04146)	1.37811	NA	-2.44026	0.000706115
scaffold122	scaffold122	GS_001364	catalytic activity	Renin secretion(map04924)	-1.90566	NA	-6.35296	0.000124387
scaffold332	scaffold332	GS_010449	catalytic activity	Antigen processing and presentation(map04612)	-1.99198	NA	-2.17008	0.000716759
scaffold215	scaffold215	GS_006251	catalytic activity	Glutathione metabolism(map00480)	-1.83466	NA	-2.8314	0.000948586
scaffold318	scaffold318	GS_010025	catalytic activity	-	-1.26372	NA	-3.10611	0.00221001
noname_GLEAN_10013290	noname_GLEAN_10013290	GS_000790	membrane	Renin secretion(map04924)	-1.50074	NA	-2.18467	0.00108925
noname_GLEAN_10015640	noname_GLEAN_10015640	GS_009115	protein binding	Protein processing in endoplasmic reticulum(map04141)	1.11861	NA	-2.4784	0.000320607
noname_GLEAN_10010716	noname_GLEAN_10010716	GS_009425	protein binding	Viral carcinogenesis(map05203)	-2.39374	NA	-1.98366	0.00635667
noname_GLEAN_10001417	noname_GLEAN_10001417	GS_015819	-	-	1.27656	NA	-1.8165	0.00552844
noname_GLEAN_10014921	noname_GLEAN_10014921	GS_003072	catalytic activity	Protein digestion and absorption(map04974)	1.48096	NA	-2.62808	0.000249535
noname_GLEAN_10004146	noname_GLEAN_10004146	GS_018818	-	-	1.99639	NA	2.33542	3.93156e-07
noname_GLEAN_10000398	noname_GLEAN_10000398	GS_018129	catalytic activity	Arginine and proline metabolism(map00330)	-1.39178	NA	-2.64052	0.00021822
scaffold147	scaffold147	GS_002645	catalytic activity	RIG-I-like receptor signaling pathway(map04622)	1.28813	NA	-2.21688	0.00127989
noname_GLEAN_10002672	noname_GLEAN_10002672	GS_002812	ion binding	-	-1.75229	NA	-2.44291	0.000783078
scaffold187	scaffold187	GS_004578	protein binding	-	-2.53866	NA	-1.74194	0.0075651
noname_GLEAN_10007407	noname_GLEAN_10007407	GS_008134	immune system process	Metabolic pathways(map01100)	-1.90923	NA	-2.80791	0.000125142
noname_GLEAN_10019019	noname_GLEAN_10019019	GS_018226	-	-	-1.92242	NA	-5.09515	2.44249e-15
noname_GLEAN_10010893	noname_GLEAN_10010893	GS_021290	biological regulation	RIG-I-like receptor signaling pathway(map04622)	-4.52946	NA	-2.66626	0.00187009
scaffold537	scaffold537	GS_015615	-	-	2.04672	NA	#NAME?	0.00407549
scaffold177	scaffold177	GS_003939	protein binding	-	1.63676	NA	-2.52657	0.00214797
scaffold80	scaffold80	GS_019604	-	-	-1.33187	NA	-2.93373	4.92613e-06
scaffold263	scaffold263	GS_007711	metabolic process	-	-1.44707	NA	-2.10682	0.00604529
noname_GLEAN_10013930	noname_GLEAN_10013930	GS_005290	catalytic activity	Peroxisome(map04146)	-1.22678	NA	-3.40146	8.69234e-08
scaffold198	scaffold198	GS_005457	ion binding	Base excision repair(map03410)	-1.38651	NA	-1.78266	0.00715294
scaffold435	scaffold435	GS_013347	-	Proteoglycans in cancer(map05205)	-1.038	NA	-3.41024	0.00200891
noname_GLEAN_10000784	noname_GLEAN_10000784	GS_012238	metabolic process	Metabolic pathways(map01100)	-1.52587	NA	-2.57392	0.000486286
scaffold67	scaffold67	GS_017956	-	-	-4.20578	NA	-2.16203	0.00046173
scaffold18	scaffold18	GS_004207	-	-	-1.32363	NA	-2.44482	0.000269614
scaffold120	scaffold120	GS_001188	catalytic activity	Proteoglycans in cancer(map05205)	-1.52935	NA	-2.55094	7.93091e-05
CUFF43.1627.1	CUFF43.1627.1	GS_009406	membrane	-	1.55479	NA	-2.15875	0.000408341
scaffold340	scaffold340	GS_010767	ion binding	-	1.02776	NA	-3.01634	4.21173e-06
noname_GLEAN_10003914	noname_GLEAN_10003914	GS_015661	catalytic activity	NOD-like receptor signaling pathway(map04621)	-1.21897	NA	-2.72806	0.00174574
noname_GLEAN_10004237	noname_GLEAN_10004237	GS_019403	membrane	Metabolic pathways(map01100)	-1.40226	NA	-4.1202	3.44671e-11
scaffold54	scaffold54	GS_015734	-	-	1.01799	NA	-3.7162	0.00224277
scaffold167	scaffold167	GS_003425	biological regulation	-	-1.80793	NA	-3.13867	0.00716338
noname_GLEAN_10007356	noname_GLEAN_10007356	GS_015538	immune system process	-	-1.58445	NA	-2.18737	0.000763886
scaffold86	scaffold86	GS_020474	-	-	-1.52127	NA	-2.78244	0.000263637
noname_GLEAN_10013074	noname_GLEAN_10013074	GS_012523	catalytic activity	Terpenoid backbone biosynthesis(map00900)	-1.276	NA	-2.2301	0.00106288
scaffold378	scaffold378	GS_012068	-	Sulfur metabolism(map00920)	-1.03596	NA	-2.22113	0.000202023
noname_GLEAN_10014063	noname_GLEAN_10014063	GS_002740	biological regulation	-	-1.25987	NA	-2.05998	0.00134599
scaffold371	scaffold371	GS_011885	ion binding	-	-1.74412	NA	-2.15841	0.00117236
scaffold323	scaffold323	GS_010142	-	-	-2.50515	NA	-1.94637	0.00658651
noname_GLEAN_10008709	noname_GLEAN_10008709	GS_010851	macromolecular complex binding	-	-1.11224	NA	-2.16867	0.00159917
CUFF78.607.2	CUFF78.607.2	GS_017488	protein binding	Antigen processing and presentation(map04612)	-1.73204	NA	-2.21702	0.00136911
noname_GLEAN_10016802	noname_GLEAN_10016802	GS_018925	metabolic process	PPAR signaling pathway(map03320)	-1.73167	NA	-3.23126	5.61066e-07
scaffold21	scaffold21	GS_005864	cell adhesion	Focal adhesion(map04510)	-1.04579	NA	-2.86978	8.98683e-07
CUFF21.1703.2	CUFF21.1703.2	GS_003953	metabolic process	DNA replication(map03030)	1.16327	NA	-2.9751	1.28723e-05
scaffold69	scaffold69	GS_018423	ion binding	-	-1.71281	NA	-3.48103	4.20032e-07
noname_GLEAN_10003268	noname_GLEAN_10003268	GS_011737	protein binding	-	-2.54186	NA	-1.91593	0.00407549
noname_GLEAN_10006399	noname_GLEAN_10006399	GS_003635	biological regulation	-	-1.05359	NA	-2.06905	0.00499164
noname_GLEAN_10006100	noname_GLEAN_10006100	GS_000424	catalytic activity	Glutathione metabolism(map00480)	-1.54931	NA	-2.29957	0.00307943
scaffold194	scaffold194	GS_004966	catalytic activity	-	1.27438	NA	-2.09591	0.00363134
scaffold343	scaffold343	GS_010887	-	-	3.78996	NA	-2.60314	0.000231501
scaffold3	scaffold3	GS_009228	catalytic activity	Metabolic pathways(map01100)	-1.29926	NA	-2.62163	0.000337833
noname_GLEAN_10003360	noname_GLEAN_10003360	GS_001384	-	Metabolic pathways(map01100)	1.59956	NA	-1.74397	0.00746995
noname_GLEAN_10010380	noname_GLEAN_10010380	GS_001017	-	Antigen processing and presentation(map04612)	-1.68521	NA	-2.34233	0.000597448
scaffold89	scaffold89	GS_020655	membrane	-	-1.11143	NA	-2.89306	0.00276582
scaffold4	scaffold4	GS_012566	metabolic process	Metabolic pathways(map01100)	-2.76466	NA	-2.78987	5.81836e-06
noname_GLEAN_10007093	noname_GLEAN_10007093	GS_018740	ion binding	-	-2.12662	NA	-3.7359	3.33553e-08
scaffold553	scaffold553	GS_015982	macromolecular complex binding	Proteoglycans in cancer(map05205)	-1.01214	NA	-2.68501	4.45604e-05
noname_GLEAN_10007092	noname_GLEAN_10007092	GS_018739	ion binding	-	1.13839	NA	-4.81658	6.21475e-05
noname_GLEAN_10012325	noname_GLEAN_10012325	GS_020869	protein binding	Protein processing in endoplasmic reticulum(map04141)	1.14957	NA	-2.21083	0.000258947
noname_GLEAN_10013601	noname_GLEAN_10013601	GS_013723	catalytic activity	-	-1.17903	NA	-2.2829	0.000493972
noname_GLEAN_10006420	noname_GLEAN_10006420	GS_003658	ion binding	-	-1.29276	NA	-1.83296	0.00638264
scaffold526	scaffold526	GS_015457	ion binding	Ferroptosis(map04216)	-1.62322	NA	-3.8064	3.61062e-09
scaffold107	scaffold107	GS_000309	-	-	1.63136	NA	-4.04529	0.00230327
noname_GLEAN_10013812	noname_GLEAN_10013812	GS_005164	-	Antigen processing and presentation(map04612)	-1.21635	NA	-2.45751	0.000193665
noname_GLEAN_10011698	noname_GLEAN_10011698	GS_003575	ion binding	-	-1.15222	NA	-2.05694	0.00150345
noname_GLEAN_10016107	noname_GLEAN_10016107	GS_016776	catalytic activity	Metabolic pathways(map01100)	-1.94367	NA	-3.74089	1.38523e-09
noname_GLEAN_10004783	noname_GLEAN_10004783	GS_007165	-	-	-2.86763	NA	-2.71869	6.98498e-06
noname_GLEAN_10000633	noname_GLEAN_10000633	GS_017009	metabolic process	Pyrimidine metabolism(map00240)	-1.03369	NA	-2.18878	0.00393894
scaffold76	scaffold76	GS_019116	catalytic activity	Metabolic pathways(map01100)	-1.22141	NA	#NAME?	0.00407549
noname_GLEAN_10012734	noname_GLEAN_10012734	GS_010570	biological regulation	-	-5.14119	NA	-2.8097	0.000465924
scaffold38	scaffold38	GS_012187	biological regulation	-	-2.61307	NA	-2.16789	0.00491164
scaffold83	scaffold83	GS_020220	-	-	1.10085	NA	-3.10409	1.06829e-06
scaffold259	scaffold259	GS_007620	catalytic activity	-	1.17714	NA	-2.06842	0.0065747
scaffold170	scaffold170	GS_003752	protein binding	Ribosome biogenesis in eukaryotes(map03008)	2.07671	NA	-1.80641	0.00668594
noname_GLEAN_10008152	noname_GLEAN_10008152	GS_007864	protein binding	-	-2.05929	NA	-2.83009	2.9825e-06
noname_GLEAN_10005061	noname_GLEAN_10005061	GS_011783	protein binding	ECM-receptor interaction(map04512)	-1.0342	NA	-4.65782	3.37796e-12
scaffold214	scaffold214	GS_006126	catalytic activity	-	-1.41283	NA	-2.05705	9.45862e-05
scaffold73	scaffold73	GS_018798	metabolic process	-	3.45484	NA	-1.93326	0.00461507
scaffold253	scaffold253	GS_007435	ion binding	Proteoglycans in cancer(map05205)	-1.72201	NA	-2.7717	8.36919e-05
noname_GLEAN_10004156	noname_GLEAN_10004156	GS_018830	catalytic activity	Pyrimidine metabolism(map00240)	-2.85168	NA	-4.91211	0.00570602
noname_GLEAN_10015745	noname_GLEAN_10015745	GS_006456	catalytic activity	Metabolic pathways(map01100)	-1.30902	NA	-2.1903	0.0012242
noname_GLEAN_10001369	noname_GLEAN_10001369	GS_009718	polymeric cytoskeletal fiber	Dilated cardiomyopathy (DCM)(map05414)	-2.651	NA	-3.65378	3.87214e-05
scaffold489	scaffold489	GS_014370	localization	-	-1.12816	NA	-2.25132	0.000621383
noname_GLEAN_10002436	noname_GLEAN_10002436	GS_006717	catalytic activity	-	-1.08736	NA	-2.39806	0.000600804
noname_GLEAN_10007894	noname_GLEAN_10007894	GS_016099	catalytic activity	Arginine and proline metabolism(map00330)	-4.44539	NA	-4.91536	3.86358e-14
noname_GLEAN_10018882	noname_GLEAN_10018882	GS_019272	-	-	3.9854	NA	3.45151	2.10942e-14
noname_GLEAN_10000283	noname_GLEAN_10000283	GS_018862	protein binding	-	-5.09716	NA	-4.24618	3.05801e-08
scaffold35	scaffold35	GS_011131	catalytic activity	Glycerophospholipid metabolism(map00564)	1.57691	NA	-2.32734	0.00646814
noname_GLEAN_10010399	noname_GLEAN_10010399	GS_016323	catalytic activity	Metabolic pathways(map01100)	-1.64914	NA	-2.84793	7.24981e-06
scaffold10	scaffold10	GS_000091	biological regulation	-	-1.69273	NA	-3.65202	0.00205001
noname_GLEAN_10000180	noname_GLEAN_10000180	GS_017931	polymeric cytoskeletal fiber	-	-3.15688	NA	-5.3438	1.57905e-11
scaffold84	scaffold84	GS_020267	catalytic activity	Pyrimidine metabolism(map00240)	-1.51854	NA	-2.29846	0.00508032
noname_GLEAN_10000115	noname_GLEAN_10000115	GS_021168	catalytic activity	-	-2.20271	NA	-2.71966	0.000116279
noname_GLEAN_10017226	noname_GLEAN_10017226	GS_005454	sulfur compound binding	-	2.73682	NA	-1.9822	0.00266335
noname_GLEAN_10003894	noname_GLEAN_10003894	GS_012850	metabolic process	-	1.0808	NA	-2.39732	0.000700127
noname_GLEAN_10009451	noname_GLEAN_10009451	GS_003413	-	-	-1.0496	NA	-2.46605	0.000328353
scaffold231	scaffold231	GS_006856	protein binding	-	-1.24928	NA	-3.57644	6.82613e-06
scaffold22	scaffold22	GS_006471	catalytic activity	Peroxisome(map04146)	-1.29258	NA	-2.68869	0.00579391
noname_GLEAN_10020103	noname_GLEAN_10020103	GS_014596	metabolic process	Fatty acid metabolism(map01212)	2.32647	NA	-2.39863	0.000774263
noname_GLEAN_10018535	noname_GLEAN_10018535	GS_020410	extracellular region	Proteoglycans in cancer(map05205)	-1.45761	NA	-1.73499	0.00421964
scaffold109	scaffold109	GS_000474	protein binding	Toll and Imd signaling pathway(map04624)	-1.79867	NA	-3.77723	0.00361332
scaffold74	scaffold74	GS_018872	metabolic process	-	-1.04572	NA	-2.62429	0.0063151
noname_GLEAN_10005077	noname_GLEAN_10005077	GS_002395	catalytic activity	Fatty acid metabolism(map01212)	-1.5026	NA	-2.98389	0.000202997
noname_GLEAN_10010125	noname_GLEAN_10010125	GS_003356	ion binding	Antigen processing and presentation(map04612)	-1.2869	NA	-3.30075	7.40428e-07
scaffold106	scaffold106	GS_000281	metabolic process	Herpes simplex infection(map05168)	2.00086	NA	-2.74731	0.00696889
noname_GLEAN_10006886	noname_GLEAN_10006886	GS_017981	ion binding	-	-1.97255	NA	-2.33201	0.00107562
scaffold341	scaffold341	GS_010793	protein binding	-	-1.14514	NA	-3.44161	0.000639072
scaffold292	scaffold292	GS_008884	catalytic activity	Pertussis(map05133)	-1.4229	NA	-2.58304	0.00026907
noname_GLEAN_10011944	noname_GLEAN_10011944	GS_017918	ion binding	Viral carcinogenesis(map05203)	-2.42765	NA	-4.07816	1.53291e-08
GS_021405	GS_021405	GS_021405	protein binding	Adherens junction(map04520)	-1.82107	NA	-2.50974	0.00431666
noname_GLEAN_10000316	noname_GLEAN_10000316	GS_015891	ion binding	-	-1.53254	NA	-2.23149	0.00189179
scaffold8	scaffold8	GS_019496	protein binding	-	-2.29202	NA	-3.17236	2.7343e-05
scaffold88	scaffold88	GS_020520	metabolic process	PPAR signaling pathway(map03320)	-3.11539	NA	-3.09103	0.000432656
noname_GLEAN_10017288	noname_GLEAN_10017288	GS_008617	ion binding	-	-2.82019	NA	-2.67901	0.00138256
scaffold135	scaffold135	GS_001882	ion binding	-	-1.04988	NA	-3.79016	0.0034643
noname_GLEAN_10020215	noname_GLEAN_10020215	GS_014720	catalytic activity	Tight junction(map04530)	-1.70835	NA	-2.53651	0.000232514
scaffold145	scaffold145	GS_002549	catalytic activity	MAPK signaling pathway(map04010)	-1.09998	NA	-2.70768	0.000191673
noname_GLEAN_10004496	noname_GLEAN_10004496	GS_014220	receptor complex	Pertussis(map05133)	-1.83407	NA	-2.1166	0.00117058
noname_GLEAN_10004742	noname_GLEAN_10004742	GS_010968	macromolecular complex binding	Proteoglycans in cancer(map05205)	-1.68554	NA	-2.26053	0.00505106
