# Supplementary material for: The Effect of Infertility on the Liver Structure, Endocrinology, and Gene Network in Japanese Flounder
Source: Animals (Basel). 2021 Mar 25;11(4):936. doi: 10.3390/ani11040936 (PMC8066618; doi:10.3390/ani11040936)
Supplement: Supplementary file 1 [file animals-11-00936-s001.zip › supplementary files/Table S4.xls]

## Sheet: Sheet1
software brand	version
HISAT2	v2.0.4
StringTie	v1.3.1
Cuffdiff	v2.1.1
CNCI	v2
CPC	0.9-r2
Pfam-scan	v1.3
PhyloCSF	v20121028
GOSeq,topGO,hmmscan	Release2.12
KOBAS	v2.0
Bowtie	0.12.9
miREvo	v1.1
mirdeep2	2_0_0_5
miRanda	3.3a
DEGSeq	1.12.0
bowtie2	2.0.6
circos	v0.62-1
CIRI2	1.2
find_circ	1.1
Trimmomatic	0.33
miRBase	20.0
cytoscape	3.4.0
Proteome Discoverer	2.2
